# Supplementary material for: Proteomic Profiling of Extracellular Vesicles Isolated From Cerebrospinal Fluid of Former National Football League Players at Risk for Chronic Traumatic Encephalopathy
Source: Front Neurosci. 2019 Oct 9;13:1059. doi: 10.3389/fnins.2019.01059 (PMC6794346; doi:10.3389/fnins.2019.01059)
Supplement: TABLE S1 — The sample size of each groups in this study. [file Table_1.XLSX]

## Sheet: Sheet2
tau_p-tau181 for ELISA			pooled sample for prteomics analysis				Individual sample for proteomics anlysis
Number	sample name & ID		Number	Sample name	sample ID		Number	sample name & ID
1	Control1		1	CTRL_A	CTRL_9, 10		1	Control1
2	Control2		2	CTRL_B	CTRL_11, 12		2	Control2
3	Control3		3	CTRL_C	CTRL_13, 14, 15, 16		3	Control3
4	Control4		4	CTRL_D	CTRL_7, 8		4	Control4
5	Control5						5	Control5
6	Control6		1	CTEr_A	CTEr_11, 12
7	Control7		2	CTEr_B	CTEr_13, 14		1	CTEr1
8	Control8		3	CTEr_C	CTEr_15, 10		2	CTEr2
			4	CTEr_D	CTEr_2, 3		3	CTEr3
1	CTEr1						4	CTEr4
2	CTEr2
3	CTEr3
4	CTEr4
5	CTEr5
6	CTEr6
7	CTEr7
8	CTEr8
9	CTEr9
10	CTEr10
