# Supplementary material for: Proteomic Profiling of Extracellular Vesicles Isolated From Cerebrospinal Fluid of Former National Football League Players at Risk for Chronic Traumatic Encephalopathy
Source: Front Neurosci. 2019 Oct 9;13:1059. doi: 10.3389/fnins.2019.01059 (PMC6794346; doi:10.3389/fnins.2019.01059)
Supplement: TABLE S2 — Proteins identified and quantified in TMT-labeled experiment. [file Table_2.XLSX]

## Sheet: Pooled proteome dataset
Uniprot ID	Gene Symbol	Description	Number of peptidesa	Control_A	Control_B	Control_C	Control_D	NFL player__A	NFL player__B	NFL player__C	NFL player__D	average_CTRL	average_NFL player	Fold change_NFL/CTRL	log2(Fold change)_NFL/CTRL	p.valuec	Adjusted p.valued
O00168	FXYD1	PLM_HUMAN Phospholemman	2	105.332b	84.9987	70.5317	139.028	69.2165	75.7729	123.448	98.6822	98.1861	91.7799	0.934754	-0.0973411	0.806654	> 0.9999
O00264	PGRMC1	PGRC1_HUMAN Membrane-associated progesterone receptor component 1	2	53.1895	46.7189	85.2246	80.6251	42.6232	47.7932	58.3876	80.1106	66.4395	57.2287	0.861365	-0.215304	0.497281	> 0.9999
O00483	NDUFA4	NDUA4_HUMAN NADH dehydrogenase [ubiquinone] 1 alpha subcomplex subunit 4	1	57.684	40.1259	82.9866	99.8857	53.1607	50.4522	72.0806	62.7357	70.1705	59.6073	0.849463	-0.235377	0.498236	> 0.9999
O00560	SDCBP	SDCB1_HUMAN Syntenin-1	16	2090.61	1902.67	1673.25	2253.89	1677.05	1425.98	2191.86	2197.74	1980.11	1873.16	0.945989	-0.0801047	0.660437	> 0.9999
O00757	FBP2	F16P2_HUMAN Fructose-1,6-bisphosphatase isozyme 2	1	49.057	59.7682	132.445	105.925	55.5865	47.67	77.0554	101.315	86.7988	70.4067	0.811149	-0.301962	0.507783	> 0.9999
O14757	CHEK1	CHK1_HUMAN Serine/threonine-protein kinase Chk1	3	498.402	581.317	1083.9	973.443	473.119	553.796	792.708	897.32	784.265	679.236	0.866079	-0.20743	0.5728	> 0.9999
O15162	PLSCR1	PLS1_HUMAN Phospholipid scramblase 1	1	52.1781	40.2217	46.8746	51.1931	38.7731	36.1403	46.5302	44.9494	47.6169	41.5983	0.873603	-0.19495	0.153143	> 0.9999
O43739	CYTH3	CYH3_HUMAN Cytohesin-3	2	469.763	547.899	963.74	1018.45	477.672	529.433	795.094	1049.03	749.963	712.807	0.950457	-0.0733074	0.853531	> 0.9999
O43854	EDIL3	EDIL3_HUMAN EGF-like repeat and discoidin I-like domain-containing protein 3	13	1918.92	2004.35	1300.5	1770.74	1415.65	1558.95	2126.84	1905.95	1748.63	1751.85	1.00184	0.0026542	0.989071	> 0.9999
O60911	CTSV	CATL2_HUMAN Cathepsin L2	1	26.7202	31.9121	27.2825	26.6497	19.5952	29.1634	25.0166	23.977	28.1411	24.4381	0.868411	-0.203551	0.172514	> 0.9999
O60928	KCNJ13	IRK13_HUMAN Inward rectifier potassium channel 13	2	158.435	128.771	163.322	166.196	125.366	119.11	190.505	204.748	154.181	159.932	1.0373	0.0528359	0.81991	> 0.9999
O75131	CPNE3	CPNE3_HUMAN Copine-3	1	23.0839	23.9128	25.2902	20.0774	13.9976	14.7408	17.0172	17.4957	23.0911	15.8128	0.684802	-0.54624	0.00237844	> 0.9999
O75223	GGCT	GGCT_HUMAN Gamma-glutamylcyclotransferase	5	189.807	195.857	145.849	129.438	156.726	176.177	137.47	176.154	165.238	161.632	0.978177	-0.0318327	0.855613	> 0.9999
O75390	CS	CISY_HUMAN Citrate synthase, mitochondrial	1	59.9478	64.6642	108.489	99.6488	46.3396	59.6739	87.5617	115.447	83.1874	77.2555	0.928692	-0.106727	0.773207	> 0.9999
O75874	IDH1	IDHC_HUMAN Isocitrate dehydrogenase [NADP] cytoplasmic	8	394.584	415.227	659.134	723.398	394.888	402.956	553.418	694.356	548.086	511.405	0.933074	-0.0999368	0.750137	> 0.9999
O75891-3	ALDH1L1	AL1L1_HUMAN Isoform 3 of Cytosolic 10-formyltetrahydrofolate dehydrogenase	8	395.876	426.642	716.374	748.005	373.105	379.392	568.437	725.334	571.724	511.567	0.894779	-0.160396	0.64928	> 0.9999
O75955	FLOT1	FLOT1_HUMAN Flotillin-1	1	25.3927	17.8528	16.438	26.7853	18.5958	23.8437	28.607	28.4763	21.6172	24.8807	1.15097	0.202847	0.390942	> 0.9999
O95969	SCGB1D2	SG1D2_HUMAN Secretoglobin family 1D member 2	1	58.4739	70.2294	54.2455	61.6078	35.9956	76.2262	43.0109	40.2782	61.1392	48.8777	0.799451	-0.322919	0.283779	> 0.9999
P00167	CYB5A	CYB5_HUMAN Cytochrome b5	4	262.69	276.729	571.554	484.201	253.599	268.66	362.89	459.55	398.793	336.175	0.84298	-0.246431	0.518854	> 0.9999
P00338-3	LDHA	LDHA_HUMAN Isoform 3 of L-lactate dehydrogenase A chain	3	126.305	135.671	192.524	201.713	124.043	118.65	178.427	169.205	164.053	147.581	0.899594	-0.152655	0.529467	> 0.9999
P00352	ALDH1A1	AL1A1_HUMAN Retinal dehydrogenase 1	2	125.573	143.301	218.227	218.347	130.404	134.375	202.953	233.28	176.362	175.253	0.993712	-0.0091006	0.976	> 0.9999
P00367	GLUD1	DHE3_HUMAN Glutamate dehydrogenase 1, mitochondrial	11	610.973	672.743	1163.42	1192.08	583.502	655.263	860.858	1069.38	909.804	792.251	0.870793	-0.199599	0.561386	> 0.9999
P00441	SOD1	SODC_HUMAN Superoxide dismutase [Cu-Zn]	3	235.124	225.263	168.396	241.67	173.855	198.88	348.055	204.212	217.613	231.25	1.06267	0.0876901	0.766295	> 0.9999
P00480	OTC	OTC_HUMAN Ornithine carbamoyltransferase, mitochondrial	4	264.805	291.747	465.788	474.232	248.954	285.225	390.013	454.833	374.143	344.756	0.921456	-0.118013	0.701789	> 0.9999
P00505	GOT2	AATM_HUMAN Aspartate aminotransferase, mitochondrial	2	91.8886	85.2029	191.253	185.212	85.5939	92.0709	139.221	187.067	138.389	125.988	0.910391	-0.135442	0.751062	> 0.9999
P00558	PGK1	PGK1_HUMAN Phosphoglycerate kinase 1	6	311.704	268.805	349.851	385.142	261.451	280.168	410.464	337.499	328.875	322.396	0.980296	-0.0287099	0.882351	> 0.9999
P00966	ASS1	ASSY_HUMAN Argininosuccinate synthase	9	2035.52	2150.08	4339.53	4100.12	2047.65	2105.27	3050.72	3841.09	3156.31	2761.18	0.874813	-0.192954	0.619419	> 0.9999
P01009	SERPINA1	A1AT_HUMAN Alpha-1-antitrypsin	6	195.501	320.597	168.89	208.349	578.151	216.202	222.775	180.447	223.334	299.394	1.34056	0.42284	0.488539	> 0.9999
P01019	AGT	ANGT_HUMAN Angiotensinogen	3	340.872	267.173	180.565	193.38	163.84	216.854	148.252	134.224	245.498	165.793	0.675333	-0.56633	0.119752	> 0.9999
P01023	A2M	A2MG_HUMAN Alpha-2-macroglobulin	1	40.6314	38.6891	34.6919	38.8074	61.1326	29.3439	43.0516	28.1257	38.205	40.4134	1.05781	0.0810759	0.794415	> 0.9999
P01024	C3	CO3_HUMAN Complement C3	13	1420.7	1429.23	1064.57	770.095	1291.25	1030.86	866.258	783.911	1171.15	993.07	0.847945	-0.237957	0.397639	> 0.9999
P01034	CST3	CYTC_HUMAN Cystatin-C	7	785.742	833.466	412.752	840.434	392.899	467.765	454.048	397.016	718.099	427.932	0.595924	-0.7468	0.0637389	> 0.9999
P01036	CST4	CYTS_HUMAN Cystatin-S	1	15.1723	16.7867	17.3159	35.2783	11.8248	19.9729	18.8061	21.85	21.1383	18.1135	0.856902	-0.222798	0.591522	> 0.9999
P01040	CSTA	CYTA_HUMAN Cystatin-A	6	432.319	468.252	289.817	336.029	366.049	515.384	298.976	357.842	381.604	384.563	1.00775	0.0111418	0.963487	> 0.9999
P01591	IGJ	IGJ_HUMAN Immunoglobulin J chain	2	358.569	420.369	342.762	523.218	395.775	306.371	550.591	411.665	411.23	416.101	1.01184	0.0169883	0.942771	> 0.9999
P01703		LV105_HUMAN Ig lambda chain V-I region NEWM	1	55.1539	134.087	103.176	32.997	37.8505	17.3614	107.605	113.97	81.3535	69.1967	0.850569	-0.2335	0.728837	> 0.9999
P01774		HV313_HUMAN Ig heavy chain V-III region POM	1	23.4858	20.3238	22.8931	21.277	133.925	21.5616	56.6476	30.8171	21.9949	60.7378	2.76145	1.46542	0.225999	> 0.9999
P01833	PIGR	PIGR_HUMAN Polymeric immunoglobulin receptor	6	296.417	246.885	886.838	4112.23	269.641	446.286	368.039	598.273	1385.59	420.56	0.303523	-1.72012	0.371835	> 0.9999
P01834	IGKC	IGKC_HUMAN Ig kappa chain C region	5	388.867	580.332	378.696	425.369	979.977	507.961	910.329	365.563	443.316	690.957	1.55861	0.640262	0.199034	> 0.9999
P01857	IGHG1	IGHG1_HUMAN Ig gamma-1 chain C region	9	594.742	808.904	447.36	418.404	1136.52	610.47	730.951	515.997	567.352	748.484	1.31926	0.399727	0.316043	> 0.9999
P01859	IGHG2	IGHG2_HUMAN Ig gamma-2 chain C region	5	248.892	449.049	372.447	230.353	1345.34	180.269	697.609	324.936	325.185	637.038	1.959	0.970119	0.318724	> 0.9999
P01860	IGHG3	IGHG3_HUMAN Ig gamma-3 chain C region	9	948.667	1204.96	726.499	660.845	1882.42	1375.59	1176	807.256	885.243	1310.32	1.48018	0.56577	0.161564	> 0.9999
P01871-2	IGHM	IGHM_HUMAN Isoform 2 of Ig mu chain C region	5	229.873	325.925	372.113	533.073	1320.21	219.684	2585.2	594.144	365.246	1179.81	3.23018	1.69161	0.21602	> 0.9999
P01876	IGHA1	IGHA1_HUMAN Ig alpha-1 chain C region	5	120.636	190.9	146.298	135.785	172.202	122.387	191.73	166.714	148.405	163.258	1.10009	0.137619	0.506765	> 0.9999
P01903	HLA-DRA	DRA_HUMAN HLA class II histocompatibility antigen, DR alpha chain	3	411.374	427.633	335.587	461.524	329.37	407.013	487.727	384.652	409.029	402.191	0.98328	-0.0243259	0.87703	> 0.9999
P02452	COL1A1	CO1A1_HUMAN Collagen alpha-1(I) chain	1	27.4223	54.6764	32.3064	33.1293	30.0852	95.6921	107.517	80.3408	36.8836	78.4088	2.12584	1.08804	0.0877894	> 0.9999
P02533	KRT14	K1C14_HUMAN Keratin, type I cytoskeletal 14	28	6059.58	5005.17	4447.79	3497.96	3805.21	4813.84	3968.35	3723.23	4752.62	4077.66	0.85798	-0.220984	0.313662	> 0.9999
P02538	KRT6A	K2C6A_HUMAN Keratin, type II cytoskeletal 6A	9	467.591	499.239	481.723	769.411	351.343	660.531	618.361	659.989	554.491	572.556	1.03258	0.0462528	0.867167	> 0.9999
P02545	LMNA	LMNA_HUMAN Prelamin-A/C	1	56.0727	30.0048	73.5039	36.8973	32.5805	37.3356	35.0403	48.3532	49.1197	38.3274	0.780286	-0.357925	0.362588	> 0.9999
P02647	APOA1	APOA1_HUMAN Apolipoprotein A-I	18	1167.39	1641.57	881.728	1218.46	3345.48	1426.53	1524.43	901.829	1227.29	1799.57	1.4663	0.552177	0.368654	> 0.9999
P02649	APOE	APOE_HUMAN Apolipoprotein E	26	5005.2	5259.6	2191.67	3706.48	3026.35	4609.95	2621.2	2428.58	4040.74	3171.52	0.784886	-0.349444	0.355786	> 0.9999
P02741	CRP	CRP_HUMAN C-reactive protein	16	8608.57	4206.05	17158.8	2415.63	4013.05	12245.7	4739.79	7224.2	8097.26	7055.69	0.871367	-0.198648	0.794445	> 0.9999
P02743	APCS	SAMP_HUMAN Serum amyloid P-component	11	2225	3134.23	2711.47	3557.5	669.203	6721.33	9573.03	3941.43	2907.05	5226.25	1.79778	0.84622	0.311569	< 0.0001
P02748	C9	CO9_HUMAN Complement component C9	1	44.1104	36.9601	25.0996	27.3531	28.8841	33.7535	23.7472	17.819	33.3808	26.051	0.780417	-0.357683	0.239568	> 0.9999
P02765	AHSG	FETUA_HUMAN Alpha-2-HS-glycoprotein	1	39.8521	69.2676	31.8974	38.8081	52.796	48.9956	39.7572	32.2503	44.9563	43.4498	0.966489	-0.0491746	0.880558	> 0.9999
P02766	TTR	TTHY_HUMAN Transthyretin	6	799.225	1161.86	381.924	602.673	472.121	736.797	582.199	292.047	736.42	520.791	0.707192	-0.499825	0.310721	> 0.9999
P02768	ALB	ALBU_HUMAN Serum albumin	38	3497.44	9080.17	3008.08	3622.64	7340.46	5323.64	4088.98	3080.12	4802.08	4958.3	1.03253	0.0461854	0.930305	> 0.9999
P02787	TF	TRFE_HUMAN Serotransferrin	2	46.079	97.1161	56.0021	55.1328	72.0667	61.7969	47.0482	43.8335	63.5825	56.1863	0.883676	-0.178411	0.599439	> 0.9999
P02788	LTF	TRFL_HUMAN Lactotransferrin	3	233.534	301.636	242.984	242.322	189.146	252.252	207.043	265.158	255.119	228.4	0.895268	-0.159609	0.307269	> 0.9999
P02808	STATH	STAT_HUMAN Statherin	1	13.2912	9.48641	80.9138	95.4593	7.4238	5.68595	15.7777	10.9329	49.7877	9.95509	0.199951	-2.32228	0.172905	> 0.9999
P02810	PRH1	PRPC_HUMAN Salivary acidic proline-rich phosphoprotein 1/2	2	19.3094	12.9516	38.4964	301.872	27.6377	27.0543	34.3112	97.795	93.1574	46.6996	0.501298	-0.996261	0.559379	> 0.9999
P02812	PRB2	PRB2_HUMAN Basic salivary proline-rich protein 2	1	12.6718	9.4201	24.1767	236.365	22.568	11.1194	17.6048	56.3192	70.6584	26.9029	0.380745	-1.3931	0.490019	> 0.9999
P02814	SMR3B	SMR3B_HUMAN Submaxillary gland androgen-regulated protein 3B	13	398.727	405.728	642.759	3574.49	390.795	452.822	617.576	720.147	1255.43	545.335	0.434382	-1.20296	0.427955	> 0.9999
P04004	VTN	VTNC_HUMAN Vitronectin	1	96.5459	157.94	105.873	100.071	149.672	124.461	136.286	74.5255	115.107	121.236	1.05324	0.0748381	0.788476	> 0.9999
P04040	CAT	CATA_HUMAN Catalase	5	319.008	290.48	302.67	321.247	243.541	280.053	240.217	285.422	308.351	262.308	0.85068	-0.233312	0.0214275	> 0.9999
P04075-2	ALDOA	ALDOA_HUMAN Isoform 2 of Fructose-bisphosphate aldolase A	9	485.885	463.477	735.336	664.776	558.511	444.561	643.609	677.132	587.368	580.953	0.989078	-0.0158438	0.942143	> 0.9999
P04083	ANXA1	ANXA1_HUMAN Annexin A1	3	86.3492	84.3265	66.2857	105.125	108.999	80.3513	136.834	214.831	85.5216	135.254	1.58152	0.661309	0.18389	> 0.9999
P04156	PRNP	PRIO_HUMAN Major prion protein	2	266.291	290.234	198.603	324.246	144.203	195.69	288.403	269.358	269.843	224.413	0.831643	-0.265963	0.329825	> 0.9999
P04179	SOD2	SODM_HUMAN Superoxide dismutase [Mn], mitochondrial	1	21.2335	21.0002	27.0336	33.8284	16.9566	21.2409	26.0265	28.6385	25.7739	23.2156	0.900741	-0.150816	0.544845	> 0.9999
P04259	KRT6B	K2C6B_HUMAN Keratin, type II cytoskeletal 6B	19	2650.19	2681.4	2525.69	2274.3	1856.53	4286.73	3119.24	2975.91	2532.9	3059.6	1.20795	0.272557	0.369517	> 0.9999
P04264	KRT1	K2C1_HUMAN Keratin, type II cytoskeletal 1	117	15885.9	16557	11555.4	10639.3	11773.6	13799.5	10056.6	11816.8	13659.4	11861.6	0.868386	-0.203592	0.339314	0.0003
P04279	SEMG1	SEMG1_HUMAN Semenogelin-1	1	17.4301	11.9142	9.32575	8.02187	7.34773	14.1433	16.1702	10.8794	11.673	12.1352	1.03959	0.0560199	0.876138	> 0.9999
P04406	GAPDH	G3P_HUMAN Glyceraldehyde-3-phosphate dehydrogenase	20	7605.65	6577.38	4780.68	5243.19	5202.99	6680.56	5967.76	5296.83	6051.72	5787.03	0.956262	-0.0645221	0.732597	> 0.9999
P04745	AMY1A	AMY1_HUMAN Alpha-amylase 1	2	81.69	89.7595	96.0822	100.758	220.612	72.7289	96.8755	93.7632	92.0724	120.995	1.31413	0.394105	0.454455	> 0.9999
P04792	HSPB1	HSPB1_HUMAN Heat shock protein beta-1	3	241.015	213.631	230.769	277.102	185.799	249.088	344.091	330.56	240.629	277.385	1.15275	0.205075	0.406583	> 0.9999
P04899-4	GNAI2	GNAI2_HUMAN Isoform sGi2 of Guanine nucleotide-binding protein G(i) subunit alpha-2	2	165.453	116.596	101.296	121.544	84.5538	117.945	162.606	106.746	126.222	117.963	0.934563	-0.0976355	0.713586	> 0.9999
P05023	ATP1A1	AT1A1_HUMAN Sodium/potassium-transporting ATPase subunit alpha-1	25	2759.69	2135.82	2191.87	2392.27	1889.5	1887.04	3144.26	2710.23	2369.91	2407.76	1.01597	0.0228563	0.917271	> 0.9999
P05026	ATP1B1	AT1B1_HUMAN Sodium/potassium-transporting ATPase subunit beta-1	3	137.484	122.778	132.553	154.385	111.416	94.4062	157.433	177.415	136.8	135.168	0.988067	-0.0173194	0.940587	> 0.9999
P05062	ALDOB	ALDOB_HUMAN Fructose-bisphosphate aldolase B	9	986.041	1061.71	1946.81	2075.02	1016.18	1087.12	1428.4	1947.01	1517.4	1369.68	0.90265	-0.147761	0.694362	> 0.9999
P05089	ARG1	ARGI1_HUMAN Arginase-1	9	1855.65	1631.81	1384.24	1291.05	1320.71	1591.3	1120.62	1328.6	1540.69	1340.31	0.869941	-0.20101	0.259477	> 0.9999
P05090	APOD	APOD_HUMAN Apolipoprotein D	11	1120.22	1288.73	471.485	672.933	668.815	1204.83	549.426	478.526	888.342	725.399	0.816577	-0.29234	0.541571	> 0.9999
P05091	ALDH2	ALDH2_HUMAN Aldehyde dehydrogenase, mitochondrial	3	289.919	307.644	561.733	581.275	263.663	305.37	501.037	522.686	435.143	398.189	0.915077	-0.128035	0.73261	> 0.9999
P05107	ITGB2	ITB2_HUMAN Integrin beta-2	1	39.2448	31.096	45.0961	32.45	25.2652	29.3867	37.5151	46.3833	36.9717	34.6376	0.936867	-0.0940844	0.697307	> 0.9999
P05109	S100A8	S10A8_HUMAN Protein S100-A8	2	98.5874	98.6321	98.2032	76.7433	83.1377	143.064	65.2352	115.332	93.0415	101.692	1.09298	0.128263	0.660088	> 0.9999
P05141	SLC25A5	ADT2_HUMAN ADP/ATP translocase 2	1	98.4892	92.6571	144.272	167.019	88.3719	107.201	183.062	123.296	125.609	125.483	0.998992	-0.00145481	0.996447	> 0.9999
P05387	RPLP2	RLA2_HUMAN 60S acidic ribosomal protein P2	1	26.02	25.4597	35.0471	36.1859	27.7528	28.4312	28.7661	31.0433	30.6782	28.9983	0.945244	-0.0812418	0.604875	> 0.9999
P05413	FABP3	FABPH_HUMAN Fatty acid-binding protein, heart	1	34.1608	29.5597	46.2745	37.9019	22.198	29.7777	33.2353	33.5189	36.9742	29.6825	0.802788	-0.316909	0.153538	> 0.9999
P05546	SERPIND1	HEP2_HUMAN Heparin cofactor 2	3	85.9224	92.1852	68.1419	73.5744	64.9632	66.1776	78.3111	46.1002	79.956	63.888	0.79904	-0.32366	0.114012	> 0.9999
P05783	KRT18	K1C18_HUMAN Keratin, type I cytoskeletal 18	4	336.152	356.967	592.366	525.277	274.897	333.311	471.246	515.687	452.69	398.785	0.880923	-0.182913	0.548206	> 0.9999
P05787	KRT8	K2C8_HUMAN Keratin, type II cytoskeletal 8	4	343.478	288.141	521.483	491.015	252.419	272.264	454.939	476.846	411.029	364.117	0.885866	-0.174839	0.586815	> 0.9999
P05981	HPN	HEPS_HUMAN Serine protease hepsin	2	535.717	639.607	1112.17	772.046	404.041	450.307	757.692	850.756	764.885	615.699	0.804956	-0.313018	0.407743	> 0.9999
P06396	GSN	GELS_HUMAN Gelsolin	18	3012.68	2683.33	1475.45	1924.25	1727.18	1844.39	2078.54	1443.84	2273.93	1773.49	0.779923	-0.358597	0.255139	> 0.9999
P06576	ATP5B	ATPB_HUMAN ATP synthase subunit beta, mitochondrial	15	1066.36	1113.18	2149.66	2011.58	1009.74	1114.06	1510.9	1957.15	1585.19	1397.96	0.881887	-0.181335	0.622385	> 0.9999
P06702	S100A9	S10A9_HUMAN Protein S100-A9	9	729.898	704.756	507.89	535.531	580.434	888.117	497.366	745.475	619.519	677.848	1.09415	0.129814	0.598347	> 0.9999
P06703	S100A6	S10A6_HUMAN Protein S100-A6	1	67.6838	69.1888	90.9572	83.2145	67.7873	81.0677	95.4284	99.6591	77.7611	85.9856	1.10577	0.145047	0.406675	> 0.9999
P06727	APOA4	APOA4_HUMAN Apolipoprotein A-IV	6	238.012	313.177	221.518	262.728	349.505	314.618	243.475	253.472	258.859	290.268	1.12134	0.165218	0.368865	> 0.9999
P06732	CKM	KCRM_HUMAN Creatine kinase M-type	2	57.4454	88.6485	148.232	370.12	154.32	108.383	81.2137	235.245	166.111	144.79	0.871646	-0.198186	0.797724	> 0.9999
P06733	ENO1	ENOA_HUMAN Alpha-enolase	14	936.899	928.066	1084.75	1181.21	761.79	835.751	1195.03	1146.03	1032.73	984.65	0.953443	-0.0687816	0.716871	> 0.9999
P06737	PYGL	PYGL_HUMAN Glycogen phosphorylase, liver form	2	143.762	166.665	264.789	296.147	144.846	139.98	231.074	273.7	217.841	197.4	0.906167	-0.142152	0.69445	> 0.9999
P06744-2	GPI	G6PI_HUMAN Isoform 2 of Glucose-6-phosphate isomerase	1	17.0327	18.0636	28.1883	26.8553	15.3328	14.8148	24.1698	25.6884	22.535	20.0014	0.887574	-0.172061	0.557035	> 0.9999
P06748	NPM1	NPM_HUMAN Nucleophosmin	6	484.5	537.477	696.614	573.429	404.776	486.928	623.952	595.156	573.005	527.703	0.92094	-0.118822	0.528459	> 0.9999
P07195	LDHB	LDHB_HUMAN L-lactate dehydrogenase B chain	4	119.284	137.667	142.579	154.86	102.232	117.038	140.107	112.402	138.598	117.945	0.850988	-0.23279	0.107076	> 0.9999
P07237	P4HB	PDIA1_HUMAN Protein disulfide-isomerase	8	432.588	437.422	714.198	754.053	444.135	418.757	594.152	726.894	584.565	545.985	0.934001	-0.0985041	0.743753	> 0.9999
P07327	ADH1A	ADH1A_HUMAN Alcohol dehydrogenase 1A	1	56.1185	64.3214	92.2532	100.86	51.9902	57.654	87.9603	105.523	78.3883	75.7819	0.96675	-0.048785	0.880727	> 0.9999
P07339	CTSD	CATD_HUMAN Cathepsin D	6	924.756	933.042	709.338	577.318	641.36	922.988	649.036	666.536	786.113	719.98	0.915873	-0.126781	0.571416	> 0.9999
P07355-2	ANXA2	ANXA2_HUMAN Isoform 2 of Annexin A2	26	2451.99	2292.72	2024.27	2371.2	2245.95	2212.46	3558.95	2080.18	2285.05	2524.38	1.10474	0.143709	0.547042	> 0.9999
P07451	CA3	CAH3_HUMAN Carbonic anhydrase 3	7	935.821	953.489	1945.11	1841.81	946.023	975.099	1376.11	1696.45	1419.06	1248.42	0.879753	-0.184829	0.624197	> 0.9999
P07737	PFN1	PROF1_HUMAN Profilin-1	2	122.799	135.384	148.283	156.443	96.5213	108.489	183.858	155.512	140.727	136.095	0.967084	-0.0482869	0.841858	> 0.9999
P07900-2	HSP90AA1	HS90A_HUMAN Isoform 2 of Heat shock protein HSP 90-alpha	10	712.104	717.349	990.935	959.196	606.132	704.146	931.981	1192.21	844.896	858.617	1.01624	0.0232414	0.931132	> 0.9999
P07948	LYN	LYN_HUMAN Tyrosine-protein kinase Lyn	1	58.4971	30.9116	29.0822	41.8925	28.017	34.0168	50.4731	45.9102	40.0958	39.6043	0.98774	-0.0177968	0.955978	> 0.9999
P07954	FH	FUMH_HUMAN Fumarate hydratase, mitochondrial	2	41.4585	43.4781	68.9032	54.9527	33.5615	44.3849	58.1304	67.9546	52.1981	51.0079	0.977197	-0.0332787	0.907882	> 0.9999
P08107	HSPA1A	HSP71_HUMAN Heat shock 70 kDa protein 1A/1B	4	130.785	112.13	110.756	160.609	155.362	115.336	216.038	120.693	128.57	151.857	1.18113	0.240162	0.415042	> 0.9999
P08123	COL1A2	CO1A2_HUMAN Collagen alpha-2(I) chain	1	19.9719	23.8927	20.5849	20.9363	14.2966	29.1226	13.778	33.1044	21.3465	22.5754	1.05757	0.0807554	0.823352	> 0.9999
P08133	ANXA6	ANXA6_HUMAN Annexin A6	11	461.775	522.763	464.08	700.588	416.13	579.594	675.204	624.203	537.302	573.783	1.0679	0.0947727	0.662087	> 0.9999
P08134	RHOC	RHOC_HUMAN Rho-related GTP-binding protein RhoC	3	84.6974	69.29	87.7692	86.2865	73.7258	65.9362	132.872	65.9803	82.0108	84.6286	1.03192	0.0453314	0.884542	> 0.9999
P08195-4	SLC3A2	4F2_HUMAN Isoform 4 of 4F2 cell-surface antigen heavy chain	1	18.7319	19.9094	19.159	22.9908	16.2109	15.5708	34.535	20.1696	20.1978	21.6216	1.07049	0.0982752	0.772045	> 0.9999
P08238	HSP90AB1	HS90B_HUMAN Heat shock protein HSP 90-beta	7	424.709	474.901	631.66	611.709	375.125	432.683	563.899	679.691	535.745	512.85	0.957265	-0.0630103	0.79755	> 0.9999
P08493-2	MGP	MGP_HUMAN Isoform 2 of Matrix Gla protein	2	57.111	91.3109	112.142	129.655	104.709	192.797	121.822	117.484	97.5547	134.203	1.37567	0.460133	0.199644	> 0.9999
P08571	CD14	CD14_HUMAN Monocyte differentiation antigen CD14	3	243.427	210.279	130.406	174.744	114.832	150.182	165.781	145.861	189.714	144.164	0.759902	-0.396115	0.15845	> 0.9999
P08670	VIM	VIME_HUMAN Vimentin	5	223.539	259.374	319.259	306.265	162.18	207.291	281.461	283.265	277.109	233.549	0.842806	-0.246728	0.286323	> 0.9999
P08758	ANXA5	ANXA5_HUMAN Annexin A5	12	1465.48	1646.21	964.563	1854.14	1186.66	1513.44	1707.12	1234.77	1482.6	1410.5	0.951369	-0.0719236	0.762329	> 0.9999
P08779	KRT16	K1C16_HUMAN Keratin, type I cytoskeletal 16	32	4450.77	4869.32	3786.32	3436.02	2817.18	4958.26	5102.42	4179.48	4135.61	4264.34	1.03113	0.0442215	0.842403	> 0.9999
P08865	RPSA	RSSA_HUMAN 40S ribosomal protein SA	2	50.0468	69.682	86.4331	77.0929	45.3283	49.0685	74.1546	76.8284	70.8137	61.3449	0.866286	-0.207084	0.433536	> 0.9999
P09110	ACAA1	THIK_HUMAN 3-ketoacyl-CoA thiolase, peroxisomal	1	19.3146	21.8649	32.0744	22.4636	13.8462	15.6748	25.1572	24.4149	23.9294	19.7733	0.826318	-0.275231	0.344082	> 0.9999
P09211	GSTP1	GSTP1_HUMAN Glutathione S-transferase P	2	184.942	173.033	196.968	241.696	151.259	157.044	294.14	205.255	199.16	201.924	1.01388	0.0198899	0.94276	> 0.9999
P09525	ANXA4	ANXA4_HUMAN Annexin A4	3	110.216	94.4881	70.2148	132.193	69.7855	93.1822	116.995	82.4477	101.778	90.6026	0.890198	-0.167801	0.523972	> 0.9999
P09651	HNRNPA1	ROA1_HUMAN Heterogeneous nuclear ribonucleoprotein A1	1	24.0079	26.7475	29.3527	27.7264	21.893	24.8695	20.9461	24.5651	26.9586	23.0684	0.855697	-0.224827	0.0402738	> 0.9999
P09972	ALDOC	ALDOC_HUMAN Fructose-bisphosphate aldolase C	1	282.291	282.232	492.051	533.967	264.099	278.297	460.625	475.922	397.635	369.736	0.929836	-0.104951	0.762536	> 0.9999
P0C0L4	C4A	CO4A_HUMAN Complement C4-A	1	68.8665	59.1564	43.7756	36.9694	45.1837	34.6784	36.6581	35.3963	52.192	37.9791	0.727681	-0.458621	0.142714	> 0.9999
P0CG05	IGLC2	LAC2_HUMAN Ig lambda-2 chain C regions	13	1505.67	2427.11	1718.43	1081.35	5995.47	983.094	3510.03	2023.56	1683.14	3128.04	1.85845	0.894103	0.278891	0.0269
P0CG48	UBC	UBC_HUMAN Polyubiquitin-C	15	3526.5	3119.75	3458.78	4258.92	2577.65	2458.29	4154.15	3856.4	3590.99	3261.62	0.90828	-0.138791	0.538087	> 0.9999
P10451	SPP1	OSTP_HUMAN Osteopontin	1	50.6751	62.4518	86.9038	39.7399	54.3044	59.5096	42.4715	55.2118	59.9427	52.8743	0.882082	-0.181016	0.548868	> 0.9999
P10599	TXN	THIO_HUMAN Thioredoxin	8	1175.24	1183.96	827.701	856.2	791.633	1010.75	741.627	916.767	1010.78	865.194	0.855971	-0.224366	0.261397	> 0.9999
P10632	CYP2C8	CP2C8_HUMAN Cytochrome P450 2C8	1	18.5622	23.9051	33.8746	41.0944	23.4009	15.8892	26.9539	33.3943	29.3591	24.9096	0.848445	-0.237106	0.503756	> 0.9999
P10809	HSPD1	CH60_HUMAN 60 kDa heat shock protein, mitochondrial	8	800.424	796.322	1400.56	1401.74	744.047	775.917	1070.22	1378.44	1099.76	992.156	0.902156	-0.148552	0.654846	> 0.9999
P10909-2	CLU	CLUS_HUMAN Isoform 2 of Clusterin	22	4753.84	3979.34	2496.38	2986.02	2821.16	4961.79	2805.6	2385.24	3553.9	3243.45	0.912646	-0.131873	0.701178	> 0.9999
P11021	HSPA5	GRP78_HUMAN 78 kDa glucose-regulated protein	12	704.642	664.865	986.91	960.644	674.013	658.593	981.354	987.564	829.265	825.381	0.995316	-0.00677341	0.976133	> 0.9999
P11142	HSPA8	HSP7C_HUMAN Heat shock cognate 71 kDa protein	18	2099.74	2231.91	2681.55	2391.51	1580.47	1714.97	2788.55	2149.65	2351.18	2058.41	0.87548	-0.191853	0.380921	> 0.9999
P11177	PDHB	ODPB_HUMAN Pyruvate dehydrogenase E1 component subunit beta, mitochondrial	1	41.4306	44.7499	60.4741	40.9534	31.2819	38.9596	54.9737	76.8854	46.902	50.5252	1.07725	0.107352	0.759299	> 0.9999
P11498	PC	PYC_HUMAN Pyruvate carboxylase, mitochondrial	3	111.867	126.507	165.976	180.691	82.3744	111.843	135.794	151.195	146.26	120.302	0.822517	-0.281882	0.284557	> 0.9999
P12035	KRT3	K2C3_HUMAN Keratin, type II cytoskeletal 3	13	2326.96	2284.51	2077.6	1708.19	1712.68	2765	2081.38	3444.8	2099.32	2500.97	1.19132	0.252566	0.383313	> 0.9999
P12236	SLC25A6	ADT3_HUMAN ADP/ATP translocase 3	5	440.882	425.003	652.585	695.91	392.067	391.6	538.927	708.45	553.595	507.761	0.917207	-0.124681	0.672135	> 0.9999
P12273	PIP	PIP_HUMAN Prolactin-inducible protein	8	699.629	903.481	638.998	722.972	537.119	960.728	647.727	650.936	741.27	699.128	0.943148	-0.0844435	0.710915	> 0.9999
P13533	MYH6	MYH6_HUMAN Myosin-6	4	65.9851	72.3895	141.713	238.75	56.2353	87.7867	76.6225	473.68	129.709	173.581	1.33823	0.420327	0.705678	> 0.9999
P13639	EEF2	EF2_HUMAN Elongation factor 2	11	757.223	771.793	973.237	822.892	630.797	663.975	774.348	864.369	831.286	733.372	0.882214	-0.1808	0.226955	> 0.9999
P13645	KRT10	K1C10_HUMAN Keratin, type I cytoskeletal 10	64	16389.2	14614.9	10757.2	10288.3	11850.6	12698.2	7872.98	11748.2	13012.4	11042.5	0.848613	-0.236821	0.328122	< 0.0001
P13646	KRT13	K1C13_HUMAN Keratin, type I cytoskeletal 13	16	273.012	301.042	345.387	670.159	799.426	585.672	345.1	4987.34	397.4	1679.38	4.22593	2.07927	0.330864	0.1605
P13647	KRT5	K2C5_HUMAN Keratin, type II cytoskeletal 5	37	6248.86	5974.23	5063.03	3694.36	4002.68	5402.62	3833.25	4345.13	5245.12	4395.92	0.838097	-0.254811	0.26413	> 0.9999
P13746-2	HLA-A	1A11_HUMAN Isoform 2 of HLA class I histocompatibility antigen, A-11 alpha chain	4	308.549	230.266	249.93	205.148	219.506	287.324	675.638	208.21	248.473	347.67	1.39922	0.484626	0.439877	> 0.9999
P13804	ETFA	ETFA_HUMAN Electron transfer flavoprotein subunit alpha, mitochondrial	1	19.3714	24.4821	35.5896	30.5287	14.546	20.6838	22.7318	31.2014	27.4929	22.2907	0.810781	-0.302617	0.332205	> 0.9999
P13987	CD59	CD59_HUMAN CD59 glycoprotein	7	2674.04	2570.39	1764.9	2820.48	1981.15	1842.97	3205.22	2202.49	2457.45	2307.96	0.939167	-0.0905469	0.714447	> 0.9999
P14209	CD99	CD99_HUMAN CD99 antigen	1	45.0179	37.6518	24.3023	50.7525	38.0291	27.102	59.747	24.375	39.4311	37.3133	0.94629	-0.0796459	0.837806	> 0.9999
P14618	PKM	KPYM_HUMAN Pyruvate kinase PKM	8	430.458	420.069	363.129	395.778	331.72	391.521	453.404	376.088	402.358	388.183	0.96477	-0.0517436	0.64917	> 0.9999
P14625	HSP90B1	ENPL_HUMAN Endoplasmin	7	156.106	153.322	255.665	241.861	136.439	152.555	203.465	245.132	201.738	184.398	0.914043	-0.129665	0.654864	> 0.9999
P14923	JUP	PLAK_HUMAN Junction plakoglobin	18	1728.82	1752.11	1404.05	993.09	1263.56	1417.48	1123.05	1192.07	1469.52	1249.04	0.849966	-0.234523	0.31101	> 0.9999
P15090	FABP4	FABP4_HUMAN Fatty acid-binding protein, adipocyte	2	89.5396	89.6111	125.067	121.838	85.2375	102.073	119.696	111.621	106.514	104.657	0.982565	-0.025375	0.885167	> 0.9999
P15328	FOLR1	FOLR1_HUMAN Folate receptor alpha	7	1235.92	1124.29	688.81	1119.57	741.475	713.097	963.409	1425.11	1042.15	960.773	0.921916	-0.117292	0.705198	> 0.9999
P15924	DSP	DESP_HUMAN Desmoplakin	47	7234.51	7424.16	5482.49	4130.66	5150.05	6504.36	4460.89	4891.77	6067.95	5251.77	0.865492	-0.208407	0.406188	> 0.9999
P16104	H2AFX	H2AX_HUMAN Histone H2AX	5	373.891	394.438	743.657	752.256	361.273	391.053	554.947	631.838	566.06	484.778	0.856406	-0.223633	0.5397	> 0.9999
P16219	ACADS	ACADS_HUMAN Short-chain specific acyl-CoA dehydrogenase, mitochondrial	1	61.0159	65.455	101.744	90.967	45.7589	53.6028	87.7439	98.1848	79.7955	71.3226	0.893818	-0.161948	0.619475	> 0.9999
P16402	HIST1H1D	H13_HUMAN Histone H1.3	7	446.925	452.101	744.411	713.837	453.099	432.561	533.25	682.103	589.318	525.253	0.891289	-0.166034	0.543407	> 0.9999
P16615	ATP2A2	AT2A2_HUMAN Sarcoplasmic/endoplasmic reticulum calcium ATPase 2	1	11.1312	17.5707	30.7354	52.491	27.1622	17.179	25.8719	37.8262	27.9821	27.0098	0.965255	-0.0510187	0.927447	> 0.9999
P17900	GM2A	SAP3_HUMAN Ganglioside GM2 activator	2	596.619	435.012	345.549	387.527	319.979	450.623	296.365	271.541	441.177	334.627	0.758487	-0.398803	0.172365	> 0.9999
P19013	KRT4	K2C4_HUMAN Keratin, type II cytoskeletal 4	9	256.502	291.167	259.192	338.529	552.122	274.73	272.151	2036.08	286.347	783.771	2.73713	1.45266	0.324135	> 0.9999
P19338	NCL	NUCL_HUMAN Nucleolin	1	31.9127	29.0666	42.9502	49.066	20.9242	28.9638	34.8144	39.4895	38.2489	31.048	0.811736	-0.300918	0.288023	> 0.9999
P20073	ANXA7	ANXA7_HUMAN Annexin A7	3	72.5278	76.2366	70.1409	74.5585	51.3759	72.8751	75.6796	63.4302	73.3659	65.8402	0.897422	-0.156142	0.265884	> 0.9999
P20618	PSMB1	PSB1_HUMAN Proteasome subunit beta type-1	1	34.3629	45.5723	54.4293	33.9049	34.9596	37.8228	33.2134	39.4435	42.0674	36.3598	0.864324	-0.210356	0.335955	> 0.9999
P20671	HIST1H2AD	H2A1D_HUMAN Histone H2A type 1-D	3	377.263	375.945	500.246	547.632	267.716	342.748	520.128	507.093	450.271	409.421	0.909276	-0.137209	0.612008	> 0.9999
P20674	COX5A	COX5A_HUMAN Cytochrome c oxidase subunit 5A, mitochondrial	2	31.6082	30.7812	44.5555	43.7227	27.7355	32.7629	46.4691	44.4597	37.6669	37.8568	1.00504	0.00725516	0.975305	> 0.9999
P20930	FLG	FILA_HUMAN Filaggrin	10	3111.57	3336.8	3013.71	2450.46	2612.04	4391.71	2523.04	2799.75	2978.14	3081.64	1.03475	0.0492868	0.839379	> 0.9999
P21695	GPD1	GPDA_HUMAN Glycerol-3-phosphate dehydrogenase [NAD(+)], cytoplasmic	3	109.092	99.9343	192.17	159.65	89.207	108.635	138.7	147.145	140.212	120.922	0.862423	-0.213532	0.484173	> 0.9999
P21926	CD9	CD9_HUMAN CD9 antigen	9	4508.9	2893.61	2206.26	3866.5	2378.39	2650.38	3337.94	4188.1	3368.82	3138.7	0.931693	-0.102074	0.736353	> 0.9999
P22307	SCP2	NLTP_HUMAN Non-specific lipid-transfer protein	4	439.34	462.964	630.937	753.66	388.142	415.069	600.787	708.717	571.725	528.179	0.923833	-0.114296	0.69696	> 0.9999
P22392-2	NME2	NDKB_HUMAN Isoform 3 of Nucleoside diphosphate kinase B	4	212.834	223.253	288.428	309.11	185.17	197.362	273.132	270.197	258.406	231.465	0.895742	-0.158845	0.44972	> 0.9999
P22626	HNRNPA2B1	ROA2_HUMAN Heterogeneous nuclear ribonucleoproteins A2/B1	1	30.7993	21.232	38.1431	34.5038	14.9388	19.3556	39.4374	25.0277	31.1695	24.6899	0.792115	-0.336218	0.359017	> 0.9999
P22735	TGM1	TGM1_HUMAN Protein-glutamine gamma-glutamyltransferase K	6	373.845	324.048	320.77	234.058	260.191	307.991	200.462	277.006	313.18	261.413	0.834703	-0.260665	0.211912	> 0.9999
P23141-2	CES1	EST1_HUMAN Isoform 2 of Liver carboxylesterase 1	1	26.305	27.5163	45.5736	49.6009	27.5328	23.8345	37.0158	43.3143	37.249	32.9244	0.8839	-0.178045	0.586343	> 0.9999
P23142-3	FBLN1	FBLN1_HUMAN Isoform B of Fibulin-1	3	299.257	224.603	204.676	174.327	139.479	180.121	148.167	143.422	225.716	152.797	0.676945	-0.562889	0.0653775	> 0.9999
P23396-2	RPS3	RS3_HUMAN Isoform 2 of 40S ribosomal protein S3	1	25.6405	21.5406	32.981	30.1735	19.1343	18.4069	23.4498	32.4674	27.5839	23.3646	0.847038	-0.239502	0.345103	> 0.9999
P23526	AHCY	SAHH_HUMAN Adenosylhomocysteinase	10	368.771	349	643.434	630.377	318.062	335.399	471.377	606.101	497.895	432.735	0.869128	-0.20236	0.557596	> 0.9999
P23528	CFL1	COF1_HUMAN Cofilin-1	2	134.455	272.47	199.536	156.645	86.2853	112.498	133.75	136.813	190.776	117.337	0.615047	-0.701231	0.0894371	> 0.9999
P24752	ACAT1	THIL_HUMAN Acetyl-CoA acetyltransferase, mitochondrial	1	69.783	61.9487	138.905	119.111	65.6676	68.8497	100.394	114.627	97.4369	87.3846	0.896832	-0.15709	0.669951	> 0.9999
P25311	AZGP1	ZA2G_HUMAN Zinc-alpha-2-glycoprotein	10	931.46	1027.4	699.697	782.939	647.132	985.51	937.182	669.563	860.374	809.847	0.941273	-0.087315	0.675588	> 0.9999
P25705	ATP5A1	ATPA_HUMAN ATP synthase subunit alpha, mitochondrial	10	697.909	717.698	1332.56	1343.41	609.556	711.623	1026.06	1200.66	1022.89	886.975	0.867123	-0.205692	0.574178	> 0.9999
P25786-2	PSMA1	PSA1_HUMAN Isoform Long of Proteasome subunit alpha type-1	1	215.965	200.772	223.322	211.879	170.388	175.451	175.649	214.625	212.984	184.028	0.864045	-0.210821	0.0594705	> 0.9999
P26038	MSN	MOES_HUMAN Moesin	3	71.3711	73.143	61.8507	78.6491	60.8682	68.8569	107.817	68.7246	71.2535	76.5667	1.07457	0.103756	0.660706	> 0.9999
P26373	RPL13	RL13_HUMAN 60S ribosomal protein L13	1	30.5155	34.6082	61.983	73.5807	29.4589	28.8645	52.239	73.5532	50.1718	46.0289	0.917425	-0.124338	0.790967	> 0.9999
P26599-3	PTBP1	PTBP1_HUMAN Isoform 3 of Polypyrimidine tract-binding protein 1	1	29.1803	25.9386	44.0271	31.3985	19.6614	20.6257	30.7793	36.0041	32.6361	26.7676	0.820184	-0.285981	0.335854	> 0.9999
P27482	CALML3	CALL3_HUMAN Calmodulin-like protein 3	1	20.3564	20.7224	27.3012	18.1812	25.8047	30.7983	23.1069	20.2091	21.6403	24.9798	1.15432	0.207039	0.307538	> 0.9999
P27701	CD82	CD82_HUMAN CD82 antigen	2	483.527	331.956	322.06	432.765	325.428	236.019	499.192	461.814	392.577	380.613	0.969525	-0.0446499	0.875307	> 0.9999
P27797	CALR	CALR_HUMAN Calreticulin	2	176.441	175.402	302.223	276.763	135.028	156.718	216.227	270.998	232.707	194.743	0.836857	-0.256947	0.433285	> 0.9999
P28838	LAP3	AMPL_HUMAN Cytosol aminopeptidase	1	23.3085	27.1133	38.3507	35.2191	21.8323	24.4136	27.6518	31.3781	30.9979	26.319	0.849056	-0.236069	0.301917	> 0.9999
P29401-2	TKT	TKT_HUMAN Isoform 2 of Transketolase	2	94.2262	91.752	142.521	135.102	81.3904	84.4744	120.853	127.917	115.9	103.659	0.894378	-0.161043	0.521546	> 0.9999
P29508	SERPINB3	SPB3_HUMAN Serpin B3	13	492.669	464.642	395.661	331.031	373.801	444.466	595.771	406.572	421.001	455.153	1.08112	0.112527	0.597482	> 0.9999
P29966	MARCKS	MARCS_HUMAN Myristoylated alanine-rich C-kinase substrate	1	62.781	43.899	26.1837	33.5642	28.1748	32.2886	50.4377	24.7929	41.607	33.9235	0.815332	-0.29454	0.464883	> 0.9999
P29972	AQP1	AQP1_HUMAN Aquaporin-1	4	447.075	367.43	332.51	543.568	281.218	231.575	477.512	439.569	422.646	357.469	0.845788	-0.241633	0.425482	> 0.9999
P30041	PRDX6	PRDX6_HUMAN Peroxiredoxin-6	6	388.553	425.969	687.004	670.237	362.604	393.73	583.362	646.563	542.941	496.565	0.914584	-0.128813	0.675241	> 0.9999
P30044	PRDX5	PRDX5_HUMAN Peroxiredoxin-5, mitochondrial	1	62.9784	54.7195	82.5501	101.794	45.8094	64.0711	88.0451	94.5261	75.5105	73.1129	0.968248	-0.0465508	0.881251	> 0.9999
P30049	ATP5D	ATPD_HUMAN ATP synthase subunit delta, mitochondrial	1	23.8014	29.164	45.2792	45.2694	31.6732	23.9862	37.3451	47.5382	35.8785	35.1357	0.979296	-0.030183	0.92366	> 0.9999
P30086	PEBP1	PEBP1_HUMAN Phosphatidylethanolamine-binding protein 1	1	52.1937	53.3525	65.429	77.3925	43.8706	43.7949	79.4238	65.6162	62.0919	58.1764	0.936939	-0.0939723	0.725212	> 0.9999
P31025	LCN1	LCN1_HUMAN Lipocalin-1	4	278.89	317.593	215.026	271.277	198.739	259.283	288.877	290.559	270.697	259.365	0.958138	-0.0616952	0.719681	> 0.9999
P31151	S100A7	S10A7_HUMAN Protein S100-A7	5	232.487	265.289	196.215	179.548	184.909	301.633	184.237	232.919	218.385	225.924	1.03453	0.0489686	0.831109	> 0.9999
P31327-3	CPS1	CPSM_HUMAN Isoform 3 of Carbamoyl-phosphate synthase [ammonia], mitochondrial	31	3476.31	3782.76	7804.71	6596.26	3361.88	3768.02	5437.62	6008.15	5415.01	4643.92	0.857601	-0.221622	0.5615	> 0.9999
P31944	CASP14	CASPE_HUMAN Caspase-14	7	1425.42	1390.15	1273.61	1302.77	1271.17	2223.74	1224.79	1516.49	1347.99	1559.05	1.15657	0.209858	0.429672	> 0.9999
P31949	S100A11	S10AB_HUMAN Protein S100-A11	2	26.3073	34.4972	28.7951	30.3036	25.8907	30.1785	28.8646	33.4074	29.9758	29.5853	0.986973	-0.0189177	0.871858	> 0.9999
P32119	PRDX2	PRDX2_HUMAN Peroxiredoxin-2	4	465.912	450.362	313.324	337.238	365.563	416.523	330.549	375.184	391.709	371.955	0.949569	-0.0746552	0.666125	> 0.9999
P33121	ACSL1	ACSL1_HUMAN Long-chain-fatty-acid--CoA ligase 1	1	27.7481	21.5651	36.4391	47.9815	18.5707	22.3792	33.5924	44.8496	33.4335	29.848	0.892758	-0.163659	0.678906	> 0.9999
P35030	PRSS3	TRY3_HUMAN Trypsin-3	2	85.1135	83.1476	143.85	130.072	59.1107	100.135	122.287	114.598	110.546	99.0327	0.895852	-0.158667	0.602615	> 0.9999
P35232	PHB	PHB_HUMAN Prohibitin	2	40.5931	34.0018	40.5073	50.0151	21.5787	31.5868	39.6765	40.9926	41.2793	33.4586	0.810543	-0.30304	0.213012	> 0.9999
P35527	KRT9	K1C9_HUMAN Keratin, type I cytoskeletal 9	82	9188.56	8660.92	6239.7	5652.78	7356.82	8853.81	6797.82	6494.7	7435.49	7375.79	0.991971	-0.0116307	0.955622	> 0.9999
P35579	MYH9	MYH9_HUMAN Myosin-9	3	161.543	156.14	222.789	189.608	119.307	145.949	184.662	205.963	182.52	163.97	0.898369	-0.15462	0.48247	> 0.9999
P35613	BSG	BASI_HUMAN Basigin	2	85.0895	67.0829	68.7745	72.5825	50.6126	59.0818	94.1057	75.593	73.3823	69.8483	0.95184	-0.0712086	0.751652	> 0.9999
P35908	KRT2	K22E_HUMAN Keratin, type II cytoskeletal 2 epidermal	68	8890.77	9416.54	7928.65	6103.77	6494.59	7567.06	4965.48	6418.23	8084.93	6361.34	0.786814	-0.345905	0.109432	0.0008
P36537	UGT2B10	UDB10_HUMAN UDP-glucuronosyltransferase 2B10	1	28.793	32.0849	51.4786	60.2956	35.3922	33.1231	46.3912	54.4569	43.163	42.3408	0.980952	-0.0277457	0.93122	> 0.9999
P36578	RPL4	RL4_HUMAN 60S ribosomal protein L4	1	53.3477	57.5845	80.7753	84.0906	41.2357	57.136	62.163	83.3299	68.9495	60.9661	0.884214	-0.177532	0.521278	> 0.9999
P36871-2	PGM1	PGM1_HUMAN Isoform 2 of Phosphoglucomutase-1	1	23.4292	18.0588	23.7503	20.6556	19.0318	22.7491	30.2337	21.51	21.4735	23.3812	1.08884	0.12279	0.521586	> 0.9999
P38117-2	ETFB	ETFB_HUMAN Isoform 2 of Electron transfer flavoprotein subunit beta	3	121.096	109.392	189.254	196.911	108.759	111.154	156.831	200.181	154.163	144.231	0.935575	-0.0960751	0.762182	> 0.9999
P38646	HSPA9	GRP75_HUMAN Stress-70 protein, mitochondrial	1	35.1006	39.2106	70.159	61.0673	34.5658	35.2542	62.2068	76.2007	51.3844	52.0569	1.01309	0.018759	0.961475	> 0.9999
P39019	RPS19	RS19_HUMAN 40S ribosomal protein S19	1	16.3706	20.0339	30.247	24.3713	15.5895	19.3829	20.6359	25.1714	22.7557	20.1949	0.887467	-0.172235	0.505141	> 0.9999
P40925-3	MDH1	MDHC_HUMAN Isoform 3 of Malate dehydrogenase, cytoplasmic	3	200.557	208.915	319.809	304.287	176.228	171.965	247.018	353.106	258.392	237.079	0.917518	-0.124192	0.700474	> 0.9999
P40926	MDH2	MDHM_HUMAN Malate dehydrogenase, mitochondrial	4	940.812	911.465	1294.17	1318	690.599	900.827	1306.78	1298.09	1116.11	1049.07	0.939936	-0.089365	0.734738	> 0.9999
P40939	HADHA	ECHA_HUMAN Trifunctional enzyme subunit alpha, mitochondrial	2	49.9053	51.0864	70.0545	76.9173	42.2193	43.3914	60.9943	80.7557	61.9909	56.8402	0.916912	-0.125145	0.666211	> 0.9999
P41222	PTGDS	PTGDS_HUMAN Prostaglandin-H2 D-isomerase	3	206.966	418.203	142.817	264.506	127.982	183.157	227.752	97.0326	258.123	158.981	0.615911	-0.699205	0.199373	> 0.9999
P42330	AKR1C3	AK1C3_HUMAN Aldo-keto reductase family 1 member C3	7	1066.54	1170.92	2068	2130.18	1100.53	1176.87	1579.27	2008.41	1608.91	1466.27	0.911344	-0.133933	0.701116	> 0.9999
P42357	HAL	HUTH_HUMAN Histidine ammonia-lyase	1	29.6913	41.7756	26.5355	21.2158	21.0108	24.0738	22.1904	25.0851	29.8045	23.09	0.774715	-0.368263	0.221408	> 0.9999
P42765	ACAA2	THIM_HUMAN 3-ketoacyl-CoA thiolase, mitochondrial	2	44.3802	46.052	120.416	132.329	47.8962	53.6352	65.7045	92.1462	85.7943	64.8455	0.755826	-0.403875	0.45774	> 0.9999
P43307	SSR1	SSRA_HUMAN Translocon-associated protein subunit alpha	1	48.8507	54.0229	53.703	57.0401	40.6299	47.6334	50.389	58.4864	53.4042	49.2847	0.922862	-0.115813	0.365149	> 0.9999
P46439	GSTM5	GSTM5_HUMAN Glutathione S-transferase Mu 5	6	805.356	834.781	1620.67	1717.32	847.058	830.894	1189.96	1442.45	1244.53	1077.59	0.86586	-0.207794	0.585965	> 0.9999
P47929	LGALS7	LEG7_HUMAN Galectin-7	6	389.288	377.889	439.406	293.571	240.106	344.516	406.468	443.084	375.038	358.544	0.956018	-0.0648905	0.770613	> 0.9999
P48681	NES	NEST_HUMAN Nestin	2	92.2763	124.04	149.862	85.161	72.6666	94.5212	83.6153	87.9093	112.835	84.6781	0.750461	-0.414152	0.155119	> 0.9999
P49327	FASN	FAS_HUMAN Fatty acid synthase	3	345.78	335.192	494.005	459.058	270.35	310.846	432.369	464.906	408.509	369.618	0.904798	-0.144333	0.551503	> 0.9999
P49419	ALDH7A1	AL7A1_HUMAN Alpha-aminoadipic semialdehyde dehydrogenase	1	36.3822	40.586	48.9106	56.0758	34.1727	43.8631	51.8616	57.0669	45.4886	46.7411	1.02753	0.0391843	0.856814	> 0.9999
P49720	PSMB3	PSB3_HUMAN Proteasome subunit beta type-3	1	30.6586	27.0472	32.8359	28.3172	21.5219	25.7956	22.6551	27.5615	29.7147	24.3835	0.820587	-0.285271	0.0306908	> 0.9999
P50213	IDH3A	IDH3A_HUMAN Isocitrate dehydrogenase [NAD] subunit alpha, mitochondrial	1	22.9315	15.2793	26.5393	21.1034	16.5008	15.813	22.4551	23.0953	21.4634	19.4661	0.906943	-0.140917	0.535833	> 0.9999
P50395	GDI2	GDIB_HUMAN Rab GDP dissociation inhibitor beta	1	100.723	110.497	106.302	112.059	79.0072	79.3908	129.089	115.171	107.395	100.664	0.937327	-0.0933752	0.637072	> 0.9999
P50993	ATP1A2	AT1A2_HUMAN Sodium/potassium-transporting ATPase subunit alpha-2	5	173.805	120.723	131.099	155.64	103.698	125.477	227.441	146.797	145.317	150.853	1.0381	0.0539448	0.860183	> 0.9999
P50995	ANXA11	ANX11_HUMAN Annexin A11	3	188.858	177.875	191.298	226.489	141.705	175.511	228.236	210.33	196.13	188.946	0.963369	-0.0538401	0.75687	> 0.9999
P51674	GPM6A	GPM6A_HUMAN Neuronal membrane glycoprotein M6-a	6	724.047	660.965	668.743	947.064	518.197	523.768	858.281	914.619	750.205	703.716	0.938032	-0.0922906	0.726183	> 0.9999
P53396	ACLY	ACLY_HUMAN ATP-citrate synthase	1	19.7689	20.1322	35.3367	33.1096	17.2475	21.6433	35.0188	25.3994	27.0868	24.8272	0.916579	-0.125668	0.701319	> 0.9999
P53597	SUCLG1	SUCA_HUMAN Succinyl-CoA ligase [ADP/GDP-forming] subunit alpha, mitochondrial	3	98.8644	105.905	143.395	121.669	74.8006	105.809	135.204	129.819	117.458	111.408	0.948491	-0.0762945	0.734521	> 0.9999
P54709	ATP1B3	AT1B3_HUMAN Sodium/potassium-transporting ATPase subunit beta-3	4	115.524	101.273	93.8363	129.796	73.0032	106.601	167.136	116.117	110.107	115.714	1.05092	0.0716567	0.803102	> 0.9999
P54819	AK2	KAD2_HUMAN Adenylate kinase 2, mitochondrial	2	57.1544	58.7247	102.125	97.5499	50.0952	64.5702	81.6796	92.3256	78.8885	72.1676	0.914806	-0.128463	0.676823	> 0.9999
P54868	HMGCS2	HMCS2_HUMAN Hydroxymethylglutaryl-CoA synthase, mitochondrial	5	132.228	129.555	245.177	216.813	115.622	134.561	186.38	214.502	180.943	162.766	0.899543	-0.152736	0.644208	> 0.9999
P55058	PLTP	PLTP_HUMAN Phospholipid transfer protein	6	2271.61	1553.43	1108.35	1424.89	1214.68	1918.88	1402.24	1115.16	1589.57	1412.74	0.888756	-0.170141	0.583931	> 0.9999
P55072	VCP	TERA_HUMAN Transitional endoplasmic reticulum ATPase	1	77.5513	69.5821	113.77	94.1167	60.7622	65.479	82.8624	109.494	88.755	79.6494	0.897407	-0.156165	0.559677	> 0.9999
P55084	HADHB	ECHB_HUMAN Trifunctional enzyme subunit beta, mitochondrial	2	66.0482	75.4442	104.995	105.839	56.7189	84.2853	106.538	103.767	88.0816	87.8273	0.997113	-0.00417122	0.987335	> 0.9999
P55263	ADK	ADK_HUMAN Adenosine kinase	1	35.1256	25.943	28.7291	24.945	24.2212	26.1612	25.269	29.7091	28.6857	26.3401	0.918233	-0.123068	0.409585	> 0.9999
P56537	EIF6	IF6_HUMAN Eukaryotic translation initiation factor 6	1	83.9393	82.5376	82.3503	60.7214	65.2749	86.6022	60.8119	68.6071	77.3872	70.324	0.90873	-0.138076	0.407729	> 0.9999
P57721	PCBP3	PCBP3_HUMAN Poly(rC)-binding protein 3	1	53.6359	51.26	78.0923	86.5748	44.1864	51.948	70.8651	71.2411	67.3907	59.5602	0.883803	-0.178203	0.510207	> 0.9999
P58107	EPPK1	EPIPL_HUMAN Epiplakin	2	346.265	423.433	365.83	248.659	261.245	387.814	370.131	366.359	346.047	346.387	1.00098	0.00141887	0.99439	> 0.9999
P60033	CD81	CD81_HUMAN CD81 antigen	8	1991.07	1442.81	1275.81	2431.95	1069.46	1256.22	2306.87	2028.44	1785.41	1665.25	0.932698	-0.100519	0.773187	> 0.9999
P60174	TPI1	TPIS_HUMAN Triosephosphate isomerase	8	839.629	873.624	1084.46	1158.43	863.749	815.708	1307.68	1102.22	989.036	1022.34	1.03367	0.0477794	0.818553	> 0.9999
P60709	ACTB	ACTB_HUMAN Actin, cytoplasmic 1	12	1154.95	1046.98	1354.71	1424.48	962.823	981.077	1479.5	1349.39	1245.28	1193.2	0.958176	-0.0616373	0.753038	> 0.9999
P60866-2	RPS20	RS20_HUMAN Isoform 2 of 40S ribosomal protein S20	1	34.8869	36.0125	67.4373	61.6912	33.5229	27.1532	53.7122	50.6255	50.007	41.2535	0.824954	-0.277615	0.445517	> 0.9999
P60900	PSMA6	PSA6_HUMAN Proteasome subunit alpha type-6	1	22.4331	24.1788	30.1571	13.4586	19.2494	21.4423	17.9053	23.5923	22.5569	20.5473	0.910911	-0.134618	0.615081	> 0.9999
P60953	CDC42	CDC42_HUMAN Cell division control protein 42 homolog	2	94.507	81.833	54.1617	86.5765	69.9355	67.6221	113.769	75.1072	79.2695	81.6085	1.02951	0.0419518	0.872474	> 0.9999
P61026	RAB10	RAB10_HUMAN Ras-related protein Rab-10	1	30.7266	28.4329	27.3403	46.4076	23.5717	29.1675	38.6861	26.8005	33.2268	29.5564	0.889535	-0.168877	0.532395	> 0.9999
P61247	RPS3A	RS3A_HUMAN 40S ribosomal protein S3a	1	38.7422	42.5969	80.9588	72.5542	46.3189	45.429	55.3502	68.8698	58.713	53.992	0.919591	-0.120936	0.709832	> 0.9999
P61353	RPL27	RL27_HUMAN 60S ribosomal protein L27	1	37.4063	43.9028	49.0516	43.8609	51.8654	31.3978	39.0557	45.6165	43.5554	41.9839	0.963918	-0.0530171	0.76685	> 0.9999
P61604	HSPE1	CH10_HUMAN 10 kDa heat shock protein, mitochondrial	2	217.825	206.082	403.889	406.655	184.055	216.717	270.189	373.576	308.613	261.134	0.846155	-0.241006	0.522474	> 0.9999
P61626	LYZ	LYSC_HUMAN Lysozyme C	5	157.342	219.582	155.485	185.04	115.41	202.612	138.884	233.497	179.362	172.601	0.962303	-0.0554375	0.837885	> 0.9999
P61981	YWHAG	1433G_HUMAN 14-3-3 protein gamma	3	83.7716	74.0143	96.9266	115.525	203.711	78.8274	155.699	95.563	92.5594	133.45	1.44178	0.527849	0.252546	> 0.9999
P62081	RPS7	RS7_HUMAN 40S ribosomal protein S7	1	29.4712	25.6584	37.4973	41.6971	21.2739	22.3117	25.2572	33.5509	33.581	25.5984	0.762289	-0.39159	0.136794	> 0.9999
P62158	CALM1	CALM_HUMAN Calmodulin	1	173.02	160.299	249.08	283.6	155.958	170.422	226.825	255.163	216.5	202.092	0.933451	-0.0993531	0.717132	> 0.9999
P62195	PSMC5	PRS8_HUMAN 26S protease regulatory subunit 8	1	52.329	59.5851	84.7245	99.9456	49.2703	55.0768	80.4911	83.4873	74.1461	67.0814	0.904719	-0.144458	0.634443	> 0.9999
P62241	RPS8	RS8_HUMAN 40S ribosomal protein S8	1	31.7727	38.6933	53.1482	48.9957	27.0887	30.973	38.0125	56.596	43.1525	38.1675	0.884481	-0.177097	0.565139	> 0.9999
P62258	YWHAE	1433E_HUMAN 14-3-3 protein epsilon	2	155.812	164.07	198.181	209.199	132.201	142.803	232.625	198.325	181.815	176.488	0.970701	-0.042901	0.851809	> 0.9999
P62736	ACTA2	ACTA_HUMAN Actin, aortic smooth muscle	21	3703.98	3205.15	4358.7	4960.24	2927.12	3031.05	4708.01	4437.34	4057.02	3775.88	0.930703	-0.103607	0.65718	> 0.9999
P62805	HIST1H4A	H4_HUMAN Histone H4	5	434.619	446.993	615.643	589.789	381.35	408.244	584.473	579.658	521.761	488.431	0.936121	-0.0952336	0.659707	> 0.9999
P62829	RPL23	RL23_HUMAN 60S ribosomal protein L23	1	18.1612	16.4674	19.6131	23.3644	19.4626	16.2132	24.0002	23.6321	19.4015	20.827	1.07347	0.102287	0.569457	> 0.9999
P62834	RAP1A	RAP1A_HUMAN Ras-related protein Rap-1A	3	251.677	208.01	202.201	243.455	193.302	224.092	384.784	184.023	226.336	246.55	1.08931	0.123417	0.701557	> 0.9999
P62851	RPS25	RS25_HUMAN 40S ribosomal protein S25	1	21.8047	21.6314	25.9025	28.8674	20.6629	16.4008	26.8112	32.4351	24.5515	24.0775	0.980694	-0.0281256	0.909094	> 0.9999
P62873	GNB1	GBB1_HUMAN Guanine nucleotide-binding protein G(I)/G(S)/G(T) subunit beta-1	5	374.553	316.221	252.528	370.568	268.159	282.826	450.241	294.66	328.467	323.971	0.986312	-0.0198837	0.933237	> 0.9999
P62899-2	RPL31	RL31_HUMAN Isoform 2 of 60S ribosomal protein L31	1	95.9634	91.8547	128.728	138.687	246.416	101.773	248.712	121.657	113.808	179.639	1.57844	0.658499	0.194176	> 0.9999
P62913	RPL11	RL11_HUMAN 60S ribosomal protein L11	1	195.624	205.64	310.755	287.233	176.871	204.252	262.524	317.122	249.813	240.192	0.961488	-0.056659	0.828648	> 0.9999
P62937	PPIA	PPIA_HUMAN Peptidyl-prolyl cis-trans isomerase A	6	363.155	346.73	413.135	522.417	289.434	298.574	539.294	417.979	411.359	386.32	0.939131	-0.0906016	0.737699	> 0.9999
P63000-2	RAC1	RAC1_HUMAN Isoform B of Ras-related C3 botulinum toxin substrate 1	2	225.248	195.347	170.985	188.144	167.501	157.25	269.191	162.857	194.931	189.2	0.970599	-0.0430534	0.853098	> 0.9999
P63104	YWHAZ	1433Z_HUMAN 14-3-3 protein zeta/delta	4	329.188	326.007	377.493	448.74	281.48	370.716	512.578	381.217	370.357	386.498	1.04358	0.0615434	0.783312	> 0.9999
P63241-2	EIF5A	IF5A1_HUMAN Isoform 2 of Eukaryotic translation initiation factor 5A-1	1	116.851	107.871	161.863	191.312	99.0844	125.486	205.206	183.691	144.474	153.367	1.06155	0.0861743	0.787873	> 0.9999
P68363	TUBA1B	TBA1B_HUMAN Tubulin alpha-1B chain	7	492.492	431.489	584.734	606.81	389.701	382.131	571.121	606.734	528.881	487.422	0.921609	-0.117773	0.587217	> 0.9999
P68371	TUBB4B	TBB4B_HUMAN Tubulin beta-4B chain	5	132.066	128.631	177.241	155.189	104.228	98.3215	131.818	143.032	148.282	119.35	0.804886	-0.313144	0.113306	> 0.9999
P68431	HIST1H3A	H31_HUMAN Histone H3.1	3	614.403	636.942	1249.73	1123.97	586.857	593.074	896.138	1069.62	906.261	786.422	0.867766	-0.204623	0.577783	> 0.9999
P68871	HBB	HBB_HUMAN Hemoglobin subunit beta	11	1180.8	1351.24	2270.26	1778.69	889.968	1560.11	1385.43	1775.82	1645.25	1402.83	0.852657	-0.229962	0.462865	> 0.9999
P69905	HBA1	HBA_HUMAN Hemoglobin subunit alpha	10	2129.31	2513.08	3933.31	3343.69	1974.85	2184.68	2734.73	3809.05	2979.85	2675.83	0.897975	-0.155253	0.617508	> 0.9999
P78386	KRT85	KRT85_HUMAN Keratin, type II cuticular Hb5	1	29.3464	40.5015	33.1131	25.2619	24.4301	27.6263	18.6874	26.2169	32.0557	24.2402	0.756189	-0.403182	0.0947132	> 0.9999
P81605	DCD	DCD_HUMAN Dermcidin	8	3114.47	4897.57	2832.18	4724.71	3093.24	9414.29	6608.14	3033.58	3892.23	5537.31	1.42266	0.508588	0.373802	0.0023
P99999	CYCS	CYC_HUMAN Cytochrome c	1	93.3098	83.3646	141.342	132.424	79.3404	74.9389	104.328	136.175	112.61	98.6956	0.876436	-0.190279	0.513538	> 0.9999
Q00266	MAT1A	METK1_HUMAN S-adenosylmethionine synthase isoform type-1	3	79.9395	86.5144	174.201	145.291	76.4449	81.2854	117.832	142.455	121.486	104.504	0.860214	-0.217233	0.565813	> 0.9999
Q00325	SLC25A3	MPCP_HUMAN Phosphate carrier protein, mitochondrial	2	97.57	85.7955	184.773	195.851	94.7034	95.0998	149.75	177.683	140.997	129.309	0.917103	-0.124845	0.753147	> 0.9999
Q01469	FABP5	FABP5_HUMAN Fatty acid-binding protein, epidermal	3	155.91	224.851	129.551	152.966	142.123	194.161	180.522	111.484	165.82	157.073	0.94725	-0.0781831	0.763977	> 0.9999
Q02252	ALDH6A1	MMSA_HUMAN Methylmalonate-semialdehyde dehydrogenase [acylating], mitochondrial	4	89.0277	79.6916	128.485	134.488	70.2904	97.8942	125.853	140.91	107.923	108.737	1.00754	0.0108382	0.97012	> 0.9999
Q02338	BDH1	BDH_HUMAN D-beta-hydroxybutyrate dehydrogenase, mitochondrial	1	14.4391	13.8341	18.5926	25.9851	13.5376	14.3959	21.2809	23.8968	18.2127	18.2778	1.00357	0.00514564	0.986852	> 0.9999
Q02413	DSG1	DSG1_HUMAN Desmoglein-1	17	1471.59	1559.29	1197.66	886.143	1088.42	1323.74	912.374	953.912	1278.67	1069.61	0.836503	-0.257558	0.293144	> 0.9999
Q04695	KRT17	K1C17_HUMAN Keratin, type I cytoskeletal 17	15	766.248	681.383	690.055	511.624	518.928	985.129	866.791	477.895	662.328	712.186	1.07528	0.104709	0.734124	> 0.9999
Q05397-5	PTK2	FAK1_HUMAN Isoform 5 of Focal adhesion kinase 1	1	111.147	108.836	190.998	192.165	90.3618	112.75	170.162	212.43	150.786	146.426	0.971081	-0.042336	0.908533	> 0.9999
Q06830	PRDX1	PRDX1_HUMAN Peroxiredoxin-1	13	2458.98	2241.45	2857.49	2567.45	1953.01	2131.93	2413.52	2463.2	2531.34	2240.41	0.88507	-0.176137	0.149245	> 0.9999
Q08188	TGM3	TGM3_HUMAN Protein-glutamine gamma-glutamyltransferase E	13	857.436	780.02	660.023	647.691	635.138	684.068	609.899	691.869	736.293	655.244	0.889923	-0.168248	0.209049	> 0.9999
Q08431	MFGE8	MFGM_HUMAN Lactadherin	17	1787.98	1920.18	1855.09	2695.8	1017.2	1642.6	1554.58	1774.83	2064.76	1497.3	0.725169	-0.46361	0.0824902	> 0.9999
Q08554	DSC1	DSC1_HUMAN Desmocollin-1	8	1284.94	1419.37	1066.37	823.074	1038.09	1199.62	862.151	960.388	1148.44	1015.06	0.883863	-0.178105	0.414052	> 0.9999
Q09666	AHNAK	AHNK_HUMAN Neuroblast differentiation-associated protein AHNAK	1	29.8362	25.8271	30.5429	22.2705	23.6339	27.3105	29.0853	35.5302	27.1192	28.89	1.0653	0.0912557	0.594818	> 0.9999
Q12805	EFEMP1	FBLN3_HUMAN EGF-containing fibulin-like extracellular matrix protein 1	2	255.065	252.14	104.817	126.448	98.985	142.359	121.39	93.7154	184.617	114.112	0.618101	-0.694084	0.176359	> 0.9999
Q13085-4	ACACA	ACACA_HUMAN Isoform 4 of Acetyl-CoA carboxylase 1	2	45.5657	40.3061	56.888	50.231	34.0462	35.0966	57.6522	39.3445	48.2477	41.5349	0.860867	-0.216137	0.34981	> 0.9999
Q13228	SELENBP1	SBP1_HUMAN Selenium-binding protein 1	5	288.923	301.607	456.386	502.43	261.805	298.027	409.903	485.571	387.337	363.827	0.939303	-0.0903368	0.763263	> 0.9999
Q13296	SCGB2A2	SG2A2_HUMAN Mammaglobin-A	1	41.0721	46.0896	41.2865	41.0398	28.7591	51.1728	31.1388	29.5459	42.372	35.1542	0.829655	-0.269416	0.273052	> 0.9999
Q13835-2	PKP1	PKP1_HUMAN Isoform 1 of Plakophilin-1	7	893.012	671.743	533.046	462.835	556.772	660.563	451.533	513.422	640.159	545.572	0.852245	-0.230659	0.413976	> 0.9999
Q13867	BLMH	BLMH_HUMAN Bleomycin hydrolase	6	1492.86	1445.42	985.467	961.039	1091.82	1349.46	938.852	1216.43	1221.2	1149.14	0.940996	-0.0877402	0.686316	> 0.9999
Q14240-2	EIF4A2	IF4A2_HUMAN Isoform 2 of Eukaryotic initiation factor 4A-II	2	46.9026	51.5971	74.803	68.3426	49.9816	44.0432	73.6437	63.7453	60.4113	57.8534	0.957659	-0.062416	0.795276	> 0.9999
Q14574	DSC3	DSC3_HUMAN Desmocollin-3	2	55.244	61.8132	70.7257	50.9597	45.2066	52.8262	52.6454	43.5341	59.6856	48.5531	0.81348	-0.297821	0.0770852	> 0.9999
Q14749	GNMT	GNMT_HUMAN Glycine N-methyltransferase	2	46.7927	45.0083	102.544	93.7639	44.4579	48.1996	57.6963	74.0701	72.0272	56.106	0.778955	-0.360388	0.389818	> 0.9999
Q15067	ACOX1	ACOX1_HUMAN Peroxisomal acyl-coenzyme A oxidase 1	1	101.271	101.926	182.149	172.189	95.8518	97.2526	133.579	187.454	139.384	128.534	0.922162	-0.116908	0.735817	> 0.9999
Q15084-2	PDIA6	PDIA6_HUMAN Isoform 2 of Protein disulfide-isomerase A6	1	46.0495	37.3856	67.3077	67.6202	29.9861	32.7065	53.8048	59.0265	54.5907	43.881	0.803817	-0.315061	0.351041	> 0.9999
Q15323	KRT31	K1H1_HUMAN Keratin, type I cuticular Ha1	1	44.1918	31.5312	26.9959	16.8356	20.2556	19.2939	30.0092	25.9652	29.8886	23.881	0.798999	-0.323735	0.386104	> 0.9999
Q15493	RGN	RGN_HUMAN Regucalcin	1	59.8744	72.1475	143.77	169.824	74.9048	62.9725	107.545	142.157	111.404	96.8948	0.869761	-0.201309	0.670563	> 0.9999
Q15517	CDSN	CDSN_HUMAN Corneodesmosin	6	668.821	729.5	526.989	435.311	496.801	639.383	437.484	479.109	590.155	513.194	0.869592	-0.20159	0.378359	> 0.9999
Q16134	ETFDH	ETFD_HUMAN Electron transfer flavoprotein-ubiquinone oxidoreductase, mitochondrial	1	16.3028	15.7594	27.3676	24.4749	15.4124	8.4117	20.8876	16.4616	20.9762	15.2933	0.729081	-0.45585	0.195687	> 0.9999
Q16378	PRR4	PROL4_HUMAN Proline-rich protein 4	1	26.0674	23.0659	140.823	76.7874	28.3457	68.4901	37.43	36.3161	66.6859	42.6455	0.639497	-0.64499	0.458367	> 0.9999
Q16698	DECR1	DECR_HUMAN 2,4-dienoyl-CoA reductase, mitochondrial	1	51.4882	58.9186	83.4138	94.3756	48.2583	54.8486	69.9345	83.3498	72.0491	64.0978	0.889641	-0.168705	0.558435	> 0.9999
Q16720	ATP2B3	AT2B3_HUMAN Plasma membrane calcium-transporting ATPase 3	1	26.5949	22.4702	27.2814	26.7052	17.2899	21.7876	33.9508	26.6481	25.7629	24.9191	0.967247	-0.0480444	0.833532	> 0.9999
Q16836-2	HADH	HCDH_HUMAN Isoform 2 of Hydroxyacyl-coenzyme A dehydrogenase, mitochondrial	1	27.8511	29.2693	54.3868	60.73	34.858	34.3867	47.8246	54.7414	43.0593	42.9527	0.997524	-0.00357688	0.99179	> 0.9999
Q30154	HLA-DRB5	DRB5_HUMAN HLA class II histocompatibility antigen, DR beta 5 chain	2	851.892	754.835	367.848	473.353	244.334	278.575	589.613	427.77	611.982	385.073	0.629223	-0.668357	0.159677	> 0.9999
Q3LXA3	DAK	DHAK_HUMAN Bifunctional ATP-dependent dihydroxyacetone kinase/FAD-AMP lyase (cyclizing)	2	32.5412	27.8811	58.7989	64.0682	31.3853	37.8633	38.8268	58.3684	45.8224	41.611	0.908093	-0.139088	0.713025	> 0.9999
Q504Y0	SLC39A12	S39AC_HUMAN Zinc transporter ZIP12	12	1899.82	1314.88	1257.49	1777.34	1134.75	832.949	1846.26	2058	1562.38	1467.99	0.939584	-0.0899058	0.788022	> 0.9999
Q56A73	SPIN4	SPIN4_HUMAN Spindlin-4	1	114.619	102.01	119.426	89.7908	84.4022	92.0702	81.9371	101.649	106.461	90.0146	0.845514	-0.2421	0.092617	> 0.9999
Q5D862	FLG2	FILA2_HUMAN Filaggrin-2	12	2648.35	2422.55	1693.65	1926.95	1844.38	2182.62	1254.09	1803.27	2172.88	1771.09	0.815091	-0.294968	0.218496	> 0.9999
Q5JWF2	GNAS	GNAS1_HUMAN Guanine nucleotide-binding protein G(s) subunit alpha isoforms XLas	2	240.457	166.562	142.293	202.441	159.658	173.559	234.435	151.682	187.938	179.834	0.956875	-0.0635969	0.785654	> 0.9999
Q5QNW6-2	HIST2H2BF	H2B2F_HUMAN Isoform 2 of Histone H2B type 2-F	10	1836.84	1960.21	2889.85	2586.07	1742.2	1706.59	2225.55	2487.53	2318.24	2040.47	0.880179	-0.184132	0.414603	> 0.9999
Q5T749	KPRP	KPRP_HUMAN Keratinocyte proline-rich protein	1	420.016	393.775	332.831	199.819	267.8	370.315	167.195	244.633	336.61	262.486	0.779791	-0.35884	0.295602	> 0.9999
Q5T750	XP32	XP32_HUMAN Skin-specific protein 32	1	198.207	166.789	141.392	127.002	135.421	149.917	88.6861	123.415	158.347	124.36	0.78536	-0.348574	0.147799	> 0.9999
Q5VTE0	EEF1A1P5	EF1A3_HUMAN Putative elongation factor 1-alpha-like 3	12	995.188	1033.51	1552.07	1470.93	847.446	935.054	1340.88	1470.23	1262.92	1148.4	0.90932	-0.13714	0.604792	> 0.9999
Q6DN03	HIST2H2BC	H2B2C_HUMAN Putative histone H2B type 2-C	1	141.661	145.993	234.351	238.906	170.942	134.869	174.209	230.547	190.228	177.642	0.933837	-0.098757	0.719679	> 0.9999
Q6KB66	KRT80	K2C80_HUMAN Keratin, type II cytoskeletal 80	7	710.719	680.403	540.176	471.781	501.486	592.444	426.734	533.525	600.77	513.547	0.854815	-0.226315	0.247106	> 0.9999
Q6NZI2	PTRF	PTRF_HUMAN Polymerase I and transcript release factor	1	18.3179	19.7278	32.4293	25.6364	19.1032	19.5684	27.94	22.0574	24.0278	22.1672	0.922565	-0.116278	0.645308	> 0.9999
Q6UWP8	SBSN	SBSN_HUMAN Suprabasin	6	533.123	647.661	688.269	469.807	498.863	702.182	449.932	615.269	584.715	566.562	0.968953	-0.045501	0.819517	> 0.9999
Q6UWR7	ENPP6	ENPP6_HUMAN Ectonucleotide pyrophosphatase/phosphodiesterase family member 6	5	840.802	650.869	749.271	860.752	623.724	599.291	932.274	786.939	775.423	735.557	0.948587	-0.0761473	0.680761	> 0.9999
Q6ZVX7	NCCRP1	FBX50_HUMAN F-box only protein 50	2	101.547	95.041	97.4431	53.2391	74.054	96.8508	58.7362	69.8038	86.8175	74.8612	0.862282	-0.213769	0.423903	> 0.9999
Q709F0	ACAD11	ACD11_HUMAN Acyl-CoA dehydrogenase family member 11	1	16.2576	20.0396	28.0625	24.5044	10.5018	11.9785	25.3446	18.411	22.216	16.559	0.745362	-0.423987	0.235958	> 0.9999
Q7RTV2	GSTA5	GSTA5_HUMAN Glutathione S-transferase A5	1	337.002	378.143	851.452	784.987	357.694	323.094	545.19	689.988	587.896	478.992	0.814756	-0.295561	0.523135	> 0.9999
Q7Z3Y8	KRT27	K1C27_HUMAN Keratin, type I cytoskeletal 27	1	25.4022	30.6477	31.4328	21.8304	21.5159	22.5831	18.3097	22.1072	27.3283	21.129	0.773154	-0.371172	0.0650157	> 0.9999
Q7Z3Y9	KRT26	K1C26_HUMAN Keratin, type I cytoskeletal 26	1	146.102	149.854	183.316	85.9799	111.736	108.529	78.1981	101.336	141.313	99.9498	0.707294	-0.499619	0.13159	> 0.9999
Q7Z5P4	HSD17B13	DHB13_HUMAN 17-beta-hydroxysteroid dehydrogenase 13	1	32.9266	47.6373	100.531	73.9678	46.9141	37.6062	53.0675	79.6963	63.7657	54.321	0.851885	-0.231269	0.611487	> 0.9999
Q7Z794	KRT77	K2C1B_HUMAN Keratin, type II cytoskeletal 1b	16	1517.75	1776.5	1141.74	1283.77	1164.96	1423.01	787.023	1183.65	1429.94	1139.66	0.796999	-0.32735	0.180247	> 0.9999
Q86Y46	KRT73	K2C73_HUMAN Keratin, type II cytoskeletal 73	6	672.16	603.475	535.744	550.005	514.446	557.076	418.669	530.385	590.346	505.144	0.855674	-0.224866	0.0959522	> 0.9999
Q86YZ3	HRNR	HORN_HUMAN Hornerin	5	220.59	201.95	276.232	149.473	192.713	262.118	208.006	162.481	212.061	206.329	0.972971	-0.0395309	0.869881	> 0.9999
Q8N0Y7	PGAM4	PGAM4_HUMAN Probable phosphoglycerate mutase 4	1	14.9015	21.4942	20.2463	28.2039	18.3029	17.0201	26.2458	21.1957	21.2115	20.6911	0.975468	-0.0358329	0.884298	> 0.9999
Q8N114	SHISA5	SHSA5_HUMAN Protein shisa-5	1	245.571	184.224	140.255	261.569	151.086	105.639	185.342	236.997	207.905	169.766	0.816557	-0.292375	0.370813	> 0.9999
Q8N1N4	KRT78	K2C78_HUMAN Keratin, type II cytoskeletal 78	21	2999.29	2765.91	2363.36	1882.1	2197.06	2390.82	1594.8	2081.08	2502.66	2065.94	0.825496	-0.276667	0.199034	> 0.9999
Q8NHW5	RPLP0P6	RLA0L_HUMAN 60S acidic ribosomal protein P0-like	1	44.7048	51.0139	54.5526	62.3777	36.8714	40.5209	54.5124	54.6648	53.1623	46.6424	0.877359	-0.188761	0.315927	> 0.9999
Q8TAV3	CYP2W1	CP2W1_HUMAN Cytochrome P450 2W1	1	84.0216	83.2931	161.71	157.097	89.9152	82.1258	114.705	147.355	121.53	108.525	0.892988	-0.163287	0.6417	> 0.9999
Q8TEL6	TRPC4AP	TP4AP_HUMAN Short transient receptor potential channel 4-associated protein	1	113.915	182.989	138.42	277.295	138.54	376.73	267.866	204.172	178.155	246.827	1.38546	0.470369	0.316199	> 0.9999
Q8WUM4	PDCD6IP	PDC6I_HUMAN Programmed cell death 6-interacting protein	18	1900.96	1428.41	1768.98	1722.16	1374.42	1198.7	2091.34	2170.54	1705.13	1708.75	1.00212	0.00306172	0.989805	> 0.9999
Q8WVV4-1	POF1B	POF1B_HUMAN Isoform 1 of Protein POF1B	2	260.529	219.786	220.236	137.645	172.993	221.958	119.947	167.719	209.549	170.654	0.814388	-0.296211	0.287305	> 0.9999
Q8WWM7-3	ATXN2L	ATX2L_HUMAN Isoform 3 of Ataxin-2-like protein	1	96.2959	120.138	276.149	203.464	93.6	101.811	157.833	234.781	174.012	147.006	0.844807	-0.243307	0.625697	> 0.9999
Q8WYP5-2	AHCTF1	ELYS_HUMAN Isoform 2 of Protein ELYS	8	4284.81	4645.3	8037.38	7930.64	3829.87	4158.52	6689.11	7684.85	6224.53	5590.59	0.898154	-0.154966	0.664543	> 0.9999
Q92820	GGH	GGH_HUMAN Gamma-glutamyl hydrolase	2	85.8289	75.8486	56.0067	63.6103	57.7032	64.6887	65.0387	78.1297	70.3236	66.3901	0.944065	-0.0830419	0.636933	> 0.9999
Q92911	SLC5A5	SC5A5_HUMAN Sodium/iodide cotransporter	13	2615.25	2238.07	2037.51	4002.99	2476.53	1390.3	2491.87	2700.96	2723.45	2264.91	0.831633	-0.265981	0.427099	> 0.9999
Q93088	BHMT	BHMT1_HUMAN Betaine--homocysteine S-methyltransferase 1	9	542.95	556.339	1028.29	1016.39	506.403	567.425	744.295	904.945	785.992	680.767	0.866124	-0.207354	0.547375	> 0.9999
Q95IE3	HLA-DRB1	2B1C_HUMAN HLA class II histocompatibility antigen, DRB1-12 beta chain	2	306.866	304.296	297.003	456.175	328.43	428.869	439.383	244.937	341.085	360.405	1.05664	0.0794867	0.758151	> 0.9999
Q96CS7-2	PLEKHB2	PKHB2_HUMAN Isoform 2 of Pleckstrin homology domain-containing family B member 2	1	37.4981	35.2356	22.6645	42.222	19.9381	23.7302	38.6057	37.3934	34.4051	29.9169	0.869548	-0.201662	0.504294	> 0.9999
Q96DR8	MUCL1	MUCL1_HUMAN Mucin-like protein 1	2	667.5	1156.36	1049.92	1934.04	964.707	2819.67	1686.22	797.57	1201.95	1567.04	1.30374	0.382661	0.523615	> 0.9999
Q96HA1	POM121	P121A_HUMAN Nuclear envelope pore membrane protein POM 121	1	71.4124	79.5815	73.2532	80.3974	61.0526	83.4646	95.0531	81.9027	76.1611	80.3683	1.05524	0.0775709	0.604355	> 0.9999
Q96I99-2	SUCLG2	SUCB2_HUMAN Isoform 2 of Succinyl-CoA ligase [GDP-forming] subunit beta, mitochondrial	1	14.9964	22.9363	40.8625	45.456	19.2055	14.4508	26.3024	25.7587	31.0628	21.4293	0.689872	-0.5356	0.284162	> 0.9999
Q96P63	SERPINB12	SPB12_HUMAN Serpin B12	8	1060.51	1031.63	723.016	662.088	622.074	774.999	659.99	688.804	869.311	686.467	0.789668	-0.340683	0.173726	> 0.9999
Q96QA5	GSDMA	GSDMA_HUMAN Gasdermin-A	2	283.836	281.763	247.967	212.312	169.858	231.292	159.363	209.197	256.469	192.427	0.750294	-0.414472	0.0360875	> 0.9999
Q99456	KRT12	K1C12_HUMAN Keratin, type I cytoskeletal 12	1	1168.52	1126.49	1558.81	721.323	807.248	900.286	506.226	630.067	1143.79	710.957	0.621582	-0.685983	0.0805996	> 0.9999
Q99497	PARK7	PARK7_HUMAN Protein DJ-1	2	113.394	107.219	101.954	135.822	80.9975	99.3656	126.038	115.777	114.597	105.545	0.921004	-0.118721	0.493307	> 0.9999
Q99623	PHB2	PHB2_HUMAN Prohibitin-2	3	73.2854	69.4593	99.4464	98.9009	67.9899	62.0513	86.8515	96.5724	85.273	78.3663	0.919005	-0.121856	0.566588	> 0.9999
Q99732	LITAF	LITAF_HUMAN Lipopolysaccharide-induced tumor necrosis factor-alpha factor	1	128.788	94.9712	80.0763	134.305	69.9059	65.3055	125.078	124.443	109.535	96.1831	0.878103	-0.187538	0.551332	> 0.9999
Q99798	ACO2	ACON_HUMAN Aconitate hydratase, mitochondrial	3	213.477	211.167	288.51	269.808	169.965	221.69	314.109	267.893	245.74	243.414	0.990534	-0.013722	0.951794	> 0.9999
Q9BX26	SYCP2	SYCP2_HUMAN Synaptonemal complex protein 2	1	35.8916	43.2336	75.5418	51.893	33.6062	32.1988	62.6487	50.1839	51.64	44.6594	0.864822	-0.209525	0.558741	> 0.9999
Q9C075	KRT23	K1C23_HUMAN Keratin, type I cytoskeletal 23	2	43.4496	40.4943	44.1186	39.0346	32.1457	37.9656	34.3166	36.9474	41.7743	35.3438	0.846067	-0.241157	0.0114381	> 0.9999
Q9H0D6	XRN2	XRN2_HUMAN 5'-3' exoribonuclease 2	1	21.5668	18.8369	17.9578	27.9181	31.8724	73.7109	31.486	11.6262	21.5699	37.1739	1.72341	0.78527	0.319752	> 0.9999
Q9H0E2	TOLLIP	TOLIP_HUMAN Toll-interacting protein	1	39.3111	43.6101	52.7967	54.8969	34.075	36.2656	49.3979	54.7956	47.6537	43.6335	0.915638	-0.127151	0.545691	> 0.9999
Q9H1C7	CYSTM1	CYTM1_HUMAN Cysteine-rich and transmembrane domain-containing protein 1	2	92.5598	94.3771	41.0264	113.484	56.938	53.0098	94.9913	75.2779	85.3618	70.0542	0.820674	-0.285118	0.440008	> 0.9999
Q9H1E1	RNASE7	RNAS7_HUMAN Ribonuclease 7	1	33.2151	35.9809	30.167	27.3721	23.7956	32.5096	21.7782	18.6872	31.6838	24.1927	0.763566	-0.389175	0.0848535	> 0.9999
Q9NSB4	KRT82	KRT82_HUMAN Keratin, type II cuticular Hb2	1	40.6792	28.2547	78.7359	37.2503	27.3348	28.4582	26.1572	29.2464	46.23	27.7992	0.601322	-0.733789	0.196776	> 0.9999
Q9NZ01	TECR	TECR_HUMAN Very-long-chain enoyl-CoA reductase	1	32.1098	28.6331	42.4181	39.7893	26.5724	23.8216	30.8865	40.1633	35.7376	30.361	0.849553	-0.235225	0.307254	> 0.9999
Q9NZP2	OR6C2	OR6C2_HUMAN Olfactory receptor 6C2	1	87.7687	103.448	159.955	195.653	104.547	95.7459	135.165	186.952	136.706	130.602	0.955352	-0.0658962	0.857058	> 0.9999
Q9NZT1	CALML5	CALL5_HUMAN Calmodulin-like protein 5	10	611.217	649.293	514.62	839.617	520.019	1756.78	661.213	679.226	653.687	904.309	1.3834	0.468217	0.451287	> 0.9999
Q9UBJ2	ABCD2	ABCD2_HUMAN ATP-binding cassette sub-family D member 2	1	48.014	44.821	73.1262	81.7733	38.1794	45.3364	77.0481	75.1655	61.9336	58.9323	0.95154	-0.0716631	0.832465	> 0.9999
Q9UI42	CPA4	CBPA4_HUMAN Carboxypeptidase A4	2	57.7981	48.6906	45.9371	29.8127	41.8616	51.5877	43.2256	40.9646	45.5596	44.4099	0.974764	-0.0368754	0.864407	> 0.9999
Q9UL12	SARDH	SARDH_HUMAN Sarcosine dehydrogenase, mitochondrial	2	42.6181	36.7012	78.6381	87.7722	35.7529	40.49	59.8228	65.5713	61.4324	50.4093	0.820565	-0.285311	0.488272	> 0.9999
Q9ULI3	HEG1	HEG1_HUMAN Protein HEG homolog 1	1	13.4996	13.9054	16.2248	19.5525	10.3794	17.8777	25.9611	25.9472	15.7956	20.0413	1.2688	0.343459	0.350064	> 0.9999
Q9UPY3	DICER1	DICER_HUMAN Endoribonuclease Dicer	2	448.225	580.57	630.932	796.858	458.174	531.758	668.44	729.364	614.146	596.934	0.971974	-0.0410108	0.862429	> 0.9999
Q9Y277-2	VDAC3	VDAC3_HUMAN Isoform 2 of Voltage-dependent anion-selective channel protein 3	1	60.9967	53.2133	77.5802	79.2617	52.2615	71.206	87.6216	87.7065	67.763	74.6989	1.10236	0.14059	0.537379	> 0.9999
Q9Y623	MYH4	MYH4_HUMAN Myosin-4	2	26.3289	29.7177	44.0285	36.676	30.1754	63.8752	45.7599	82.7462	34.1878	55.6392	1.62746	0.70262	0.154509	> 0.9999
Q9Y6C9	MTCH2	MTCH2_HUMAN Mitochondrial carrier homolog 2	1	20.6402	12.6669	19.7949	21.4163	12.9974	11.1992	21.0674	19.0363	18.6296	16.0751	0.862879	-0.212769	0.442822	> 0.9999
F5H7N9	MFGE8	F5H7N9_HUMAN Lactadherin short form	1	50.515	40.272	64.091	87.857	17.648	8.03712	6.17186	60.727	60.6837	23.146	0.38142	-1.39055	0.0640557	> 0.9999
aThe Number of peptides shows counts by LC-MS/MS. bThe value shows summing reporter ion intensity. cThe p.value was calculated by student's t.test. dThe adjusted p.value was calculated by Bonferroni t.test using SAS software.

## Sheet: individual proteome dataset
Uniprot ID	Gene Symbol	Description	Number of peptidesa	Control_1	Control_2	Control_3	Control_4	Control_5	NFL player_1	NFL player_2	NFL player_3	NFL player_4	average_CTRL	average_NFL player	Fold change_NFL/CTRL	log2(Fold change)_NFL/CTRL	p.valuec	Adjusted p.valued
P02671	FGA	FIBA_HUMAN Fibrinogen alpha chain	2	39.8779b	11.8296	4.66055	8.99228	30.815	12.693	7.16141	19.9908	1377.82	14.0744	354.416	25.1817	4.6543	0.391997	> 0.9999
P04745	AMY1A	AMY1_HUMAN Alpha-amylase 1	3	73.3812	72.8387	214.606	59.0813	86.6122	80.1726	106.27	2387.92	76.3748	101.304	662.684	6.54155	2.70963	0.401187	> 0.9999
P02751-15	FN1	FINC_HUMAN Isoform 15 of Fibronectin	2	84.8465	78.5388	41.7683	34.6188	65.1067	53.6664	54.7735	40.8018	1178.85	60.9758	332.023	5.44516	2.44497	0.407902	> 0.9999
P02787	TF	TRFE_HUMAN Serotransferrin	2	19.2967	45.1199	40.4276	26.7524	43.5418	58.1894	85.514	22.1985	220.09	35.0277	96.498	2.75491	1.462	0.250077	> 0.9999
P01037	CST1	CYTN_HUMAN Cystatin-SN	1	18.6222	34.3056	21.2983	20.7255	20.6874	23.543	19.6035	111.097	17.8732	23.1278	43.0292	1.8605	0.895687	0.446929	> 0.9999
P01009	SERPINA1	A1AT_HUMAN Alpha-1-antitrypsin	3	95.8693	161.895	68.3133	98.2306	123.487	193.373	176.433	87.4604	356.545	109.559	203.453	1.85702	0.892986	0.192783	> 0.9999
P02766	TTR	TTHY_HUMAN Transthyretin	6	305.97	497.844	203.889	343.709	352.715	804.438	309.478	264.209	1159.22	340.825	634.336	1.86118	0.896215	0.264499	> 0.9999
P02768	ALB	ALBU_HUMAN Serum albumin	32	2087.56	2449.21	2083.54	3220.57	5290.27	4464.79	5174.94	1937.58	7187.85	3026.23	4691.29	1.55021	0.632463	0.239464	< 0.0001
P41222	PTGDS	PTGDS_HUMAN Prostaglandin-H2 D-isomerase	1	61.9152	69.0917	29.8409	48.0971	59.0784	87.9	63.1656	25.7232	185.675	53.6047	90.6159	1.69045	0.757407	0.360794	> 0.9999
P01834	IGKC	IGKC_HUMAN Ig kappa chain C region	2	95.8604	228.88	179.376	123.616	253.965	153.853	232.23	152.368	562.184	176.339	275.159	1.56039	0.641909	0.393553	> 0.9999
Q14CN4	KRT72	K2C72_HUMAN Keratin, type II cytoskeletal 72	4	148.989	220.201	284.934	225.029	227.908	229.183	290.294	483.541	193.814	221.412	299.208	1.35136	0.434414	0.322308	> 0.9999
Q5MIZ7-3	SMEK2	P4R3B_HUMAN Isoform 3 of Serine/threonine-protein phosphatase 4 regulatory subunit 3B	1	78.9707	124.054	125.06	165.57	98.0868	156.374	163.507	288.37	110.664	118.348	179.729	1.51864	0.602782	0.208648	> 0.9999
P13646	KRT13	K1C13_HUMAN Keratin, type I cytoskeletal 13	8	256.806	337.422	178.248	298.126	2033.23	933.876	1588.18	163.446	340.978	620.766	756.62	1.21885	0.285518	0.784884	> 0.9999
P01766		HV305_HUMAN Ig heavy chain V-III region BRO	2	124.48	80.2553	45.0452	267.783	50.1348	67.8875	55.2386	92.212	360.074	113.54	143.853	1.26698	0.341399	0.731242	> 0.9999
Q7Z794	KRT77	K2C1B_HUMAN Keratin, type II cytoskeletal 1b	10	599.466	785.794	894.753	526.58	684.479	707.454	853.837	1382.19	630.71	698.214	893.548	1.27976	0.355875	0.343969	> 0.9999
P10451	SPP1	OSTP_HUMAN Osteopontin	1	18.4445	28.9071	24.5672	15.5976	36.2342	35.6656	30.9703	20.1249	46.3909	24.7501	33.2879	1.34496	0.427563	0.24607	> 0.9999
P02748	C9	CO9_HUMAN Complement component C9	1	26.5037	52.9841	23.5493	30.822	35.3786	29.3878	38.5197	16.3138	79.8402	33.8475	41.0154	1.21177	0.277114	0.651525	> 0.9999
P01040	CSTA	CYTA_HUMAN Cystatin-A	5	248.755	258.682	464.581	292.99	407.722	253.716	423.431	595.667	342.523	334.546	403.834	1.20711	0.271559	0.449604	> 0.9999
P0C0L4	C4A	CO4A_HUMAN Complement C4-A	4	214.307	223.84	215.743	135.025	354.295	243.669	300.115	221.182	418.942	228.642	295.977	1.2945	0.372395	0.277927	> 0.9999
P06727	APOA4	APOA4_HUMAN Apolipoprotein A-IV	7	319.004	390.531	161.304	310.134	579.088	406.218	404.937	137.423	693.974	352.012	410.638	1.16654	0.222242	0.676246	> 0.9999
P01024	C3	CO3_HUMAN Complement C3	6	425.19	375.13	165.909	224.777	281.8	400.55	356.515	138.01	543.754	294.561	359.707	1.22116	0.288256	0.530503	> 0.9999
P10599	TXN	THIO_HUMAN Thioredoxin	2	93.0088	145.255	276.732	146.635	214.326	170.466	220.04	320.584	150.485	175.191	215.394	1.22948	0.298045	0.446804	> 0.9999
P35527	KRT9	K1C9_HUMAN Keratin, type I cytoskeletal 9	67	6539.76	9316.01	5938.54	9259.49	8792.7	10002.5	7380.57	13031.2	6610.33	7969.3	9256.15	1.16148	0.215959	0.46742	< 0.0001
P08779	KRT16	K1C16_HUMAN Keratin, type I cytoskeletal 16	22	1123.77	1632.79	2638.33	1588.44	1181.45	2989.66	2226.42	1409.3	1718.61	1632.96	2086	1.27744	0.353252	0.341389	> 0.9999
Q9Y2G8	DNAJC16	DJC16_HUMAN DnaJ homolog subfamily C member 16	1	103.207	274.97	74.2751	281.7	205.138	313.824	210.116	71.5576	299.774	187.858	223.818	1.19142	0.252683	0.627175	> 0.9999
P04264	KRT1	K2C1_HUMAN Keratin, type II cytoskeletal 1	71	5955.07	9112.99	8835.48	9746.97	9020.15	10399.5	9735.67	12991.1	7370.15	8534.13	10124.1	1.18631	0.246478	0.287284	< 0.0001
P07900-2	HSP90AA1	HS90A_HUMAN Isoform 2 of Heat shock protein HSP 90-alpha	1	35.6492	36.0961	41.2114	58.4913	50.4592	34.1438	60.0566	31.3596	92.8312	44.3814	54.5978	1.23019	0.298886	0.536226	> 0.9999
P05109	S100A8	S10A8_HUMAN Protein S100-A8	2	140.064	253.138	135.413	109.915	134.931	158.038	215.859	87.3778	312.779	154.692	193.513	1.25096	0.323033	0.505954	> 0.9999
P35579	MYH9	MYH9_HUMAN Myosin-9	1	41.2389	49.0339	112.343	45.7472	52.5798	40.5629	91.5275	101.175	53.2937	60.1886	71.6398	1.19026	0.251272	0.580194	> 0.9999
Q9Y3S1	WNK2	WNK2_HUMAN Serine/threonine-protein kinase WNK2	1	267.342	287.25	37.8632	86.0086	45.0509	338.218	74.6342	34.0735	280.227	144.703	181.788	1.25629	0.329164	0.703968	> 0.9999
P13746-2	HLA-A	1A11_HUMAN Isoform 2 of HLA class I histocompatibility antigen, A-11 alpha chain	1	28.1475	41.723	16.2069	24.2801	30.9636	47.1776	33.578	18.5073	47.7364	28.2642	36.7498	1.30022	0.37876	0.340538	> 0.9999
Q96DA0	ZG16B	ZG16B_HUMAN Zymogen granule protein 16 homolog B	1	12.9086	18.3146	32.3448	20.3792	17.7921	32.0334	15.0183	25.7995	20.2276	20.3479	23.2697	1.14359	0.193576	0.569985	> 0.9999
P08107	HSPA1A	HSP71_HUMAN Heat shock 70 kDa protein 1A/1B	1	26.0542	34.3285	49.9581	38.6089	53.9297	30.9056	47.4831	50.514	56.7347	40.5759	46.4094	1.14377	0.193793	0.46404	> 0.9999
P02533	KRT14	K1C14_HUMAN Keratin, type I cytoskeletal 14	20	1584.07	2281.72	2579.79	2186.78	2010.79	2881.56	2891.22	2541.54	1881.52	2128.63	2548.96	1.19747	0.259984	0.198518	> 0.9999
Q5D862	FLG2	FILA2_HUMAN Filaggrin-2	4	214.811	257.762	281.639	234.354	229.821	262.811	295.403	307.06	291.572	243.677	289.212	1.18686	0.247152	0.0192556	> 0.9999
P25789	PSMA4	PSA4_HUMAN Proteasome subunit alpha type-4	1	78.2861	35.1564	41.0052	46.6489	21.1875	31.7337	77.0291	28.2507	61.4632	44.4568	49.6192	1.11612	0.158493	0.744007	> 0.9999
P56373	P2RX3	P2RX3_HUMAN P2X purinoceptor 3	1	80.778	125.819	190.131	150.487	142.748	160.521	179.201	176.578	112.056	137.993	157.089	1.13839	0.186991	0.44558	> 0.9999
P35030	PRSS3	TRY3_HUMAN Trypsin-3	1	89.6364	105.222	172.456	117.231	137.768	62.6688	242.201	161.903	89.8253	124.463	139.15	1.118	0.160923	0.749272	> 0.9999
P55011	SLC12A2	S12A2_HUMAN Solute carrier family 12 member 2	1	33.5461	35.6088	15.7819	23.708	22.5509	37.1817	22.0381	25.2591	47.3891	26.2391	32.967	1.25641	0.329302	0.370554	> 0.9999
P60174	TPI1	TPIS_HUMAN Triosephosphate isomerase	1	22.7258	28.1738	43.1244	38.7555	43.2923	37.8073	43.8352	36.0317	43.9179	35.2144	40.398	1.1472	0.198121	0.307949	> 0.9999
Q8N1N4	KRT78	K2C78_HUMAN Keratin, type II cytoskeletal 78	11	696.977	845.248	1062.93	733.944	776.989	1104.15	734.896	1016.09	865.569	823.218	930.176	1.12993	0.17623	0.343479	> 0.9999
Q6ZRK6	CCDC73	CCD73_HUMAN Coiled-coil domain-containing protein 73	1	234.084	381.549	104.203	236.173	213.689	391.445	194.41	164.647	292.777	233.94	260.82	1.1149	0.156917	0.704589	> 0.9999
P05090	APOD	APOD_HUMAN Apolipoprotein D	1	206.342	180.149	80.3935	140.79	154.004	192.778	100.197	77.2349	319.963	152.336	172.543	1.13265	0.179704	0.749928	> 0.9999
P13645	KRT10	K1C10_HUMAN Keratin, type I cytoskeletal 10	55	4653.7	7466.16	8554.19	6388.83	6637.04	7467.11	7731.79	9366.54	6164.94	6739.98	7682.6	1.13985	0.188849	0.34086	> 0.9999
O60299	LZTS3	LZTS3_HUMAN Leucine zipper putative tumor suppressor 3	1	53.7455	75.9723	50.6323	41.5355	59.5303	48.7445	80.328	46.7641	82.3018	56.2832	64.5346	1.14661	0.197369	0.496774	> 0.9999
P81605	DCD	DCD_HUMAN Dermcidin	4	1466.54	780.983	840.419	800.285	866.234	647.07	1475.11	896.979	1008.06	950.892	1006.8	1.0588	0.0824302	0.805033	> 0.9999
Q96P63	SERPINB12	SPB12_HUMAN Serpin B12	9	649.976	812.084	998.204	739.791	765.821	1185.16	714.58	880.289	717.833	793.175	874.466	1.10249	0.140762	0.545593	> 0.9999
P04259	KRT6B	K2C6B_HUMAN Keratin, type II cytoskeletal 6B	13	680.313	846.038	2097.51	877.583	555.618	1659.41	2041.73	606.746	1017.32	1011.41	1331.3	1.31628	0.396466	0.477563	> 0.9999
Q08554	DSC1	DSC1_HUMAN Desmocollin-1	5	299.02	389.259	437.552	330.562	339.992	348.236	391.209	465.828	309.269	359.277	378.635	1.05388	0.0757131	0.657468	> 0.9999
P22735	TGM1	TGM1_HUMAN Protein-glutamine gamma-glutamyltransferase K	4	176.881	189.447	181.46	158.423	178.288	209.439	205.438	189.801	233.065	176.9	209.436	1.18392	0.243575	0.0259321	> 0.9999
P02814	SMR3B	SMR3B_HUMAN Submaxillary gland androgen-regulated protein 3B	1	13.454	28.8169	11.5148	16.8998	15.5754	32.3262	14.9952	13.7216	22.3657	17.2522	20.8522	1.20867	0.273419	0.519035	> 0.9999
Q15517	CDSN	CDSN_HUMAN Corneodesmosin	3	219.499	317.796	315.547	314.912	311.924	342.739	319.843	333.143	268.455	295.936	316.045	1.06795	0.0948467	0.452684	> 0.9999
Q6KB66	KRT80	K2C80_HUMAN Keratin, type II cytoskeletal 80	3	269.131	381.716	375.336	268.476	295.536	356.903	324.993	425.922	292.644	318.039	350.115	1.10086	0.138627	0.428607	> 0.9999
P25311	AZGP1	ZA2G_HUMAN Zinc-alpha-2-glycoprotein	5	295.238	397.187	260.359	284.456	311.423	275.92	285.432	420.509	395.059	309.733	344.23	1.11138	0.15235	0.465679	> 0.9999
P68871	HBB	HBB_HUMAN Hemoglobin subunit beta	1	72.1596	106.925	29.9116	39.8771	41.2755	79.1231	48.7932	53.5462	72.6344	58.0298	63.5242	1.09468	0.130514	0.741873	> 0.9999
Q9UBL6	CPNE7	CPNE7_HUMAN Copine-7	1	54.7826	84.3195	42.2783	47.8636	48.986	61.2039	55.279	68.2286	64.9184	55.646	62.4075	1.12151	0.165441	0.432848	> 0.9999
Q7Z3Y8	KRT27	K1C27_HUMAN Keratin, type I cytoskeletal 27	1	32.188	69.3335	90.549	49.228	47.5962	77.6783	61.6773	65.422	47.5103	57.7789	63.072	1.09161	0.126455	0.669998	> 0.9999
P04040	CAT	CATA_HUMAN Catalase	5	456.335	536.632	358.918	352.796	358.476	570.58	374.619	420.653	475.353	412.631	460.301	1.11553	0.157725	0.423156	> 0.9999
P13647	KRT5	K2C5_HUMAN Keratin, type II cytoskeletal 5	33	2080.26	2856.47	3976.53	2459.74	2611.32	3286.15	3465.91	3192.82	2313.97	2796.86	3064.71	1.09577	0.131942	0.535228	> 0.9999
P02765	AHSG	FETUA_HUMAN Alpha-2-HS-glycoprotein	1	70.6321	99.3088	77.552	99.855	112.292	108.616	103.955	86.7813	94.3431	91.928	98.4239	1.07066	0.0985039	0.501992	> 0.9999
P05089	ARG1	ARGI1_HUMAN Arginase-1	5	259.5	309.713	488.754	292.609	313.318	318.312	396.154	445.752	265.14	332.779	356.34	1.0708	0.0986889	0.690815	> 0.9999
Q8WUM4	PDCD6IP	PDC6I_HUMAN Programmed cell death 6-interacting protein	13	806.323	1187.91	918.031	1055.21	1338.72	1074.17	977.179	1359.82	1367.91	1061.24	1194.77	1.12583	0.170983	0.364429	> 0.9999
P12035	KRT3	K2C3_HUMAN Keratin, type II cytoskeletal 3	3	263.445	421.106	461.231	340.374	259.798	557.988	445.937	277.946	336.024	349.191	404.474	1.15832	0.212031	0.486761	> 0.9999
P35908	KRT2	K22E_HUMAN Keratin, type II cytoskeletal 2 epidermal	52	4064.72	7628.42	10330.2	6021.28	5984.41	6557.41	7674.18	8284.95	5587.56	6805.81	7026.03	1.03236	0.0459427	0.860896	> 0.9999
P02743	APCS	SAMP_HUMAN Serum amyloid P-component	8	760.695	2198.31	647.712	2973.33	1876.14	2200.04	1815.78	651.245	2013.39	1691.24	1670.11	0.98751	-0.0181328	0.971082	> 0.9999
P05026	ATP1B1	AT1B1_HUMAN Sodium/potassium-transporting ATPase subunit beta-1	2	72.0606	112.428	68.993	115.757	110.891	117.725	88.4558	96.8812	136.198	96.0259	109.815	1.1436	0.193579	0.388795	> 0.9999
P50995	ANXA11	ANX11_HUMAN Annexin A11	1	27.3803	29.3882	19.0928	25.8495	22.8724	34.0521	23.4986	22.3062	32.9522	24.9166	28.2023	1.13187	0.178702	0.399475	> 0.9999
P06396	GSN	GELS_HUMAN Gelsolin	4	188.958	232.032	177.565	252.137	331.862	251.185	250.429	159.509	346.908	236.511	252.008	1.06552	0.091562	0.753798	> 0.9999
P01034	CST3	CYTC_HUMAN Cystatin-C	1	58.521	122.337	67.6834	118.507	148.193	115.309	102.555	143.266	135.601	103.048	124.183	1.20509	0.269144	0.32036	> 0.9999
P23142-3	FBLN1	FBLN1_HUMAN Isoform B of Fibulin-1	1	40.7205	63.6763	22.9029	33.2967	33.6213	49.6295	29.0105	20.1762	78.2376	38.8435	44.2635	1.13953	0.188441	0.726664	> 0.9999
P15328	FOLR1	FOLR1_HUMAN Folate receptor alpha	1	61.757	102.248	65.5868	77.7739	89.6279	58.6438	77.1296	121.668	89.1115	79.3987	86.6382	1.09118	0.125888	0.655265	> 0.9999
P61626	LYZ	LYSC_HUMAN Lysozyme C	4	451.283	515.167	336.622	332.886	330.934	526.14	385.429	271.314	481.265	393.378	416.037	1.0576	0.0807941	0.751638	> 0.9999
Q15149	PLEC	PLEC_HUMAN Plectin	1	49.5612	54.449	50.1101	29.702	41.8067	45.4376	51.7644	48.3798	47.3044	45.1258	48.2215	1.0686	0.0957255	0.528924	> 0.9999
P0CG48	UBC	UBC_HUMAN Polyubiquitin-C	5	464.977	652.106	1003.09	598.198	962.945	409.916	746.787	1103.16	828.033	736.263	771.974	1.0485	0.0683307	0.847328	> 0.9999
P12273	PIP	PIP_HUMAN Prolactin-inducible protein	2	188.111	187.496	69.7941	206.51	118.254	186.049	107.784	96.8125	230.021	154.033	155.167	1.00736	0.0105786	0.97885	> 0.9999
P28072	PSMB6	PSB6_HUMAN Proteasome subunit beta type-6	1	23.6239	33.4429	29.2559	16.7304	19.1887	38.0354	19.9365	24.0927	26.6951	24.4484	27.1899	1.11214	0.153334	0.599886	> 0.9999
Q504Y0	SLC39A12	S39AC_HUMAN Zinc transporter ZIP12	6	449.512	743.863	557.748	705.678	825.155	506.792	695.808	938.317	656.103	656.391	699.255	1.0653	0.0912628	0.715421	> 0.9999
P13987	CD59	CD59_HUMAN CD59 glycoprotein	4	314.206	307.013	312.007	514.635	604.974	393.961	450.145	392.49	401.097	410.567	409.423	0.997214	-0.00402464	0.986542	> 0.9999
Q5T750	XP32	XP32_HUMAN Skin-specific protein 32	1	141.377	152.785	143.085	92.1678	120.142	146.077	104.251	144.855	138.796	129.911	133.495	1.02758	0.0392554	0.813945	> 0.9999
Q13296	SCGB2A2	SG2A2_HUMAN Mammaglobin-A	1	202.667	76.0264	84.9065	69.7361	106.009	74.1517	136.989	94.4416	104.067	107.869	102.412	0.949414	-0.074891	0.850725	> 0.9999
P48681	NES	NEST_HUMAN Nestin	1	81.9285	105.289	24.4413	33.3018	38.882	123.424	34.3293	24.8257	86.5113	56.7685	67.2726	1.18503	0.244927	0.720764	> 0.9999
Q08188	TGM3	TGM3_HUMAN Protein-glutamine gamma-glutamyltransferase E	9	468.097	594.95	740.588	524.202	492.482	587.008	546.233	599.789	528.205	564.064	565.309	1.00221	0.00318068	0.981779	> 0.9999
Q5JWF2	GNAS	GNAS1_HUMAN Guanine nucleotide-binding protein G(s) subunit alpha isoforms XLas	1	79.1521	97.5156	92.9885	94.3921	158.957	84.1581	137.847	93.3291	111.427	104.601	106.69	1.01997	0.0285315	0.912265	> 0.9999
Q08431	MFGE8	MFGM_HUMAN Lactadherin	20	1160.95	2003.32	1002.13	1726.7	2420.21	1450.75	2170.93	1598.49	1796.82	1662.66	1754.25	1.05508	0.0773574	0.774127	> 0.9999
Q6ZVX7	NCCRP1	FBX50_HUMAN F-box only protein 50	2	190.331	344.849	224.969	193.413	173.773	347.67	155.757	167.254	258.426	225.467	232.277	1.0302	0.0429285	0.904867	> 0.9999
P11021	HSPA5	GRP78_HUMAN 78 kDa glucose-regulated protein	1	72.9737	87.99	139.071	68.763	76.7365	69.101	105.872	112.557	84.931	89.1068	93.1153	1.04498	0.0634813	0.812633	> 0.9999
P02649	APOE	APOE_HUMAN Apolipoprotein E	18	742.968	1689.32	935.746	1302.11	1830.44	995.482	1795.05	1727.86	1193.86	1300.12	1428.06	1.09841	0.135418	0.669858	> 0.9999
P02647	APOA1	APOA1_HUMAN Apolipoprotein A-I	1	30.1046	58.8321	44.2868	98.8353	129.562	91.5644	52.0978	57.5165	71.2863	72.3242	68.1163	0.941819	-0.0864786	0.843385	> 0.9999
P07195	LDHB	LDHB_HUMAN L-lactate dehydrogenase B chain	2	72.6048	74.9635	54.3701	72.3626	96.4728	90.3837	68.6408	63.0824	100.656	74.1548	80.6907	1.08814	0.121864	0.578528	> 0.9999
O00560	SDCBP	SDCB1_HUMAN Syntenin-1	9	494.291	1019.54	464.283	933.194	970.172	882.6	628.154	911.412	932.524	776.296	838.673	1.08035	0.111501	0.67366	> 0.9999
Q12805	EFEMP1	FBLN3_HUMAN EGF-containing fibulin-like extracellular matrix protein 1	2	42.3806	47.3042	25.3001	34.8534	56.5616	50.4103	48.1046	5.91183	70.8598	41.28	43.8216	1.06157	0.086201	0.870737	> 0.9999
P31025	LCN1	LCN1_HUMAN Lipocalin-1	2	148.546	233.313	142.319	174.078	202.547	115.209	202.914	176.917	194.048	180.161	172.272	0.956214	-0.0645953	0.771898	> 0.9999
P07384	CAPN1	CAN1_HUMAN Calpain-1 catalytic subunit	3	178.558	225.826	126.16	137.213	172.294	232.404	151.641	145.642	199.943	168.01	182.407	1.08569	0.118616	0.613069	> 0.9999
P62258	YWHAE	1433E_HUMAN 14-3-3 protein epsilon	2	32.5047	36.1867	31.1705	39.7803	43.679	40.512	37.6271	30.6493	40.6517	36.6642	37.36	1.01898	0.0271218	0.83866	> 0.9999
P10909-2	CLU	CLUS_HUMAN Isoform 2 of Clusterin	13	1982.43	1486.99	916.561	1289.24	1120.8	1393.08	1085.01	599.884	2312.21	1359.2	1347.55	0.991423	-0.0124277	0.97821	> 0.9999
P08133	ANXA6	ANXA6_HUMAN Annexin A6	5	156.288	235.732	149.974	263.588	434.492	250.772	257.999	204.078	282.294	248.015	248.786	1.00311	0.00447764	0.989206	> 0.9999
P10301	RRAS	RRAS_HUMAN Ras-related protein R-Ras	1	32.2022	50.7739	26.4717	42.4929	54.1396	45.2534	34.4972	28.2548	60.8745	41.2161	42.22	1.02436	0.0347191	0.913793	> 0.9999
Q13835	PKP1	PKP1_HUMAN Plakophilin-1	2	126.581	135.283	134.637	93.9332	119.306	144.811	112.457	95.8019	113.521	121.948	116.648	0.956536	-0.0641084	0.692044	> 0.9999
Q7Z3Y9	KRT26	K1C26_HUMAN Keratin, type I cytoskeletal 26	1	291.982	499.014	397.733	253.166	263.355	499.223	276.804	299.266	373.653	341.05	362.237	1.06212	0.0869487	0.767381	> 0.9999
P11142	HSPA8	HSP7C_HUMAN Heat shock cognate 71 kDa protein	11	577.327	659.679	928.461	639.127	768.938	755.622	688.243	684.308	758.216	714.706	721.597	1.00964	0.0138431	0.919859	> 0.9999
Q14004	CDK13	CDK13_HUMAN Cyclin-dependent kinase 13	1	23.9943	25.4627	20.2945	19.2865	23.9541	21.5709	25.637	14.9351	26.7183	22.5984	22.2153	0.983048	-0.0246667	0.901707	> 0.9999
P15924	DSP	DESP_HUMAN Desmoplakin	41	2618.11	3828.98	5787.77	3689.16	3301.63	4231.35	3333.99	3759.45	3271.28	3845.13	3649.02	0.948997	-0.0755243	0.745676	> 0.9999
P35613	BSG	BASI_HUMAN Basigin	1	72.0689	101.269	49.6107	56.8214	79.9055	63.9667	61.8183	51.7276	117.315	71.9351	73.7069	1.02463	0.0351038	0.922513	> 0.9999
P06702	S100A9	S10A9_HUMAN Protein S100-A9	3	133.293	372.703	121.525	182.481	169.646	239.54	155.301	94.9475	312.426	195.93	200.554	1.0236	0.0336527	0.946127	> 0.9999
Q01469	FABP5	FABP5_HUMAN Fatty acid-binding protein, epidermal	2	83.3895	77.1782	147.266	64.8069	54.4462	115.379	68.1185	71.0604	82.6934	85.4174	84.3128	0.987069	-0.0187772	0.956559	> 0.9999
Q02413	DSG1	DSG1_HUMAN Desmoglein-1	10	616.525	881.121	634.134	594.836	540.411	875.195	463.41	546.102	614.716	653.405	624.856	0.956306	-0.0644552	0.7991	> 0.9999
Q5T749	KPRP	KPRP_HUMAN Keratinocyte proline-rich protein	1	50.9086	70.3619	61.9987	38.7905	50.9444	60.1729	39.2085	54.0679	62.6229	54.6008	54.0181	0.989327	-0.0154811	0.940459	> 0.9999
P51674	GPM6A	GPM6A_HUMAN Neuronal membrane glycoprotein M6-a	6	391.43	561.479	587.148	593.436	665.696	409.055	585.601	697.556	425.543	559.838	529.439	0.9457	-0.0805451	0.7263	> 0.9999
P30273	FCER1G	FCERG_HUMAN High affinity immunoglobulin epsilon receptor subunit gamma	1	30.3759	22.5158	15.5775	11.2589	21.1085	26.8432	19.737	22.3386	26.5693	20.1673	23.872	1.1837	0.243302	0.352869	> 0.9999
P31944	CASP14	CASPE_HUMAN Caspase-14	11	781.22	1087.85	1917.65	808.364	897.474	1062.11	1065.19	1099.77	958.47	1098.51	1046.38	0.952548	-0.0701363	0.818995	> 0.9999
O43854	EDIL3	EDIL3_HUMAN EGF-like repeat and discoidin I-like domain-containing protein 3	12	1058.78	1182.58	646.858	1209.29	2061.25	1083.93	1196.38	1241.28	1034.41	1231.75	1139	0.924699	-0.112944	0.712268	> 0.9999
P02538	KRT6A	K2C6A_HUMAN Keratin, type II cytoskeletal 6A	6	346.637	502.257	769.704	382.071	303.978	771.873	512.168	212.582	498.009	460.929	498.658	1.08185	0.113505	0.799317	> 0.9999
O94788	ALDH1A2	AL1A2_HUMAN Retinal dehydrogenase 2	1	33.6607	39.7924	31.4783	60.3582	64.2609	62.6043	35.9286	24.256	58.2723	45.9101	45.2653	0.985955	-0.0204061	0.956802	> 0.9999
Q13867	BLMH	BLMH_HUMAN Bleomycin hydrolase	1	34.5197	86.7184	211.738	76.221	75.1048	82.9128	77.4902	119.742	65.2534	96.8604	86.3496	0.891485	-0.165717	0.75751	> 0.9999
P30086	PEBP1	PEBP1_HUMAN Phosphatidylethanolamine-binding protein 1	1	41.0042	60.9727	38.1408	48.159	64.4178	60.8494	38.2301	42.3349	65.2472	50.5389	51.6654	1.02229	0.0318042	0.898853	> 0.9999
P62873	GNB1	GBB1_HUMAN Guanine nucleotide-binding protein G(I)/G(S)/G(T) subunit beta-1	1	99.3272	123.756	126.68	135.812	169.276	125.145	133.691	138.476	120.605	130.97	129.479	0.988616	-0.0165181	0.906133	> 0.9999
P31151	S100A7	S10A7_HUMAN Protein S100-A7	2	121.049	206.907	456.635	134.562	160.136	263.365	178.465	135.87	203.942	215.858	195.411	0.905274	-0.143573	0.773134	> 0.9999
Q06830	PRDX1	PRDX1_HUMAN Peroxiredoxin-1	5	399.571	374.718	912.054	507.011	627.345	452.059	604.416	571.743	413.774	564.14	510.498	0.904914	-0.144147	0.638465	> 0.9999
P60709	ACTB	ACTB_HUMAN Actin, cytoplasmic 1	2	89.7133	113.935	91.2351	110.929	104.483	149.118	95.834	73.5482	103.764	102.059	105.566	1.03436	0.0487414	0.84435	> 0.9999
P01876	IGHA1	IGHA1_HUMAN Ig alpha-1 chain C region	4	218.054	228.971	198.374	530.909	155.957	229.174	177.935	153.991	352.786	266.453	228.471	0.857455	-0.221867	0.652539	> 0.9999
P00338-3	LDHA	LDHA_HUMAN Isoform 3 of L-lactate dehydrogenase A chain	4	123.538	131.22	236.414	133.585	147.604	171.431	157.488	91.5079	168.147	154.472	147.143	0.952556	-0.0701237	0.801506	> 0.9999
P14923	JUP	PLAK_HUMAN Junction plakoglobin	17	844.458	1444.94	1804.39	1222.67	1057.95	1536.25	1045.2	1108.71	1018.09	1274.88	1177.06	0.923272	-0.115172	0.647701	> 0.9999
P40925-3	MDH1	MDHC_HUMAN Isoform 3 of Malate dehydrogenase, cytoplasmic	2	84.6072	89.1153	82.4605	70.6473	84.4304	96.3177	75.1329	49.3105	95.3545	82.2521	79.0289	0.960813	-0.0576729	0.794641	> 0.9999
P14618	PKM	KPYM_HUMAN Pyruvate kinase PKM	9	396.506	428.61	477.642	536.872	607.813	503.07	451.802	437.083	460.306	489.489	463.065	0.946018	-0.0800598	0.542278	> 0.9999
P42357	HAL	HUTH_HUMAN Histidine ammonia-lyase	2	76.4359	93.2647	156.691	59.8658	58.9116	96.6288	71.9857	68.7098	96.4869	89.0338	83.4528	0.937316	-0.0933927	0.786363	> 0.9999
P01903	HLA-DRA	DRA_HUMAN HLA class II histocompatibility antigen, DR alpha chain	2	128.14	178.906	117.173	168.558	255.397	198.792	153.667	141.409	162.336	169.635	164.051	0.967083	-0.0482878	0.845232	> 0.9999
P07355-2	ANXA2	ANXA2_HUMAN Isoform 2 of Annexin A2	14	659.095	825.398	695.216	1222.83	1336.78	1086.77	861.778	830.092	854.122	947.864	908.19	0.958145	-0.0616848	0.803553	> 0.9999
P05023	ATP1A1	AT1A1_HUMAN Sodium/potassium-transporting ATPase subunit alpha-1	7	275.225	433.993	307.931	376.557	534.984	327.076	353.137	369.132	415.38	385.738	366.181	0.9493	-0.0750634	0.710746	> 0.9999
P49720	PSMB3	PSB3_HUMAN Proteasome subunit beta type-3	1	67.2641	123.454	81.0359	60.5273	51.1423	129.3	49.9374	49.3814	107.386	76.6847	84.0012	1.09541	0.131471	0.771851	> 0.9999
P62937	PPIA	PPIA_HUMAN Peptidyl-prolyl cis-trans isomerase A	4	216.937	270.219	359.445	354.925	470.896	317.233	335.076	327.275	307.828	334.484	321.853	0.962236	-0.055537	0.786701	> 0.9999
O14817	TSPAN4	TSN4_HUMAN Tetraspanin-4	2	170.569	221.994	252.861	332.162	361.56	180.786	291.752	323.12	211.286	267.829	251.736	0.939912	-0.0894017	0.749672	> 0.9999
P47929	LGALS7	LEG7_HUMAN Galectin-7	3	141.429	241.615	952.628	325.918	273.812	384.833	432.615	297.153	261.16	387.08	343.94	0.88855	-0.170475	0.785945	> 0.9999
P00441	SOD1	SODC_HUMAN Superoxide dismutase [Cu-Zn]	1	46.0084	70.2318	69.6193	89.012	143.1	76.7964	70.731	78.9225	84.6981	83.5943	77.787	0.93053	-0.103876	0.743392	> 0.9999
P00918	CA2	CAH2_HUMAN Carbonic anhydrase 2	3	123.763	195.021	119.373	184.379	218.309	148.171	145.436	138.391	174.119	168.169	151.529	0.901053	-0.150315	0.468815	> 0.9999
Q99456	KRT12	K1C12_HUMAN Keratin, type I cytoskeletal 12	1	317.772	268.776	36.0023	55.2845	44.1997	230.212	41.7197	23.3487	239.2	144.407	133.62	0.925303	-0.112003	0.902359	> 0.9999
P04406	GAPDH	G3P_HUMAN Glyceraldehyde-3-phosphate dehydrogenase	11	839.76	1200.33	1397.57	1082.17	1405.03	1179.23	1258.14	1148.42	1069.84	1184.97	1163.91	0.982224	-0.0258766	0.859006	> 0.9999
P68431	HIST1H3A	H31_HUMAN Histone H3.1	2	215.99	262.963	543.243	141.924	252.65	230.523	312.789	164.589	233.634	283.354	235.384	0.830706	-0.267591	0.547199	> 0.9999
Q6UWR7	ENPP6	ENPP6_HUMAN Ectonucleotide pyrophosphatase/phosphodiesterase family member 6	2	176.248	152.791	107.541	174.619	353.621	199.904	225.672	153.867	187.27	192.964	191.678	0.993337	-0.00964508	0.978126	> 0.9999
Q09666	AHNAK	AHNK_HUMAN Neuroblast differentiation-associated protein AHNAK	1	68.8832	63.3947	193.875	105.842	132.324	96.2102	127.961	113.138	62.3274	112.864	99.9092	0.885219	-0.175894	0.655907	> 0.9999
P06576	ATP5B	ATPB_HUMAN ATP synthase subunit beta, mitochondrial	2	78.9192	59.3724	58.0593	50.9824	51.9701	45.536	66.0982	48.5295	54.1581	59.8607	53.5804	0.895086	-0.159902	0.385291	> 0.9999
P09525	ANXA4	ANXA4_HUMAN Annexin A4	4	162.394	157.376	131.019	241.026	326.556	168.804	188.094	166.142	212.333	203.674	183.843	0.902634	-0.147787	0.619615	> 0.9999
P32119	PRDX2	PRDX2_HUMAN Peroxiredoxin-2	1	49.9273	63.5405	103.82	62.8256	70.0256	73.3283	73.768	50.0906	49.4648	70.0278	61.6629	0.880549	-0.183524	0.485934	> 0.9999
P29972	AQP1	AQP1_HUMAN Aquaporin-1	3	141.688	222.083	101.66	124.899	207.146	124.465	138.218	160.928	166.733	159.495	147.586	0.925332	-0.111957	0.65885	> 0.9999
Q53TN4	CYBRD1	CYBR1_HUMAN Cytochrome b reductase 1	1	72.0575	96.505	39.2468	67.5386	160.068	78.9789	85.1792	61.649	105.041	87.0832	82.712	0.949805	-0.074297	0.851509	> 0.9999
P21926	CD9	CD9_HUMAN CD9 antigen	3	191.501	254.435	287.61	637.389	775.067	327.558	463.286	370.557	327.573	429.2	372.244	0.867295	-0.205405	0.658109	> 0.9999
Q9NQ84-2	GPRC5C	GPC5C_HUMAN Isoform 2 of G-protein coupled receptor family C group 5 member C	1	39.2349	46.6363	15.9457	13.7295	26.8282	21.546	28.3678	18.0045	28.792	28.4749	24.1776	0.849083	-0.236022	0.561411	> 0.9999
P54709	ATP1B3	AT1B3_HUMAN Sodium/potassium-transporting ATPase subunit beta-3	1	93.5041	85.1191	79.8521	133.189	292.1	87.9953	142.921	131.684	114.316	136.753	119.229	0.871858	-0.197835	0.692843	> 0.9999
P55058	PLTP	PLTP_HUMAN Phospholipid transfer protein	4	330.255	360.318	122.908	288.583	274.253	302.371	210.932	111.285	396.178	275.263	255.191	0.927081	-0.109233	0.794987	> 0.9999
P06733	ENO1	ENOA_HUMAN Alpha-enolase	4	335.937	386.168	789.956	385.364	511.231	441.402	459.921	366.906	434.226	481.731	425.614	0.883509	-0.178684	0.540592	> 0.9999
Q8N114	SHISA5	SHSA5_HUMAN Protein shisa-5	1	39.0509	42.4819	17.4528	24.2791	37.9372	21.8316	29.2709	21.4867	49.3432	32.2404	30.4831	0.945494	-0.0808591	0.83613	> 0.9999
Q9BTM1-2	H2AFJ	H2AJ_HUMAN Isoform 2 of Histone H2A.J	1	74.5331	65.4247	143.264	36.795	57.1264	47.5193	74.6113	51.1562	70.2692	75.4286	60.889	0.80724	-0.308931	0.484648	> 0.9999
P08758	ANXA5	ANXA5_HUMAN Annexin A5	12	580.817	967.394	431.203	1673.87	2013.33	1087.27	897.302	721.364	1195.65	1133.32	975.397	0.860652	-0.216498	0.64794	> 0.9999
P04083	ANXA1	ANXA1_HUMAN Annexin A1	5	207.408	215.396	126.136	247.073	441.424	289.763	197.164	156.878	215.223	247.487	214.757	0.867749	-0.20465	0.601416	> 0.9999
P08571	CD14	CD14_HUMAN Monocyte differentiation antigen CD14	2	74.5964	114.054	44.2067	81.7341	86.8356	88.6588	52.5608	28.4848	123.318	80.2854	73.2556	0.91244	-0.132198	0.778566	> 0.9999
P01591	IGJ	IGJ_HUMAN Immunoglobulin J chain	1	69.1891	107.538	58.0751	144.437	51.701	66.3695	73.4478	59.0829	108.4	86.188	76.8251	0.891366	-0.165911	0.664733	> 0.9999
Q92911	SLC5A5	SC5A5_HUMAN Sodium/iodide cotransporter	8	626.522	1024.42	952.773	1120.69	1498.99	619.068	993.159	806.467	1058.56	1044.68	869.313	0.832135	-0.265111	0.343286	> 0.9999
P31949	S100A11	S10AB_HUMAN Protein S100-A11	1	20.4244	25.1887	36.8503	20.299	27.6553	30.8912	19.1064	17.3107	22.8893	26.0835	22.5494	0.864507	-0.210051	0.436663	> 0.9999
P01857	IGHG1	IGHG1_HUMAN Ig gamma-1 chain C region	8	368.691	265.442	157.89	1015.76	306.102	248.808	297.514	155.268	626.6	422.777	332.048	0.785396	-0.348507	0.636913	> 0.9999
P08195-4	SLC3A2	4F2_HUMAN Isoform 4 of 4F2 cell-surface antigen heavy chain	3	102.7	104.588	49.716	90.0782	106.44	103.373	92.559	63.4957	119.92	90.7044	94.8369	1.04556	0.0642757	0.803346	> 0.9999
Q9NZT1	CALML5	CALL5_HUMAN Calmodulin-like protein 5	3	141.289	173.474	227.764	64.9726	95.633	149.974	91.655	98.0513	109.539	140.627	112.305	0.798603	-0.324449	0.406113	> 0.9999
P63000-2	RAC1	RAC1_HUMAN Isoform B of Ras-related C3 botulinum toxin substrate 1	2	129.902	164.753	81.8416	155.499	211.393	156.134	126.405	102.803	168.398	148.678	138.435	0.931108	-0.10298	0.704943	> 0.9999
P06753	TPM3	TPM3_HUMAN Tropomyosin alpha-3 chain	1	69.1639	104.481	106.251	68.3663	119.427	92.0689	73.1665	66.6695	89.0792	93.5378	80.246	0.857899	-0.22112	0.31287	> 0.9999
Q04695	KRT17	K1C17_HUMAN Keratin, type I cytoskeletal 17	8	364.5	606.2	927.957	384.114	426.296	681.094	646.079	505.984	577.978	541.813	602.784	1.11253	0.153844	0.610836	> 0.9999
P62834	RAP1A	RAP1A_HUMAN Ras-related protein Rap-1A	1	32.2894	51.3818	19.1363	47.7079	77.4677	55.7903	40.4714	21.3947	48.7691	45.5966	41.6064	0.912488	-0.132122	0.755612	> 0.9999
Q9H1C7	CYSTM1	CYTM1_HUMAN Cysteine-rich and transmembrane domain-containing protein 1	2	194.52	271.724	108.859	197.497	277.94	157.772	153.394	205.177	199.619	210.108	178.99	0.851898	-0.231248	0.395305	> 0.9999
P26038	MSN	MOES_HUMAN Moesin	3	140.437	163.195	81.4611	192.023	193.399	168.943	105.308	87.7067	190.158	154.103	138.029	0.895693	-0.158925	0.633813	> 0.9999
Q9H0E2	TOLLIP	TOLIP_HUMAN Toll-interacting protein	1	20.7527	28.759	14.5372	18.5135	18.8238	23.7578	11.1119	16.4769	28.5001	20.2772	19.9617	0.984437	-0.0226285	0.946858	> 0.9999
Q5VTE0	EEF1A1P5	EF1A3_HUMAN Putative elongation factor 1-alpha-like 3	2	156.877	187.705	287.451	155.279	263.08	182.878	185.216	150.52	190.34	210.078	177.239	0.843678	-0.245236	0.309753	> 0.9999
P02741	CRP	CRP_HUMAN C-reactive protein	7	266.078	4095.9	641.895	1124.13	1057.12	656.947	1448.46	774.547	1117.43	1437.02	999.346	0.695427	-0.524029	0.564805	> 0.9999
P29762	CRABP1	RABP1_HUMAN Cellular retinoic acid-binding protein 1	2	77.364	70.9905	68.3348	81.1956	186.349	82.6121	78.2425	77.3792	90.4014	96.8468	82.1588	0.848338	-0.237289	0.551516	> 0.9999
P05107	ITGB2	ITB2_HUMAN Integrin beta-2	2	46.1665	46.8544	29.9446	48.9155	73.623	63.4001	34.0125	30.6671	43.0328	49.1008	42.7781	0.871231	-0.198873	0.554068	> 0.9999
P00558	PGK1	PGK1_HUMAN Phosphoglycerate kinase 1	3	235.143	221.012	236.236	221.848	281.05	260.256	152.137	150.896	222.186	239.058	196.369	0.821428	-0.283794	0.2175	> 0.9999
P68363	TUBA1B	TBA1B_HUMAN Tubulin alpha-1B chain	5	352.135	435.683	540.111	412.597	527.209	450.801	316.307	212.271	522.128	453.547	375.377	0.827647	-0.272913	0.364785	> 0.9999
P68371	TUBB4B	TBB4B_HUMAN Tubulin beta-4B chain	2	166.082	183	78.1944	107.61	126.404	136.792	78.2353	37.9926	176.96	132.258	107.495	0.812767	-0.299087	0.52355	> 0.9999
Q95IE3	HLA-DRB1	2B1C_HUMAN HLA class II histocompatibility antigen, DRB1-12 beta chain	2	75.5407	125.431	127.297	220.934	564.798	170.914	252.561	172.265	153.199	222.8	187.235	0.840371	-0.250902	0.714962	> 0.9999
Q86YZ3	HRNR	HORN_HUMAN Hornerin	2	482.981	519.243	106.247	96.4323	87.5685	261.324	144.117	85.8346	254.834	258.494	186.527	0.721592	-0.470745	0.533285	> 0.9999
P29508	SERPINB3	SPB3_HUMAN Serpin B3	6	348.621	674.55	829.893	413.344	530.016	438.255	534.264	383.612	590.8	559.285	486.733	0.870277	-0.200453	0.491996	> 0.9999
P01871-2	IGHM	IGHM_HUMAN Isoform 2 of Ig mu chain C region	1	36.5944	76.2433	26.7801	76.4971	45.0249	22.7141	23.8304	70.0059	43.5326	52.228	40.0207	0.766271	-0.384074	0.446915	> 0.9999
Q8WVV4-1	POF1B	POF1B_HUMAN Isoform 1 of Protein POF1B	1	16.1707	38.4598	67.4044	22.3203	40.9374	34.2683	31.0609	23.0597	26.7945	37.0585	28.7959	0.777037	-0.363944	0.416095	> 0.9999
P04792	HSPB1	HSPB1_HUMAN Heat shock protein beta-1	3	222.526	309.644	771.691	345.511	287.834	349.281	264.407	266.309	295.652	387.441	293.912	0.758598	-0.398592	0.399331	> 0.9999
P35241-5	RDX	RADI_HUMAN Isoform 5 of Radixin	3	92.1129	143.169	85.7421	210.551	150.448	142.004	87.7239	85.5056	129.483	136.405	111.179	0.815069	-0.295006	0.381297	> 0.9999
P62805	HIST1H4A	H4_HUMAN Histone H4	1	44.602	62.0671	84.3482	33.5543	38.278	36.0318	38.8581	29.0651	50.2251	52.5699	38.545	0.733214	-0.447693	0.224941	> 0.9999
P02788	LTF	TRFL_HUMAN Lactotransferrin	1	22.0084	25.5084	10.795	23.925	9.82269	25.9239	11.6813	4.73093	15.0903	18.4119	14.3566	0.779746	-0.358923	0.492521	> 0.9999
P07339	CTSD	CATD_HUMAN Cathepsin D	3	192.443	302.014	241.07	201.743	208.272	238.13	208.047	172.402	255.491	229.108	218.517	0.953773	-0.0682815	0.707064	> 0.9999
Q5QNW6-2	HIST2H2BF	H2B2F_HUMAN Isoform 2 of Histone H2B type 2-F	2	475.583	343.207	576.904	200.244	226.112	243.367	312.147	180.742	327.814	364.41	266.017	0.729995	-0.454041	0.266151	> 0.9999
P60033	CD81	CD81_HUMAN CD81 antigen	3	123.937	320.325	186.026	369.859	440.869	170.253	265.802	329.661	157.951	288.203	230.917	0.801229	-0.319714	0.449287	> 0.9999
P04075-2	ALDOA	ALDOA_HUMAN Isoform 2 of Fructose-bisphosphate aldolase A	5	129.356	155.661	199.968	126.186	235.742	149.626	113.422	119.893	164.322	169.383	136.816	0.807732	-0.308051	0.229426	> 0.9999
P02545	LMNA	LMNA_HUMAN Prelamin-A/C	1	45.9237	53.8602	202.54	39.114	41.5069	53.8106	54.6077	44.6107	65.064	76.589	54.5232	0.711894	-0.490265	0.525508	> 0.9999
P04899-4	GNAI2	GNAI2_HUMAN Isoform sGi2 of Guanine nucleotide-binding protein G(i) subunit alpha-2	1	25.5096	41.6232	17.9711	38.704	64.5762	37.8198	20.5886	18.8219	47.578	37.6768	31.2021	0.82815	-0.272035	0.559978	> 0.9999
Q8WWI5	SLC44A1	CTL1_HUMAN Choline transporter-like protein 1	1	33.8532	66.4612	20.5949	44.627	43.484	31.7015	18.015	17.7501	55.5247	41.8041	30.7478	0.735522	-0.443159	0.376615	> 0.9999
P62736	ACTA2	ACTA_HUMAN Actin, aortic smooth muscle	5	1129.13	430.842	354.088	394.293	514.711	476.305	325.321	241.189	431.849	564.613	368.666	0.652954	-0.614947	0.256248	> 0.9999
P27482	CALML3	CALL3_HUMAN Calmodulin-like protein 3	1	22.6019	23.8263	53.3881	11.2544	32.4433	24.5342	25.7597	14.1043	22.2824	28.7028	21.6701	0.754984	-0.405482	0.391239	> 0.9999
P63104	YWHAZ	1433Z_HUMAN 14-3-3 protein zeta/delta	2	100.398	66.7809	81.1737	76.0301	125.582	91.0065	82.4512	68.3547	80.1104	89.9929	80.4807	0.8943	-0.161169	0.440938	> 0.9999
P50993	ATP1A2	AT1A2_HUMAN Sodium/potassium-transporting ATPase subunit alpha-2	5	1010	319.495	206.885	325.994	718.857	272.935	333.633	217.496	481.645	516.246	326.427	0.632309	-0.661298	0.291389	> 0.9999
F5H7N9	MFGE8	F5H7N9_HUMAN Lactadherin short form	2	34.6381	169.639	17.8564	90.9265	4.69085	12.6739	188.512	2.79904	11.1655	63.5502	53.7876	0.84638	-0.240622	0.863591	> 0.9999
P02808	STATH	STAT_HUMAN Statherin	1	17.1526	98.0604	16.3445	28.9555	27.6116	40.9092	17.117	15.8893	12.6573	37.6249	21.6432	0.575236	-0.797775	0.378504	> 0.9999
P01861	IGHG4	IGHG4_HUMAN Ig gamma-4 chain C region	4	164.371	112.377	43.2914	1321.05	129.371	101.675	158.717	48.1461	372.007	354.092	170.136	0.480486	-1.05743	0.501505	> 0.9999
P20930	FLG	FILA_HUMAN Filaggrin	4	228.534	339.642	3235.87	381.557	376.925	347.166	560.28	496.263	325.013	912.506	432.18	0.47362	-1.0782	0.456404	> 0.9999
P06331		HV209_HUMAN Ig heavy chain V-II region ARH-77	1	24.9733	15.3008	5.5782	56.8044	10.4875	8.36117	7.68821	6.81855	17.8925	22.6288	10.1901	0.450315	-1.15099	0.250973	> 0.9999
P19013	KRT4	K2C4_HUMAN Keratin, type II cytoskeletal 4	2	46.7347	115.797	55.9084	36.0767	739.117	100.285	71.8197	35.7967	111.566	198.727	79.8668	0.401893	-1.31512	0.432734	> 0.9999
P80748		LV302_HUMAN Ig lambda chain V-III region LOI	1	33.2462	29.953	20.5763	331.13	27.8209	24.1569	77.1011	18.5881	38.4208	88.5453	39.5667	0.446853	-1.16213	0.470838	> 0.9999
Q9NSB2	KRT84	KRT84_HUMAN Keratin, type II cuticular Hb4	3	528.053	133.954	85.6796	61.0772	92.3785	80.1119	114.546	93.0421	144.598	180.228	108.075	0.599653	-0.737801	0.460299	> 0.9999
P01700		LV102_HUMAN Ig lambda chain V-I region HA	1	25.9778	11.1789	3.48059	224.881	6.86679	9.22042	20.6085	7.57307	39.1892	54.477	19.1478	0.351484	-1.50847	0.458863	> 0.9999
P0CG05	IGLC2	LAC2_HUMAN Ig lambda-2 chain C regions	6	614.144	180.491	140.884	4097.97	329.563	174.27	396.281	160.12	735.375	1072.61	366.512	0.3417	-1.5492	0.409669	> 0.9999
H3BPL5	CCDC101	H3BPL5_HUMAN SAGA-associated factor 29 homolog	1	83.5134	27.4767	16.8017	709.289	56.4283	19.4003	60.6111	9.65758	146.254	178.702	58.9807	0.330051	-1.59924	0.426198	> 0.9999
P01859	IGHG2	IGHG2_HUMAN Ig gamma-2 chain C region	3	179.774	71.3687	43.5271	1206.58	71.4279	58.0853	104.173	33.0831	181.495	314.536	94.2091	0.299518	-1.73928	0.383853	> 0.9999
P01703		LV105_HUMAN Ig lambda chain V-I region NEWM	1	209.534	34.9537	31.2081	1735.25	52.4718	32.8339	147.65	36.4522	205.649	412.684	105.646	0.255998	-1.96579	0.409736	> 0.9999
O76011	KRT34	KRT34_HUMAN Keratin, type I cuticular Ha4	6	3422.23	80.5136	382.055	85.0181	68.1513	44.6786	261.299	217.159	302.466	807.594	206.401	0.255575	-1.96818	0.412364	> 0.9999
P78386	KRT85	KRT85_HUMAN Keratin, type II cuticular Hb5	13	9398.2	198.032	609.675	203.484	193.793	148.609	385.852	191.851	1050.75	2120.64	444.265	0.209496	-2.255	0.410947	0.0015
Q15323	KRT31	K1H1_HUMAN Keratin, type I cuticular Ha1	10	6377.79	167.532	413.181	141.019	127.714	100.443	200.813	110.307	492.031	1445.45	225.899	0.156283	-2.67777	0.379638	0.1023
P78385	KRT83	KRT83_HUMAN Keratin, type II cuticular Hb3	7	6410.5	100.37	295.397	100.218	82.8586	70.2974	133.72	69.8014	468.095	1397.87	185.478	0.132687	-2.91391	0.38896	0.2386
P01767		HV306_HUMAN Ig heavy chain V-III region BUT	1	101.94	15.7875	7.89097	746.19	8.25056	20.8517	51.0482	3.38217	15.4198	176.012	22.6755	0.128829	-2.95647	0.346413	> 0.9999
O43790	KRT86	KRT86_HUMAN Keratin, type II cuticular Hb6	6	5710.69	84.9725	292.388	103.546	64.3359	70.1051	134.577	58.7716	296.345	1251.19	139.95	0.111854	-3.16032	0.375857	0.5419
Q14525	KRT33B	KT33B_HUMAN Keratin, type I cuticular Ha3-II	2	733.642	21.1975	33.2815	12.2725	12.2221	5.80464	11.5734	6.68704	53.0052	162.523	19.2676	0.118553	-3.0764	0.37332	> 0.9999
aThe Number of peptides shows counts by LC-MS/MS. bThe value shows summing reporter ion intensity. cThe p.value was calculated by student's t.test. dThe adjusted p.value was calculated by Bonferroni t.test using SAS software.
