# Supplementary material for: Proteomic Profiling of Extracellular Vesicles Isolated From Cerebrospinal Fluid of Former National Football League Players at Risk for Chronic Traumatic Encephalopathy
Source: Front Neurosci. 2019 Oct 9;13:1059. doi: 10.3389/fnins.2019.01059 (PMC6794346; doi:10.3389/fnins.2019.01059)
Supplement: TABLE S3 — Peptides identified and quantified in TMT-labeled experiment. [file Table_3.XLSX]

## Sheet: Pooled proteome dataset
ProteinId	GeneSymbol	Description	Redundancy	Unique/Razor	PeptideSequence	Control_A	Control_B	Control_C	Control_D	NFL player__A	NFL player__B	NFL player__C	NFL player__D	IsolationSpecificity
sp|P02766|TTHY_HUMAN	TTR	TTHY_HUMAN Transthyretin	0	U	K.AADDTWEPFASGK.T	88.1936	131.299	31.6078	55.6267	99.7302	98.1882	46.5033	26.1857	0.907182
sp|P02766|TTHY_HUMAN	TTR	TTHY_HUMAN Transthyretin	0	U	R.GSPAINVAVHVFR.K	211.64	376.312	76.2469	131.566	90.617	210.025	127.149	64.6968	0.96125
sp|P02766|TTHY_HUMAN	TTR	TTHY_HUMAN Transthyretin	0	U	R.KAADDTWEPFASGK.T	79.3305	134.187	24.8458	42.5681	81.2315	94.2586	51.6967	22.5897	0.934102
sp|P07954|FUMH_HUMAN	FH	FUMH_HUMAN Fumarate hydratase, mitochondrial	1	R	R.IYELAAGGTAVGTGLNTR.I	16.5351	24.3176	20.5113	18.3139	17.8085	17.4886	18.5597	22.0314	0.947311
sp|P31327-3|CPSM_HUMAN	CPS1	CPSM_HUMAN Isoform 3 of Carbamoyl-phosphate synthase [ammonia], mitochondrial	2	R	R.DADPILR.C	137.86	162.385	170.35	195.653	183.149	162.484	151.726	192.051	0.834951
sp|P31327-3|CPSM_HUMAN	CPS1	CPSM_HUMAN Isoform 3 of Carbamoyl-phosphate synthase [ammonia], mitochondrial	2	R	R.DGSIDLVINLPNNNTK.F	115.778	128.073	91.5621	147.464	104.596	145.956	121.214	132.7	0.887683
sp|P31327-3|CPSM_HUMAN	CPS1	CPSM_HUMAN Isoform 3 of Carbamoyl-phosphate synthase [ammonia], mitochondrial	4	R	K.EIEYEVVR.D	34.3813	44.0656	51.519	42.3291	42.5964	66.4623	35.5021	47.3013	0.891109
sp|P31327-3|CPSM_HUMAN	CPS1	CPSM_HUMAN Isoform 3 of Carbamoyl-phosphate synthase [ammonia], mitochondrial	2	R	K.EIGFSDK.Q	91.5253	95.7699	117.121	128.417	111.242	100.074	96.3668	148.192	0.741879
sp|P31327-3|CPSM_HUMAN	CPS1	CPSM_HUMAN Isoform 3 of Carbamoyl-phosphate synthase [ammonia], mitochondrial	2	R	K.ELSEPSSTR.I	24.8949	35.9465	53.2183	42.9759	39.933	42.7525	32.5084	44.2617	1
sp|P31327-3|CPSM_HUMAN	CPS1	CPSM_HUMAN Isoform 3 of Carbamoyl-phosphate synthase [ammonia], mitochondrial	2	R	K.FLEEATR.V	59.7619	70.9902	52.464	61.2559	64.6266	59.7444	56.1654	88.2336	0.725209
sp|P31327-3|CPSM_HUMAN	CPS1	CPSM_HUMAN Isoform 3 of Carbamoyl-phosphate synthase [ammonia], mitochondrial	2	R	R.FLGVAEQLHNEGFK.L	34.467	44.5101	41.5438	53.9252	41.9277	42.5964	42.5693	54.8863	0.954564
sp|P31327-3|CPSM_HUMAN	CPS1	CPSM_HUMAN Isoform 3 of Carbamoyl-phosphate synthase [ammonia], mitochondrial	2	R	K.FVHDNYVIR.R	55.0873	80.8267	140.188	107.979	83.781	74.6029	67.4543	84.7545	0.944464
sp|P31327-3|CPSM_HUMAN	CPS1	CPSM_HUMAN Isoform 3 of Carbamoyl-phosphate synthase [ammonia], mitochondrial	2	R	K.GILIGIQQSFRPR.F	80.8859	92.3743	92.2114	79.9063	60.8611	75.9496	72.1345	77.0424	0.998622
sp|P31327-3|CPSM_HUMAN	CPS1	CPSM_HUMAN Isoform 3 of Carbamoyl-phosphate synthase [ammonia], mitochondrial	2	R	K.IALGIPLPEIK.N	53.8224	54.392	49.7013	64.9225	60.6738	50.4448	63.9058	60.7852	0.796299
sp|P31327-3|CPSM_HUMAN	CPS1	CPSM_HUMAN Isoform 3 of Carbamoyl-phosphate synthase [ammonia], mitochondrial	2	R	K.LFAEAVQK.S	46.3157	46.5639	56.7418	66.662	53.1095	45.9449	48.7163	65.1778	1
sp|P31327-3|CPSM_HUMAN	CPS1	CPSM_HUMAN Isoform 3 of Carbamoyl-phosphate synthase [ammonia], mitochondrial	2	R	K.LNEINEK.I	25.2146	28.9314	34.9487	40.0274	32.4626	31.1404	27.263	33.5538	0.636903
sp|P31327-3|CPSM_HUMAN	CPS1	CPSM_HUMAN Isoform 3 of Carbamoyl-phosphate synthase [ammonia], mitochondrial	4	R	R.SSALASK.A	55.6453	70.4826	90.3421	117.354	90.6801	68.1153	69.8507	124.827	0.899922
sp|P31327-3|CPSM_HUMAN	CPS1	CPSM_HUMAN Isoform 3 of Carbamoyl-phosphate synthase [ammonia], mitochondrial	2	R	K.TSACFEPSLDYM*VTK.I	32.6209	39.908	51.9139	51.1628	45.0509	31.6848	29.4662	51.6416	1
sp|P31327-3|CPSM_HUMAN	CPS1	CPSM_HUMAN Isoform 3 of Carbamoyl-phosphate synthase [ammonia], mitochondrial	2	R	K.VAQAPWK.A	50.7402	72.5253	82.0481	99.1205	79.4145	58.6513	66.4668	94.5654	0.857999
sp|P31327-3|CPSM_HUMAN	CPS1	CPSM_HUMAN Isoform 3 of Carbamoyl-phosphate synthase [ammonia], mitochondrial	1	R	K.VPAIYGVDTR.M	53.0561	46.4277	75.5131	60.538	65.9567	49.3167	48.3887	61.2571	0.866447
sp|P31327-3|CPSM_HUMAN	CPS1	CPSM_HUMAN Isoform 3 of Carbamoyl-phosphate synthase [ammonia], mitochondrial	1	R	K.VVAVDCGIK.N	21.5638	32.3378	42.5166	51.6336	40.8809	29.7321	35.488	46.5076	1
sp|Q8WUM4|PDC6I_HUMAN	PDCD6IP	PDC6I_HUMAN Programmed cell death 6-interacting protein	4	R	R.AAEELSK.L	61.4201	53.2123	43.8397	50.6934	59.4726	44.4198	53.2435	67.6661	0.780695
sp|Q8WUM4|PDC6I_HUMAN	PDCD6IP	PDC6I_HUMAN Programmed cell death 6-interacting protein	1	R	R.EGLENDLK.S	47.4608	32.8163	25.8248	27.8975	50.8284	36.5129	43.0708	50.8095	0.903762
sp|Q8WUM4|PDC6I_HUMAN	PDCD6IP	PDC6I_HUMAN Programmed cell death 6-interacting protein	1	R	K.ELPELLQR.N	32.125	33.5752	28.2234	30.5078	40.9729	28.1698	29.7757	36.5581	0.631624
sp|Q8WUM4|PDC6I_HUMAN	PDCD6IP	PDC6I_HUMAN Programmed cell death 6-interacting protein	2	R	K.ETVLSALSR.E	41.8484	41.5307	34.1366	33.0196	47.2334	42.5747	34.3269	38.7524	0.818334
sp|Q8WUM4|PDC6I_HUMAN	PDCD6IP	PDC6I_HUMAN Programmed cell death 6-interacting protein	1	R	K.EVFPVLAAK.H	43.5501	31.2997	25.2345	24.6791	42.9221	27.5256	29.4208	34.6625	0.71188
sp|Q8WUM4|PDC6I_HUMAN	PDCD6IP	PDC6I_HUMAN Programmed cell death 6-interacting protein	2	R	K.FGEEIAR.L	25.4864	22.0038	16.3351	21.1258	20.4563	20.9469	20.1566	24.2863	1
sp|Q8WUM4|PDC6I_HUMAN	PDCD6IP	PDC6I_HUMAN Programmed cell death 6-interacting protein	1	R	K.FTDLFEK.M	61.649	50.117	44.0575	45.2212	53.2773	43.0122	54.3887	59.852	0.757671
sp|Q8WUM4|PDC6I_HUMAN	PDCD6IP	PDC6I_HUMAN Programmed cell death 6-interacting protein	1	R	K.M*VPVSVQQSLAAYNQR.K	24.7373	21.6525	17.4615	13.6026	21.6017	17.5468	22.1583	15.4035	0.590946
sp|Q8WUM4|PDC6I_HUMAN	PDCD6IP	PDC6I_HUMAN Programmed cell death 6-interacting protein	1	R	K.NIQVSHQEFSK.M	80.6878	66.7321	52.2219	59.6757	79.1033	55.4249	74.5295	72.9891	0.85595
sp|Q8WUM4|PDC6I_HUMAN	PDCD6IP	PDC6I_HUMAN Programmed cell death 6-interacting protein	1	R	K.STPVNVPISQK.F	125.823	104.601	81.805	93.7708	119.872	83.1992	105.817	120.763	0.927654
sp|P05023|AT1A1_HUMAN	ATP1A1	AT1A1_HUMAN Sodium/potassium-transporting ATPase subunit alpha-1	6	R	K.ADIGVAM*GIAGSDVSK.Q	24.6563	29.3577	21.0704	18.7148	28.6998	23.7881	21.4684	24.1951	0.821848
sp|P05023|AT1A1_HUMAN	ATP1A1	AT1A1_HUMAN Sodium/potassium-transporting ATPase subunit alpha-1	12	R	K.LIIVEGCQR.Q	52.337	49.9089	39.1047	43.4531	43.7778	44.2645	50.7552	52.1381	0.589461
sp|P05023|AT1A1_HUMAN	ATP1A1	AT1A1_HUMAN Sodium/potassium-transporting ATPase subunit alpha-1	5	R	K.LSLDELHR.K	154.491	135.693	101.528	105.488	161.774	118.747	134.278	149.95	1
sp|P05023|AT1A1_HUMAN	ATP1A1	AT1A1_HUMAN Sodium/potassium-transporting ATPase subunit alpha-1	3	R	K.M*SINAEEVVVGDLVEVK.G	26.7336	23.6352	20.5052	18.4176	22.7269	20.6295	31.0442	29.8111	0.8638
sp|P05023|AT1A1_HUMAN	ATP1A1	AT1A1_HUMAN Sodium/potassium-transporting ATPase subunit alpha-1	12	R	K.NLEAVETLGSTSTICSDK.T	47.8206	46.7015	31.9522	25.5596	41.2325	38.4321	39.1073	35.5333	0.829153
sp|P05023|AT1A1_HUMAN	ATP1A1	AT1A1_HUMAN Sodium/potassium-transporting ATPase subunit alpha-1	13	R	K.NM*VPQQALVIR.G	6.91471	13.0137	9.69578	12.6709	69.2692	9.36314	16.7182	7.61417	0.832513
sp|P05023|AT1A1_HUMAN	ATP1A1	AT1A1_HUMAN Sodium/potassium-transporting ATPase subunit alpha-1	3	R	K.NPNTSEPQHLLVM*K.G	29.3381	17.9685	17.88	18.2225	20.7007	21.1087	22.9339	23.7614	0.671212
sp|P05023|AT1A1_HUMAN	ATP1A1	AT1A1_HUMAN Sodium/potassium-transporting ATPase subunit alpha-1	9	R	R.QGAIVAVTGDGVNDSPALK.K	65.2242	59.0611	36.3677	42.1126	60.5786	63.5115	74.1078	53.803	1
sp|P05023|AT1A1_HUMAN	ATP1A1	AT1A1_HUMAN Sodium/potassium-transporting ATPase subunit alpha-1	14	R	K.VIM*VTGDHPITAK.A	71.6082	70.9593	49.5614	65.5842	71.7767	67.4501	82.9506	73.2464	0.73466
sp|P50993|AT1A2_HUMAN	ATP1A2	AT1A2_HUMAN Sodium/potassium-transporting ATPase subunit alpha-2	1	R	K.M*QINAEEVVVGDLVEVK.G	30.1742	22.9655	20.6253	18.3432	22.882	19.3195	32.109	20.7127	0.920185
sp|P35908|K22E_HUMAN	KRT2	K22E_HUMAN Keratin, type II cytoskeletal 2 epidermal	12	R	K.AQYEEIAQR.S	93.003	113.901	61.4402	43.6354	98.9409	90.8037	34.4534	59.0486	1
sp|P35908|K22E_HUMAN	KRT2	K22E_HUMAN Keratin, type II cytoskeletal 2 epidermal	1	R	K.DVDNAYM*IK.V	73.4434	80.1743	34.3813	34.5493	76.9795	55.4917	24.3848	38.887	1
sp|P35908|K22E_HUMAN	KRT2	K22E_HUMAN Keratin, type II cytoskeletal 2 epidermal	1	R	K.DVDNAYMIK.V	101.589	142.357	63.7963	43.36	93.6371	95.371	36.798	56.6719	1
sp|P35908|K22E_HUMAN	KRT2	K22E_HUMAN Keratin, type II cytoskeletal 2 epidermal	9	R	R.DYQELM*NVK.L	419.226	297.124	157.002	178.877	330.94	239.577	128.896	183.765	0.893074
sp|P35908|K22E_HUMAN	KRT2	K22E_HUMAN Keratin, type II cytoskeletal 2 epidermal	9	R	R.DYQELMNVK.L	46.1896	55.1398	25.9629	27.3757	40.1602	47.5351	21.6584	40.8871	0.830841
sp|P35908|K22E_HUMAN	KRT2	K22E_HUMAN Keratin, type II cytoskeletal 2 epidermal	49	R	K.FASFIDK.V	166.085	186.53	90.8029	84.4445	154.348	138.24	73.2106	94.0021	0.87207
sp|P35908|K22E_HUMAN	KRT2	K22E_HUMAN Keratin, type II cytoskeletal 2 epidermal	1	R	R.GFSSGSAVVSGGSR.R	40.7552	44.0298	24.0043	18.4301	44.6006	38.1832	12.5693	24.1195	0.93498
sp|P35908|K22E_HUMAN	KRT2	K22E_HUMAN Keratin, type II cytoskeletal 2 epidermal	1	R	R.GGGFGGGSSFGGGSGFSGGGFGGGGFGGGR.F	78.1249	116.253	62.1665	32.1009	68.068	89.7313	32.4163	40.1151	1
sp|P35908|K22E_HUMAN	KRT2	K22E_HUMAN Keratin, type II cytoskeletal 2 epidermal	1	R	K.GGSISGGGYGSGGGK.H	16.0351	29.8515	16.2273	10.8343	20.2126	21.3111	11.4847	16.3079	1
sp|P35908|K22E_HUMAN	KRT2	K22E_HUMAN Keratin, type II cytoskeletal 2 epidermal	1	R	R.GSSSGGGYSSGSSSYGSGGR.Q	15.5638	33.7118	20.5976	9.60787	22.831	28.699	9.91108	19.5653	0.969894
sp|P35908|K22E_HUMAN	KRT2	K22E_HUMAN Keratin, type II cytoskeletal 2 epidermal	1	R	R.HGGGGGGFGGGGFGSR.S	74.7085	72.7676	48.2566	28.3067	61.3418	63.3859	24.6839	40.1378	0.624157
sp|P35908|K22E_HUMAN	KRT2	K22E_HUMAN Keratin, type II cytoskeletal 2 epidermal	6	R	K.KYEDEINK.R	201.348	438.39	53.3833	58.9815	228.92	233.338	74.9513	74.2058	0.769051
sp|P35908|K22E_HUMAN	KRT2	K22E_HUMAN Keratin, type II cytoskeletal 2 epidermal	6	R	K.KYEDEINK.R	400.296	781.933	101.85	127.582	417.046	446.278	127.034	121.557	0.983866
sp|P35908|K22E_HUMAN	KRT2	K22E_HUMAN Keratin, type II cytoskeletal 2 epidermal	20	R	K.LALDVEIATYR.K	56.0601	60.1814	36.7653	26.0868	58.4948	47.6391	22.1098	29.7437	1
sp|P35908|K22E_HUMAN	KRT2	K22E_HUMAN Keratin, type II cytoskeletal 2 epidermal	20	R	K.LALDVEIATYR.K	30.9516	33.4551	21.0088	15.9905	23.2272	23.368	15.6961	19.5511	0.689304
sp|P35908|K22E_HUMAN	KRT2	K22E_HUMAN Keratin, type II cytoskeletal 2 epidermal	20	R	K.LALDVEIATYRK.L	94.473	102.374	73.7155	47.9942	77.3471	83.5884	51.2114	60.4565	1
sp|P35908|K22E_HUMAN	KRT2	K22E_HUMAN Keratin, type II cytoskeletal 2 epidermal	25	R	K.LLEGEECR.M	15.8986	24.4251	19.3912	58.8352	45.1096	17.0981	29.1757	20.4429	1
sp|P35908|K22E_HUMAN	KRT2	K22E_HUMAN Keratin, type II cytoskeletal 2 epidermal	1	R	K.LNDLEEALQQAK.E	43.2634	43.5074	22.8136	20.7024	38.8806	30.3492	11.8723	20.0538	0.86716
sp|P35908|K22E_HUMAN	KRT2	K22E_HUMAN Keratin, type II cytoskeletal 2 epidermal	1	R	K.LNDLEEALQQAK.E	31.4885	31.7081	16.4755	74.0118	61.6395	41.0005	47.5228	32.6751	0.678686
sp|P35908|K22E_HUMAN	KRT2	K22E_HUMAN Keratin, type II cytoskeletal 2 epidermal	1	R	K.LNDLEEALQQAK.E	65.2234	52.8682	32.6564	105.023	106.236	69.59	85.9987	62.3335	0.7837
sp|P35908|K22E_HUMAN	KRT2	K22E_HUMAN Keratin, type II cytoskeletal 2 epidermal	1	R	K.LNDLEEALQQAKEDLAR.L	56.8604	42.0322	39.6393	41.7483	53.7355	48.0668	34.0219	36.1084	0.682314
sp|P35908|K22E_HUMAN	KRT2	K22E_HUMAN Keratin, type II cytoskeletal 2 epidermal	1	R	R.LQGEIAHVK.K	182.013	210.877	79.547	89.5277	186.269	146.065	73.6215	95.2344	0.901176
sp|P35908|K22E_HUMAN	KRT2	K22E_HUMAN Keratin, type II cytoskeletal 2 epidermal	1	R	R.LQGEIAHVKK.Q	587.583	522.654	357.115	378.798	515.886	446.027	199.348	527.802	0.741874
sp|P35908|K22E_HUMAN	KRT2	K22E_HUMAN Keratin, type II cytoskeletal 2 epidermal	1	R	R.M*SGDLSSNVTVSVTSSTISSNVASK.A	34.2308	44.9317	21.9983	19.6826	40.3503	32.8124	13.3391	24.6528	0.984833
sp|P35908|K22E_HUMAN	KRT2	K22E_HUMAN Keratin, type II cytoskeletal 2 epidermal	1	R	R.MSGDLSSNVTVSVTSSTISSNVASK.A	26.9623	42.8361	24.0761	14.1803	23.742	26.0979	9.11687	16.8062	1
sp|P35908|K22E_HUMAN	KRT2	K22E_HUMAN Keratin, type II cytoskeletal 2 epidermal	1	R	R.M*SGDLSSNVTVSVTSSTISSNVASK.A	19.0764	21.4734	18.3709	19.0263	13.9333	20.6146	20.7877	23.7591	0.918278
sp|P35908|K22E_HUMAN	KRT2	K22E_HUMAN Keratin, type II cytoskeletal 2 epidermal	1	R	R.NKLNDLEEALQQAK.E	127.207	126.217	56.3614	55.7283	110.345	86.3602	45.6166	61.6382	0.930906
sp|P35908|K22E_HUMAN	KRT2	K22E_HUMAN Keratin, type II cytoskeletal 2 epidermal	1	R	R.NKLNDLEEALQQAKEDLAR.L	35.3554	38.8238	29.1381	17.6531	32.4221	32.2903	13.9053	24.8403	0.71254
sp|P35908|K22E_HUMAN	KRT2	K22E_HUMAN Keratin, type II cytoskeletal 2 epidermal	15	R	R.NLDLDSIIAEVK.A	23.3094	24.8102	13.5914	9.09697	21.6907	23.8295	11.0882	13.6761	0.866035
sp|P35908|K22E_HUMAN	KRT2	K22E_HUMAN Keratin, type II cytoskeletal 2 epidermal	15	R	R.NLDLDSIIAEVK.A	340.751	392.712	182.879	152.018	327.952	293.409	128.037	181.274	0.977746
sp|P35908|K22E_HUMAN	KRT2	K22E_HUMAN Keratin, type II cytoskeletal 2 epidermal	1	R	K.NVQDAIADAEQR.G	49.8885	64.0789	31.5723	25.7728	42.373	41.5908	20.6705	27.7082	0.70167
sp|P35908|K22E_HUMAN	KRT2	K22E_HUMAN Keratin, type II cytoskeletal 2 epidermal	1	R	K.NVQDAIADAEQRGEHALK.D	262.775	255.937	195.172	170.207	204.122	202.38	91.2775	195.729	0.835935
sp|P35908|K22E_HUMAN	KRT2	K22E_HUMAN Keratin, type II cytoskeletal 2 epidermal	1	R	K.SISISVAGGGGGFGAAGGFGGR.G	53.1807	60.7901	39.2013	27.6045	40.3746	51.1398	26.6667	30.5071	0.948978
sp|P35908|K22E_HUMAN	KRT2	K22E_HUMAN Keratin, type II cytoskeletal 2 epidermal	1	R	K.SISISVAGGGGGFGAAGGFGGR.G	16.4811	20.7178	14.8652	17.3055	19.6375	16.784	13.6219	18.7938	0.923921
sp|P35908|K22E_HUMAN	KRT2	K22E_HUMAN Keratin, type II cytoskeletal 2 epidermal	1	R	K.SISISVAGGGGGFGAAGGFGGR.G	27.6056	25.2489	20.4458	20.0402	24.9551	22.7641	20.8785	26.6119	0.856866
sp|P35908|K22E_HUMAN	KRT2	K22E_HUMAN Keratin, type II cytoskeletal 2 epidermal	1	R	R.SKEEAEALYHSK.Y	51.4747	45.3243	20.4328	21.752	43.0394	49.7569	18.4039	29.1795	0.775271
sp|P35908|K22E_HUMAN	KRT2	K22E_HUMAN Keratin, type II cytoskeletal 2 epidermal	1	R	R.SLVGLGGTK.S	211.686	244.515	124.331	99.8459	216.892	186.714	85.7386	119.579	0.720082
sp|P35908|K22E_HUMAN	KRT2	K22E_HUMAN Keratin, type II cytoskeletal 2 epidermal	1	R	R.TAAENDFVTLK.K	43.5261	45.9046	11.5894	14.9656	37.3099	34.2469	16.9896	11.3211	0.999809
sp|P35908|K22E_HUMAN	KRT2	K22E_HUMAN Keratin, type II cytoskeletal 2 epidermal	1	R	R.TAAENDFVTLKK.D	94.4772	92.3469	77.3385	55.3044	82.9981	74.2742	40.7644	92.638	0.937605
sp|P35908|K22E_HUMAN	KRT2	K22E_HUMAN Keratin, type II cytoskeletal 2 epidermal	1	R	R.TSQNSELNNM*QDLVEDYK.K	29.8446	36.3171	21.2345	25.041	28.2691	27.246	15.905	14.7783	1
sp|P35908|K22E_HUMAN	KRT2	K22E_HUMAN Keratin, type II cytoskeletal 2 epidermal	1	R	R.TSQNSELNNMQDLVEDYK.K	84.5446	142.646	38.9891	32.4944	80.752	102.473	32.6474	50.2293	0.999201
sp|P35908|K22E_HUMAN	KRT2	K22E_HUMAN Keratin, type II cytoskeletal 2 epidermal	1	R	R.TSQNSELNNM*QDLVEDYKK.K	68.5785	57.4097	22.3302	28.8276	51.3576	42.9662	17.8951	34.3939	1
sp|P35908|K22E_HUMAN	KRT2	K22E_HUMAN Keratin, type II cytoskeletal 2 epidermal	1	R	K.VDLLNQEIEFLK.V	97.793	108.456	49.2322	46.2197	90.6056	79.5205	32.3623	53.0061	0.960311
sp|P35908|K22E_HUMAN	KRT2	K22E_HUMAN Keratin, type II cytoskeletal 2 epidermal	1	R	K.VDPEIQNVK.A	148.744	167.026	82.9772	79.904	146.623	129.185	60.7938	82.5498	0.966312
sp|P35908|K22E_HUMAN	KRT2	K22E_HUMAN Keratin, type II cytoskeletal 2 epidermal	1	R	K.VLYDAEISQIHQSVTDTNVILSMDNSR.N	18.6811	22.493	23.4535	13.0807	27.8822	18.5967	9.15582	11.4292	0.940445
sp|P35908|K22E_HUMAN	KRT2	K22E_HUMAN Keratin, type II cytoskeletal 2 epidermal	1	R	K.YEELQVTVGR.H	62.6265	71.8569	45.3977	35.7909	63.3416	51.9604	26.6121	34.0143	1
sp|P35908|K22E_HUMAN	KRT2	K22E_HUMAN Keratin, type II cytoskeletal 2 epidermal	1	R	R.YGSGGGSK.G	70.7496	94.5796	74.1304	41.2373	84.8281	96.8135	37.9904	43.7877	0.999616
sp|P35908|K22E_HUMAN	KRT2	K22E_HUMAN Keratin, type II cytoskeletal 2 epidermal	1	R	R.YLDGLTAER.T	42.077	46.3599	28.8127	27.1228	42.4653	38.7801	20.7883	23.9321	0.957901
sp|P35908|K22E_HUMAN	KRT2	K22E_HUMAN Keratin, type II cytoskeletal 2 epidermal	1	R	R.YLDGLTAER.T	48.767	41.323	29.2496	21.6062	41.4379	34.288	15.3015	22.6803	1
sp|P35908|K22E_HUMAN	KRT2	K22E_HUMAN Keratin, type II cytoskeletal 2 epidermal	1	R	R.YLDGLTAER.T	128.615	120.751	77.6105	57.4885	118.871	97.7723	41.5776	60.3751	0.956254
sp|P35908|K22E_HUMAN	KRT2	K22E_HUMAN Keratin, type II cytoskeletal 2 epidermal	1	R	R.YLDGLTAER.T	11.4081	17.3519	12.2913	14.8172	25.3028	14.4118	13.6686	18.6239	0.932533
sp|P04259|K2C6B_HUMAN	KRT6B	K2C6B_HUMAN Keratin, type II cytoskeletal 6B	5	R	K.ADTLTDEINFLR.A	75.798	85.6726	56.8515	51.5501	73.4063	125.691	68.0909	82.2564	0.84672
sp|P04259|K2C6B_HUMAN	KRT6B	K2C6B_HUMAN Keratin, type II cytoskeletal 6B	8	R	K.EYQELMNVK.L	29.6122	39.5239	24.0069	30.0968	28.0135	50.2161	35.0202	40.9985	1
sp|P04259|K2C6B_HUMAN	KRT6B	K2C6B_HUMAN Keratin, type II cytoskeletal 6B	5	R	K.LEGLEDALQK.A	20.1885	21.8991	11.5585	13.3299	19.4141	32.7764	17.8357	16.9395	0.773425
sp|P04259|K2C6B_HUMAN	KRT6B	K2C6B_HUMAN Keratin, type II cytoskeletal 6B	5	R	K.NKLEGLEDALQK.A	81.3391	113.6	68.7587	71.5789	77.2214	161.953	92.0428	101.468	0.80911
sp|P04259|K2C6B_HUMAN	KRT6B	K2C6B_HUMAN Keratin, type II cytoskeletal 6B	5	R	R.NTKQEIAEINR.M	81.9345	95.4245	56.5687	54.2751	64.0564	119.214	81.0001	100.334	0.96655
sp|P04259|K2C6B_HUMAN	KRT6B	K2C6B_HUMAN Keratin, type II cytoskeletal 6B	5	R	K.QEIAEINR.M	51.362	57.9488	44.3179	35.8824	54.8313	118	58.1264	48.8221	0.746853
sp|P04259|K2C6B_HUMAN	KRT6B	K2C6B_HUMAN Keratin, type II cytoskeletal 6B	1	R	R.QLDNIVGER.G	63.4461	62.8208	37.6606	38.5449	56.8449	124.434	50.7101	50.8718	1
sp|P04259|K2C6B_HUMAN	KRT6B	K2C6B_HUMAN Keratin, type II cytoskeletal 6B	5	R	R.RGFSANSAR.L	26.6399	22.9509	23.6036	34.9222	19.8537	32.4295	20.5144	30.0656	0.897908
sp|P04259|K2C6B_HUMAN	KRT6B	K2C6B_HUMAN Keratin, type II cytoskeletal 6B	5	R	R.SEIDHVK.K	167.885	192.539	81.7264	80.3487	162.222	315.593	141.298	118.039	0.722529
sp|P04259|K2C6B_HUMAN	KRT6B	K2C6B_HUMAN Keratin, type II cytoskeletal 6B	3	R	R.SGFSSISVSR.S	61.8789	67.7453	42.9615	50.0369	66.0385	117.862	60.6782	62.3917	0.984868
sp|P04259|K2C6B_HUMAN	KRT6B	K2C6B_HUMAN Keratin, type II cytoskeletal 6B	5	R	R.SLYGLGGSK.R	192.486	253.553	148.498	134.314	203.717	331.459	210.584	197.463	0.816929
sp|P04259|K2C6B_HUMAN	KRT6B	K2C6B_HUMAN Keratin, type II cytoskeletal 6B	5	R	R.SLYGLGGSKR.I	88.8873	70.6355	82.7777	68.3957	71.2266	107.675	79.7135	84.8394	0.925663
sp|P02538|K2C6A_HUMAN	KRT6A	K2C6A_HUMAN Keratin, type II cytoskeletal 6A	3	R	R.AIGGGLSSVGGGSSTIK.Y	115.761	152.394	88.4328	151.854	130.977	202.096	162.026	184.371	0.980821
sp|P02538|K2C6A_HUMAN	KRT6A	K2C6A_HUMAN Keratin, type II cytoskeletal 6A	1	R	R.GM*QDLVEDFK.N	26.6501	31.6892	13.9507	20.8961	27.0745	42.8367	25.0099	20.8868	0.987756
sp|P02538|K2C6A_HUMAN	KRT6A	K2C6A_HUMAN Keratin, type II cytoskeletal 6A	5	R	K.YEELQVTAGR.H	62.1673	46.116	37.2694	31.3939	60.0123	71.4045	33.5705	33.182	0.795393
sp|P12035|K2C3_HUMAN	KRT3	K2C3_HUMAN Keratin, type II cytoskeletal 3	17	R	K.AEAEALYQTK.L	35.682	43.8116	20.5324	16.7518	40.8182	32.5052	14.1483	31.052	0.93688
sp|P12035|K2C3_HUMAN	KRT3	K2C3_HUMAN Keratin, type II cytoskeletal 3	48	R	R.FLEQQNK.V	166.338	189.688	85.2232	85.8782	143.201	172.233	91.8465	121.645	0.938818
sp|P12035|K2C3_HUMAN	KRT3	K2C3_HUMAN Keratin, type II cytoskeletal 3	48	R	R.FLEQQNK.V	420.758	438.032	233.033	183.005	352.037	523.311	240.403	318.021	0.962022
sp|P12035|K2C3_HUMAN	KRT3	K2C3_HUMAN Keratin, type II cytoskeletal 3	4	R	K.LLEGEEYR.M	7.68457	7.99775	2.56307	9.31023	39.9555	7.19274	7.32657	123.347	1
sp|P12035|K2C3_HUMAN	KRT3	K2C3_HUMAN Keratin, type II cytoskeletal 3	14	R	R.SKAEAEALYQTK.L	24.3112	36.4766	15.5797	21.5159	81.4849	22.9608	18.6247	305.404	0.881017
sp|P12035|K2C3_HUMAN	KRT3	K2C3_HUMAN Keratin, type II cytoskeletal 3	2	R	R.SLDLDSIIAEVR.A	204.751	218.837	196.374	101.272	205.418	196.491	95.2613	111.04	0.940849
sp|P12035|K2C3_HUMAN	KRT3	K2C3_HUMAN Keratin, type II cytoskeletal 3	8	R	R.TAAENEFVTLKK.D	75.6549	82.2385	79.1867	70.0676	69.5489	144.401	95.0208	166.017	0.933493
sp|Q86Y46|K2C73_HUMAN	KRT73	K2C73_HUMAN Keratin, type II cytoskeletal 73	12	R	R.FLEQQNQVLETK.W	118.045	128.066	61.6872	86.005	132.794	106.999	63.1666	77.7882	0.886423
sp|Q86Y46|K2C73_HUMAN	KRT73	K2C73_HUMAN Keratin, type II cytoskeletal 73	6	R	R.NLDLDSIIAEVR.A	89.8172	89.8548	75.0591	37.9504	73.7714	76.4304	35.0623	36.8671	0.898816
sp|P19013|K2C4_HUMAN	KRT4	K2C4_HUMAN Keratin, type II cytoskeletal 4	2	R	K.RVELEAALQQAK.E	13.2597	15.6839	8.17614	20.7321	77.5868	15.759	12.7166	194.004	0.9285
sp|P19013|K2C4_HUMAN	KRT4	K2C4_HUMAN Keratin, type II cytoskeletal 4	2	R	K.SEIAELNR.M	13.3163	22.4454	13.1088	13.0201	51.2872	18.2522	11.7712	101.406	1
sp|P19013|K2C4_HUMAN	KRT4	K2C4_HUMAN Keratin, type II cytoskeletal 4	2	R	R.TAAENDFVVLKK.D	15.193	19.8138	19.2219	21.1245	40.0378	17.906	11.0319	146.713	0.703034
sp|Q8N1N4|K2C78_HUMAN	KRT78	K2C78_HUMAN Keratin, type II cytoskeletal 78	2	R	R.ATLENDFVVLKK.D	39.6754	41.5585	32.7044	28.3418	37.7108	39.8255	25.7938	37.8042	0.909723
sp|Q8N1N4|K2C78_HUMAN	KRT78	K2C78_HUMAN Keratin, type II cytoskeletal 78	3	R	R.EYLYFLK.H	36.5033	38.7605	20.5662	21.4556	39.6829	31.7069	16.8843	27.6036	0.739272
sp|Q8N1N4|K2C78_HUMAN	KRT78	K2C78_HUMAN Keratin, type II cytoskeletal 78	2	R	R.GALDAELK.A	206.801	243.907	101.039	98.7253	201.066	185.185	75.381	135.309	0.641524
sp|Q8N1N4|K2C78_HUMAN	KRT78	K2C78_HUMAN Keratin, type II cytoskeletal 78	1	R	K.IEIDPQFQVVR.T	26.1939	28.0436	11.4811	15.0499	24.6886	24.7856	14.5169	13.5736	1
sp|Q8N1N4|K2C78_HUMAN	KRT78	K2C78_HUMAN Keratin, type II cytoskeletal 78	2	R	R.LQSQTENLKK.Q	63.3092	56.3231	33.0186	28.0708	52.8335	50.0275	25.2813	39.5257	0.825447
sp|Q8N1N4|K2C78_HUMAN	KRT78	K2C78_HUMAN Keratin, type II cytoskeletal 78	2	R	K.QNASLQAAITDAEQR.G	130.362	147.314	81.7156	67.0579	123.251	108.912	57.9287	72.8507	0.711356
sp|Q8N1N4|K2C78_HUMAN	KRT78	K2C78_HUMAN Keratin, type II cytoskeletal 78	1	R	R.TLNNQFASFIDK.V	144.964	161.931	68.1508	68.2514	140.123	131.685	53.6051	82.3539	0.883691
sp|Q8N1N4|K2C78_HUMAN	KRT78	K2C78_HUMAN Keratin, type II cytoskeletal 78	2	R	K.VDELEAALR.M	109.938	129.007	83.2596	66.6092	110.29	119.448	56.1364	86.106	0.650528
sp|Q8N1N4|K2C78_HUMAN	KRT78	K2C78_HUMAN Keratin, type II cytoskeletal 78	2	R	K.VQISQLHQEIQR.L	83.0307	91.4872	62.5975	33.7974	81.1299	80.0236	32.5361	41.7985	1
sp|P04264|K2C1_HUMAN	KRT1	K2C1_HUMAN Keratin, type II cytoskeletal 1	1	R	K.AEAESLYQSK.Y	133.645	164.885	65.4422	63.2116	137.32	131.662	54.8537	79.0134	1
sp|P04264|K2C1_HUMAN	KRT1	K2C1_HUMAN Keratin, type II cytoskeletal 1	1	R	K.AQYEDIAQK.S	81.4038	80.0685	38.1138	37.6372	75.6697	66.0406	31.2956	44.8072	0.938398
sp|P04264|K2C1_HUMAN	KRT1	K2C1_HUMAN Keratin, type II cytoskeletal 1	1	R	K.DVDGAYM*TK.V	56.168	49.5086	16.9992	24.1532	45.618	33.2501	14.6791	27.3016	0.95316
sp|P04264|K2C1_HUMAN	KRT1	K2C1_HUMAN Keratin, type II cytoskeletal 1	1	R	K.DVDGAYM*TK.V	49.7914	49.5168	24.8649	21.3686	46.047	40.4117	23.2607	28.5969	0.998621
sp|P04264|K2C1_HUMAN	KRT1	K2C1_HUMAN Keratin, type II cytoskeletal 1	1	R	K.DVDGAYM*TK.V	27.8727	35.6762	15.303	14.3509	24.6141	39.3252	14.9763	15.8363	1
sp|P04264|K2C1_HUMAN	KRT1	K2C1_HUMAN Keratin, type II cytoskeletal 1	1	R	K.DVDGAYM*TK.V	49.4314	52.5526	27.7408	25.31	45.2516	44.1433	22.3288	28.8762	0.900408
sp|P04264|K2C1_HUMAN	KRT1	K2C1_HUMAN Keratin, type II cytoskeletal 1	1	R	K.DVDGAYM*TK.V	47.056	53.1131	22.8608	18.5438	46.6482	50.0182	19.9074	29.6553	0.949144
sp|P04264|K2C1_HUMAN	KRT1	K2C1_HUMAN Keratin, type II cytoskeletal 1	1	R	K.DVDGAYM*TK.V	58.7234	78.5477	32.5036	26.052	54.9825	64.2477	28.1568	38.1552	0.946244
sp|P04264|K2C1_HUMAN	KRT1	K2C1_HUMAN Keratin, type II cytoskeletal 1	1	R	K.DVDGAYM*TK.V	54.7256	73.2849	25.9579	26.3324	54.7468	58.9497	28.4358	40.3065	0.888113
sp|P04264|K2C1_HUMAN	KRT1	K2C1_HUMAN Keratin, type II cytoskeletal 1	1	R	K.DVDGAYM*TK.V	39.5211	53.961	22.9595	18.4241	45.4501	42.8249	19.8728	30.7397	1
sp|P04264|K2C1_HUMAN	KRT1	K2C1_HUMAN Keratin, type II cytoskeletal 1	1	R	K.DVDGAYMTK.V	40.8416	41.9152	25.1857	22.8042	41.8992	42.5072	19.271	27.4987	0.729393
sp|P04264|K2C1_HUMAN	KRT1	K2C1_HUMAN Keratin, type II cytoskeletal 1	1	R	K.DVDGAYMTK.V	276.388	342.614	137.325	116.376	305.592	288.337	128.848	179.017	0.999846
sp|P04264|K2C1_HUMAN	KRT1	K2C1_HUMAN Keratin, type II cytoskeletal 1	1	R	R.DYQELM*NTK.L	116.313	122.475	57.6924	77.5097	139.551	114.49	60.7579	77.8894	0.569698
sp|P04264|K2C1_HUMAN	KRT1	K2C1_HUMAN Keratin, type II cytoskeletal 1	1	R	R.DYQELM*NTK.L	233.476	250.255	119.04	108.221	210.569	216.975	95.006	145.978	0.977468
sp|P04264|K2C1_HUMAN	KRT1	K2C1_HUMAN Keratin, type II cytoskeletal 1	1	R	R.DYQELM*NTK.L	143.679	179.699	75.0616	77.7618	154.012	144.286	72.6586	110.979	0.831132
sp|P04264|K2C1_HUMAN	KRT1	K2C1_HUMAN Keratin, type II cytoskeletal 1	1	R	R.DYQELM*NTK.L	22.3677	24.9601	42.6348	18.4828	27.4465	35.0766	16.6691	19.5936	0.839913
sp|P04264|K2C1_HUMAN	KRT1	K2C1_HUMAN Keratin, type II cytoskeletal 1	1	R	R.DYQELMNTK.L	59.3318	69.2393	29.8328	28.8281	60.2789	56.3393	25.3671	36.9878	1
sp|P04264|K2C1_HUMAN	KRT1	K2C1_HUMAN Keratin, type II cytoskeletal 1	5	R	R.FLEQQNQVLQTK.W	276.221	327.875	133.645	141.857	279.471	249.413	122.115	151.05	0.977618
sp|P04264|K2C1_HUMAN	KRT1	K2C1_HUMAN Keratin, type II cytoskeletal 1	1	R	R.FSSCGGGGGSFGAGGGFGSR.S	35.176	31.3416	23.4931	64.2948	70.8877	31.2821	50.5342	34.2386	0.797292
sp|P04264|K2C1_HUMAN	KRT1	K2C1_HUMAN Keratin, type II cytoskeletal 1	1	R	R.GGGGGGYGSGGSSYGSGGGSYGSGGGGGGGR.G	22.3644	34.6906	21.9586	15.176	30.4745	24.1284	19.1161	14.1196	1
sp|P04264|K2C1_HUMAN	KRT1	K2C1_HUMAN Keratin, type II cytoskeletal 1	1	R	R.GSSSGGVK.S	42.2297	70.2547	34.8258	29.4048	50.2167	66.7048	35.8862	35.1875	1
sp|P04264|K2C1_HUMAN	KRT1	K2C1_HUMAN Keratin, type II cytoskeletal 1	3	R	K.IEISELNR.V	183.55	192.179	106.547	84.9864	188.013	156.691	69.9715	107.421	0.956867
sp|P04264|K2C1_HUMAN	KRT1	K2C1_HUMAN Keratin, type II cytoskeletal 1	3	R	K.IEISELNR.V	103.288	128.049	59.8281	54.0792	92.6207	110.747	56.4089	63.3598	0.999852
sp|P04264|K2C1_HUMAN	KRT1	K2C1_HUMAN Keratin, type II cytoskeletal 1	3	R	K.IEISELNR.V	32.9755	39.644	23.4741	20.9282	29.3092	34.4886	19.3306	25.1676	1
sp|P04264|K2C1_HUMAN	KRT1	K2C1_HUMAN Keratin, type II cytoskeletal 1	1	R	K.KDVDGAYMTK.V	122.978	164.954	59.2324	61.5954	133.531	147.681	66.2099	93.1063	0.893143
sp|P04264|K2C1_HUMAN	KRT1	K2C1_HUMAN Keratin, type II cytoskeletal 1	1	R	K.KQISNLQQSISDAEQRGENALK.D	25.0789	24.8829	17.9422	18.8304	23.019	23.294	21.2437	29.771	0.938456
sp|P04264|K2C1_HUMAN	KRT1	K2C1_HUMAN Keratin, type II cytoskeletal 1	15	R	K.LALDLEIATYR.T	22.7456	21.0744	16.4	15.3447	22.0288	18.1848	16.4792	18.6469	0.670996
sp|P04264|K2C1_HUMAN	KRT1	K2C1_HUMAN Keratin, type II cytoskeletal 1	15	R	K.LALDLEIATYR.T	118.169	108.969	71.9466	59.7956	110.434	103.831	53.0334	66.1307	0.860275
sp|P04264|K2C1_HUMAN	KRT1	K2C1_HUMAN Keratin, type II cytoskeletal 1	15	R	K.LALDLEIATYR.T	53.8755	54.2607	24.4951	17.0499	34.8449	35.2896	23.3821	24.4523	0.954035
sp|P04264|K2C1_HUMAN	KRT1	K2C1_HUMAN Keratin, type II cytoskeletal 1	15	R	K.LALDLEIATYR.T	24.3329	27.0845	17.2263	11.0844	24.8008	23.8496	15.2693	19.4824	0.993964
sp|P04264|K2C1_HUMAN	KRT1	K2C1_HUMAN Keratin, type II cytoskeletal 1	1	R	R.LLRDYQELMNTK.L	66.0595	72.884	64.7679	48.1076	49.5358	55.0659	41.1426	67.8221	0.627196
sp|P04264|K2C1_HUMAN	KRT1	K2C1_HUMAN Keratin, type II cytoskeletal 1	1	R	K.LNDLEDALQQAK.E	63.2666	55.9353	32.8653	56.0299	75.8404	60.0831	47.2867	50.9167	0.82713
sp|P04264|K2C1_HUMAN	KRT1	K2C1_HUMAN Keratin, type II cytoskeletal 1	1	R	K.LNDLEDALQQAK.E	421.411	485.914	181.344	176.481	452.736	397.916	179.314	231.775	0.952847
sp|P04264|K2C1_HUMAN	KRT1	K2C1_HUMAN Keratin, type II cytoskeletal 1	1	R	K.LNDLEDALQQAK.E	56.8924	67.2761	29.8137	32.3947	62.4017	56.2661	24.8923	30.1613	0.949038
sp|P04264|K2C1_HUMAN	KRT1	K2C1_HUMAN Keratin, type II cytoskeletal 1	1	R	K.LNDLEDALQQAK.E	110.44	125.715	50.5143	61.8409	118.612	118.185	57.0798	66.4487	0.922186
sp|P04264|K2C1_HUMAN	KRT1	K2C1_HUMAN Keratin, type II cytoskeletal 1	1	R	K.LNDLEDALQQAKEDLAR.L	52.396	41.8477	39.0531	30.3816	39.3949	26.3279	23.2579	30.7022	0.973629
sp|P04264|K2C1_HUMAN	KRT1	K2C1_HUMAN Keratin, type II cytoskeletal 1	1	R	R.LRSEIDNVK.K	429.165	595.636	225.333	249.462	409.008	527.852	240.562	287.123	0.987037
sp|P04264|K2C1_HUMAN	KRT1	K2C1_HUMAN Keratin, type II cytoskeletal 1	1	R	R.LRSEIDNVKK.Q	312.258	272.647	317.826	302.18	233.123	347.854	169.134	440.536	0.986784
sp|P04264|K2C1_HUMAN	KRT1	K2C1_HUMAN Keratin, type II cytoskeletal 1	1	R	K.NKLNDLEDALQQAK.E	209.339	226.459	98.1039	89.3585	213.383	182.703	88.2954	124.256	0.919951
sp|P04264|K2C1_HUMAN	KRT1	K2C1_HUMAN Keratin, type II cytoskeletal 1	1	R	K.NKLNDLEDALQQAKEDLAR.L	176.348	171.276	109.849	86.5872	141.13	99.6074	73.5635	127.184	0.976562
sp|P04264|K2C1_HUMAN	KRT1	K2C1_HUMAN Keratin, type II cytoskeletal 1	19	R	R.NKYEDEINK.R	190.357	363.607	55.8142	71.8945	210.365	232.866	95.9149	84.5356	0.942893
sp|P04264|K2C1_HUMAN	KRT1	K2C1_HUMAN Keratin, type II cytoskeletal 1	1	R	K.NM*QDM*VEDYR.N	20.4764	21.007	11.676	9.71597	24.0115	20.2982	7.28433	11.8818	1
sp|P04264|K2C1_HUMAN	KRT1	K2C1_HUMAN Keratin, type II cytoskeletal 1	1	R	K.NM*QDM*VEDYR.N	21.9513	25.2087	13.2993	8.93755	20.4859	22.156	6.39928	16.036	0.901012
sp|P04264|K2C1_HUMAN	KRT1	K2C1_HUMAN Keratin, type II cytoskeletal 1	1	R	K.NM*QDM*VEDYR.N	29.0986	31.8209	14.2599	11.5058	26.1283	26.4426	12.013	14.2114	0.916429
sp|P04264|K2C1_HUMAN	KRT1	K2C1_HUMAN Keratin, type II cytoskeletal 1	1	R	K.NM*QDM*VEDYR.N	50.4122	64.7877	29.7692	25.398	53.7909	58.6221	20.9355	34.1113	0.919657
sp|P04264|K2C1_HUMAN	KRT1	K2C1_HUMAN Keratin, type II cytoskeletal 1	1	R	K.NM*QDM*VEDYR.N	37.1979	41.7492	19.2061	16.2619	36.6576	34.1195	13.779	21.8387	0.758199
sp|P04264|K2C1_HUMAN	KRT1	K2C1_HUMAN Keratin, type II cytoskeletal 1	1	R	K.NM*QDMVEDYR.N	19.2103	26.398	11.3795	10.3929	19.9797	19.1579	11.9322	15.2733	1
sp|P04264|K2C1_HUMAN	KRT1	K2C1_HUMAN Keratin, type II cytoskeletal 1	1	R	K.NM*QDM*VEDYR.N	36.1034	39.9076	24.559	10.9222	41.6662	42.6115	14.617	19.5562	0.871235
sp|P04264|K2C1_HUMAN	KRT1	K2C1_HUMAN Keratin, type II cytoskeletal 1	1	R	K.NM*QDM*VEDYR.N	40.3778	37.6242	19.8878	14.6127	33.1614	36.6728	14.8489	18.2928	0.856921
sp|P04264|K2C1_HUMAN	KRT1	K2C1_HUMAN Keratin, type II cytoskeletal 1	1	R	K.NMQDM*VEDYR.N	40.2375	50.741	19.4185	15.3468	37.1389	37.1801	14.4411	23.4537	1
sp|P04264|K2C1_HUMAN	KRT1	K2C1_HUMAN Keratin, type II cytoskeletal 1	1	R	K.NMQDM*VEDYR.N	59.4569	68.1379	29.1252	26.6621	50.1558	65.9102	21.9623	30.4458	1
sp|P04264|K2C1_HUMAN	KRT1	K2C1_HUMAN Keratin, type II cytoskeletal 1	1	R	K.NMQDM*VEDYR.N	22.4801	41.4024	14.9611	12.6375	26.8465	32.5851	16.8708	17.0309	1
sp|P04264|K2C1_HUMAN	KRT1	K2C1_HUMAN Keratin, type II cytoskeletal 1	1	R	K.NMQDM*VEDYR.N	19.905	35.0719	14.3168	9.73233	26.6878	29.6382	12.6939	15.5177	1
sp|P04264|K2C1_HUMAN	KRT1	K2C1_HUMAN Keratin, type II cytoskeletal 1	1	R	K.NMQDM*VEDYR.N	30.292	44.466	22.3731	14.4923	37.5916	36.9644	15.287	19.6579	0.993097
sp|P04264|K2C1_HUMAN	KRT1	K2C1_HUMAN Keratin, type II cytoskeletal 1	1	R	K.NMQDM*VEDYR.N	22.0741	25.6885	12.6353	8.68867	22.5254	20.5762	9.78584	11.273	0.904759
sp|P04264|K2C1_HUMAN	KRT1	K2C1_HUMAN Keratin, type II cytoskeletal 1	1	R	K.NM*QDM*VEDYR.N	53.4226	59.2202	27.6302	24.0713	48.4838	48.759	19.6211	26.5723	1
sp|P04264|K2C1_HUMAN	KRT1	K2C1_HUMAN Keratin, type II cytoskeletal 1	1	R	K.QISNLQQSISDAEQR.G	32.9302	32.6417	22.2857	28.9277	31.5961	29.7742	15.9543	25.9471	0.759158
sp|P04264|K2C1_HUMAN	KRT1	K2C1_HUMAN Keratin, type II cytoskeletal 1	1	R	K.QISNLQQSISDAEQR.G	155.174	160.542	73.4627	57.5542	146.327	127.314	58.4252	76.42	0.990456
sp|P04264|K2C1_HUMAN	KRT1	K2C1_HUMAN Keratin, type II cytoskeletal 1	1	R	K.QISNLQQSISDAEQRGENALK.D	38.3322	28.5669	38.679	21.1931	34.1954	26.5406	13.9097	33.4487	0.97559
sp|P04264|K2C1_HUMAN	KRT1	K2C1_HUMAN Keratin, type II cytoskeletal 1	1	R	K.QISNLQQSISDAEQRGENALKDAK.N	36.033	30.8725	35.0455	22.4645	37.3767	22.5135	17.0516	36.7162	0.935853
sp|P04264|K2C1_HUMAN	KRT1	K2C1_HUMAN Keratin, type II cytoskeletal 1	1	R	K.RTNAENEFVTIK.K	48.7584	57.6811	37.3225	24.0643	44.9616	54.1329	21.9195	26.76	0.675758
sp|P04264|K2C1_HUMAN	KRT1	K2C1_HUMAN Keratin, type II cytoskeletal 1	1	R	R.SEIDNVK.K	44.8829	46.775	16.5274	23.6603	36.2246	42.1242	20.9523	22.3778	1
sp|P04264|K2C1_HUMAN	KRT1	K2C1_HUMAN Keratin, type II cytoskeletal 1	1	R	R.SEIDNVK.K	116.019	159.459	37.4018	42.5436	117.719	114.571	49.4847	55.104	1
sp|P04264|K2C1_HUMAN	KRT1	K2C1_HUMAN Keratin, type II cytoskeletal 1	1	R	R.SEIDNVKK.Q	536.444	559.055	191.146	227.788	555.602	434.635	219.221	297.071	0.98275
sp|P04264|K2C1_HUMAN	KRT1	K2C1_HUMAN Keratin, type II cytoskeletal 1	1	R	R.SGGGFSSGSAGIINYQR.R	50.1505	55.225	31.3919	29.557	78.6385	46.1624	37.0704	45.1182	0.699844
sp|P04264|K2C1_HUMAN	KRT1	K2C1_HUMAN Keratin, type II cytoskeletal 1	1	R	R.SGGGFSSGSAGIINYQR.R	67.3643	61.2155	35.4432	35.6304	94.9046	68.9562	49.6019	59.5209	0.979835
sp|P04264|K2C1_HUMAN	KRT1	K2C1_HUMAN Keratin, type II cytoskeletal 1	1	R	R.SGGGFSSGSAGIINYQR.R	45.6846	40.5587	20.8137	19.8149	49.0268	35.1831	26.9954	32.3522	0.862876
sp|P04264|K2C1_HUMAN	KRT1	K2C1_HUMAN Keratin, type II cytoskeletal 1	1	R	K.SISISVAR.G	247.859	268.191	144.43	121.741	270.188	228.277	128.97	141.399	0.990351
sp|P04264|K2C1_HUMAN	KRT1	K2C1_HUMAN Keratin, type II cytoskeletal 1	1	R	K.SKAEAESLYQSK.Y	46.4049	54.8746	23.2087	24.771	49.2942	47.2204	26.0138	26.6119	0.971483
sp|P04264|K2C1_HUMAN	KRT1	K2C1_HUMAN Keratin, type II cytoskeletal 1	1	R	K.SKAEAESLYQSK.Y	82.0298	121.213	13.8775	18.73	28.1516	37.4036	13.7244	21.9934	0.791716
sp|P04264|K2C1_HUMAN	KRT1	K2C1_HUMAN Keratin, type II cytoskeletal 1	1	R	K.SKAEAESLYQSKYEELQITAGR.H	14.8191	14.8056	8.275	12.6253	50.5976	49.4701	43.8922	11.8092	1
sp|P04264|K2C1_HUMAN	KRT1	K2C1_HUMAN Keratin, type II cytoskeletal 1	1	R	R.SLDLDSIIAEVK.A	26.861	29.2896	17.6623	23.7621	33.6204	40.2588	18.6803	24.2517	1
sp|P04264|K2C1_HUMAN	KRT1	K2C1_HUMAN Keratin, type II cytoskeletal 1	1	R	R.SLDLDSIIAEVK.A	110.928	121.833	46.1963	52.3196	102.469	118.63	47.5809	67.2392	0.926286
sp|P04264|K2C1_HUMAN	KRT1	K2C1_HUMAN Keratin, type II cytoskeletal 1	1	R	R.SLDLDSIIAEVK.A	35.7276	34.78	22.6201	14.4321	32.7495	32.8821	15.0968	26.0983	0.972056
sp|P04264|K2C1_HUMAN	KRT1	K2C1_HUMAN Keratin, type II cytoskeletal 1	1	R	R.SLDLDSIIAEVK.A	26.6988	29.4752	21.3849	18.3129	31.548	27.6941	15.7004	18.3314	0.822242
sp|P04264|K2C1_HUMAN	KRT1	K2C1_HUMAN Keratin, type II cytoskeletal 1	1	R	R.SLDLDSIIAEVK.A	31.3116	41.5117	16.1933	17.9553	30.2013	29.571	14.6968	17.7397	0.843224
sp|P04264|K2C1_HUMAN	KRT1	K2C1_HUMAN Keratin, type II cytoskeletal 1	1	R	K.SLNNQFASFIDK.V	109.293	172.47	22.6148	20.4005	33.8122	43.6894	16.9836	22.44	1
sp|P04264|K2C1_HUMAN	KRT1	K2C1_HUMAN Keratin, type II cytoskeletal 1	1	R	K.SLNNQFASFIDKVR.F	74.2334	52.2529	77.3809	54.5697	58.5283	54.1691	51.4067	67.6698	0.980584
sp|P04264|K2C1_HUMAN	KRT1	K2C1_HUMAN Keratin, type II cytoskeletal 1	1	R	R.SLVNLGGSK.S	321.693	340.635	159.892	157.05	365.189	285.426	170.833	174.325	0.930357
sp|P04264|K2C1_HUMAN	KRT1	K2C1_HUMAN Keratin, type II cytoskeletal 1	1	R	R.SLVNLGGSKSISISVAR.G	47.1393	86.9593	18.5805	24.637	41.4715	45.7794	31.7244	32.3986	0.746419
sp|P04264|K2C1_HUMAN	KRT1	K2C1_HUMAN Keratin, type II cytoskeletal 1	1	R	K.SSGGSSSVK.F	18.3583	40.9931	10.0992	15.91	20.8959	22.112	16.9415	8.67752	0.785666
sp|P04264|K2C1_HUMAN	KRT1	K2C1_HUMAN Keratin, type II cytoskeletal 1	1	R	R.THNLEPYFESFINNLR.R	81.0036	171.297	46.7902	62.6055	78.3099	86.8274	64.8837	73.3379	0.804173
sp|P04264|K2C1_HUMAN	KRT1	K2C1_HUMAN Keratin, type II cytoskeletal 1	1	R	R.THNLEPYFESFINNLR.R	60.2602	48.5125	35.362	29.9067	58.4832	55.4932	27.5726	36.9503	0.999147
sp|P04264|K2C1_HUMAN	KRT1	K2C1_HUMAN Keratin, type II cytoskeletal 1	1	R	R.THNLEPYFESFINNLR.R	28.7271	25.1149	21.7538	14.6046	30.9923	30.5885	17.6119	19.16	0.992876
sp|P04264|K2C1_HUMAN	KRT1	K2C1_HUMAN Keratin, type II cytoskeletal 1	1	R	R.TLLEGEESR.M	61.1017	66.8169	27.6399	29.5502	56.1001	49.2039	24.2576	35.6914	0.68627
sp|P04264|K2C1_HUMAN	KRT1	K2C1_HUMAN Keratin, type II cytoskeletal 1	1	R	R.TLLEGEESR.M	201.212	193.435	102.496	78.8473	172.778	173.922	69.6539	110.266	0.994418
sp|P04264|K2C1_HUMAN	KRT1	K2C1_HUMAN Keratin, type II cytoskeletal 1	1	R	R.TLLEGEESR.M	22.1082	26.7127	14.1311	11.5025	21.968	25.678	12.3739	13.6471	1
sp|P04264|K2C1_HUMAN	KRT1	K2C1_HUMAN Keratin, type II cytoskeletal 1	1	R	R.TNAENEFVTIK.K	87.3278	98.7656	32.7216	36.0315	82.7993	72.3734	35.4175	33.3881	0.99997
sp|P04264|K2C1_HUMAN	KRT1	K2C1_HUMAN Keratin, type II cytoskeletal 1	1	R	R.TNAENEFVTIKK.D	184.523	180.7	123.038	115.974	170.919	132.109	82.9473	174.481	1
sp|P04264|K2C1_HUMAN	KRT1	K2C1_HUMAN Keratin, type II cytoskeletal 1	1	R	K.WELLQQVDTSTR.T	33.8395	38.1226	16.6407	14.8182	30.8066	27.9154	18.0897	19.35	0.937254
sp|P04264|K2C1_HUMAN	KRT1	K2C1_HUMAN Keratin, type II cytoskeletal 1	32	R	K.YEDEINK.R	23.1893	35.5011	9.81069	11.6591	24.2645	28.636	10.8783	12.0047	1
sp|P04264|K2C1_HUMAN	KRT1	K2C1_HUMAN Keratin, type II cytoskeletal 1	3	R	K.YEELQITAGR.H	38.6589	41.0893	22.3178	18.5371	39.6039	34.9577	19.839	26.0875	1
sp|P13647|K2C5_HUMAN	KRT5	K2C5_HUMAN Keratin, type II cytoskeletal 5	2	R	R.AEIDNVK.K	107.822	110.891	37.9379	36.738	94.3086	88.8651	40.0641	45.3254	0.914735
sp|P13647|K2C5_HUMAN	KRT5	K2C5_HUMAN Keratin, type II cytoskeletal 5	3	R	K.AQYEEIANR.S	123.487	119.418	67.4351	41.6953	103.163	115.046	52.2549	56.573	0.971944
sp|P13647|K2C5_HUMAN	KRT5	K2C5_HUMAN Keratin, type II cytoskeletal 5	16	R	K.DVDAAYMNK.V	26.4651	39.9343	17.3371	14.6526	22.954	35.9698	22.8647	28.697	1
sp|P13647|K2C5_HUMAN	KRT5	K2C5_HUMAN Keratin, type II cytoskeletal 5	2	R	R.EYQELM*NTK.L	230.424	190.708	99.9383	86.9069	187.322	165.822	78.684	106.357	1
sp|P13647|K2C5_HUMAN	KRT5	K2C5_HUMAN Keratin, type II cytoskeletal 5	2	R	R.EYQELMNTK.L	89.4169	106.63	48.145	31.2918	65.5908	81.9159	39.3917	38.5251	0.84427
sp|P13647|K2C5_HUMAN	KRT5	K2C5_HUMAN Keratin, type II cytoskeletal 5	1	R	K.FVSTTSSSR.K	9.50761	12.7247	8.04171	17.5687	12.712	17.419	5.72751	10.0357	1
sp|P13647|K2C5_HUMAN	KRT5	K2C5_HUMAN Keratin, type II cytoskeletal 5	10	R	R.GRLDSELR.N	34.3361	29.0592	40.8742	31.8909	24.6056	50.1996	34.8188	32.1123	1
sp|P13647|K2C5_HUMAN	KRT5	K2C5_HUMAN Keratin, type II cytoskeletal 5	2	R	R.ISISTSGGSFR.N	28.2155	26.0592	18.8104	14.4284	21.3554	27.0647	12.4949	15.1187	0.947851
sp|P13647|K2C5_HUMAN	KRT5	K2C5_HUMAN Keratin, type II cytoskeletal 5	2	R	K.LAELEEALQK.A	31.7737	36.2481	15.5939	16.8347	36.9847	30.0683	18.7586	28.0023	0.999059
sp|P13647|K2C5_HUMAN	KRT5	K2C5_HUMAN Keratin, type II cytoskeletal 5	2	R	R.LRAEIDNVK.K	225.024	284.268	182.174	143.485	174.034	261.376	136.035	171.55	0.999666
sp|P13647|K2C5_HUMAN	KRT5	K2C5_HUMAN Keratin, type II cytoskeletal 5	2	R	R.NKLAELEEALQK.A	69.4077	77.2423	35.981	27.7676	71.9612	77.5376	35.4157	47.8345	0.854479
sp|P13647|K2C5_HUMAN	KRT5	K2C5_HUMAN Keratin, type II cytoskeletal 5	2	R	R.NM*QDLVEDFK.N	26.803	19.9666	11.4936	16.0544	24.3173	27.9338	11.9168	15.8231	1
sp|P13647|K2C5_HUMAN	KRT5	K2C5_HUMAN Keratin, type II cytoskeletal 5	2	R	R.NMQDLVEDFK.N	68.8267	84.2786	34.9659	31.2688	59.9943	81.638	29.7502	38.808	0.569219
sp|P13647|K2C5_HUMAN	KRT5	K2C5_HUMAN Keratin, type II cytoskeletal 5	2	R	R.NMQDLVEDFK.N	75.4779	104.92	34.8575	38.2205	76.0061	93.8271	35.6798	45.7615	0.99067
sp|P13647|K2C5_HUMAN	KRT5	K2C5_HUMAN Keratin, type II cytoskeletal 5	6	R	R.QLDSIVGER.G	87.571	87.3899	53.8223	50.0026	78.5613	81.7384	45.2695	50.7011	0.901768
sp|P13647|K2C5_HUMAN	KRT5	K2C5_HUMAN Keratin, type II cytoskeletal 5	8	R	R.QNLEPLFEQYINNLR.R	30.5734	31.1889	17.9468	14.1893	25.366	32.3296	16.7213	21.8331	0.888257
sp|P13647|K2C5_HUMAN	KRT5	K2C5_HUMAN Keratin, type II cytoskeletal 5	8	R	R.QNLEPLFEQYINNLRR.Q	28.8744	30.7403	20.9715	21.0727	25.9608	24.7576	19.1428	23.4024	0.971012
sp|P13647|K2C5_HUMAN	KRT5	K2C5_HUMAN Keratin, type II cytoskeletal 5	3	R	R.SFSTASAITPSVSR.T	18.066	27.9449	19.4353	17.4169	19.0698	24.7475	13.6694	13.5788	0.780024
sp|P13647|K2C5_HUMAN	KRT5	K2C5_HUMAN Keratin, type II cytoskeletal 5	3	R	R.SGGGGGGGFGR.V	26.4188	26.4704	14.5698	11.8458	23.4747	21.7659	15.3404	14.3036	0.975556
sp|P13647|K2C5_HUMAN	KRT5	K2C5_HUMAN Keratin, type II cytoskeletal 5	2	R	R.SLYNLGGSK.R	82.5505	98.3649	57.3289	37.6666	70.6592	74.96	40.4456	45.9493	1
sp|P13647|K2C5_HUMAN	KRT5	K2C5_HUMAN Keratin, type II cytoskeletal 5	2	R	R.SLYNLGGSKR.I	240.331	228.968	183.319	134.656	260.815	216.834	162.732	176.709	0.90937
sp|P13647|K2C5_HUMAN	KRT5	K2C5_HUMAN Keratin, type II cytoskeletal 5	3	R	R.TEAESWYQTK.Y	40.3531	46.3384	18.1533	14.2183	41.0483	39.1524	18.3227	15.4458	0.835392
sp|P13647|K2C5_HUMAN	KRT5	K2C5_HUMAN Keratin, type II cytoskeletal 5	6	R	R.TEEREQIK.T	331.829	275.842	203.707	155.227	311.16	292.049	138.218	261.348	0.886592
sp|P13647|K2C5_HUMAN	KRT5	K2C5_HUMAN Keratin, type II cytoskeletal 5	3	R	R.TSFTSVSR.S	27.7171	28.4015	25.7526	19.2302	23.5635	28.3042	22.1303	14.0441	0.997919
sp|P13647|K2C5_HUMAN	KRT5	K2C5_HUMAN Keratin, type II cytoskeletal 5	3	R	R.TTAENEFVM*LK.K	196.018	195.686	68.4356	75.425	179.101	186.592	82.2726	82.0925	0.838632
sp|P13647|K2C5_HUMAN	KRT5	K2C5_HUMAN Keratin, type II cytoskeletal 5	3	R	R.TTAENEFVM*LKK.D	65.545	47.731	34.3837	32.1269	48.1803	45.4614	33.1935	50.9449	0.987821
sp|P13647|K2C5_HUMAN	KRT5	K2C5_HUMAN Keratin, type II cytoskeletal 5	3	R	R.TTAENEFVMLKK.D	21.7493	27.0652	19.3586	18.9367	20.4528	24.4637	18.3526	25.4153	0.952173
sp|P13647|K2C5_HUMAN	KRT5	K2C5_HUMAN Keratin, type II cytoskeletal 5	2	R	K.VDALMDEINFM*K.M	55.7202	67.4327	36.2959	31.2167	51.6202	65.6719	39.6936	37.8885	0.864696
sp|P13647|K2C5_HUMAN	KRT5	K2C5_HUMAN Keratin, type II cytoskeletal 5	8	R	K.WTLLQEQGTK.T	30.8224	37.1984	18.3235	15.3231	26.9924	37.5732	18.2812	22.2955	0.906796
sp|P05787|K2C8_HUMAN	KRT8	K2C8_HUMAN Keratin, type II cytoskeletal 8	2	R	R.ASLEAAIADAEQR.G	25.6993	30.5726	28.9805	26.4723	25.2653	29.7523	25.6583	34.0444	0.508347
sp|P05787|K2C8_HUMAN	KRT8	K2C8_HUMAN Keratin, type II cytoskeletal 8	6	R	R.LEGLTDEINFLR.Q	22.8895	16.5057	17.2042	17.3302	15.2997	19.0792	36.595	22.1804	0.999594
sp|Q7Z794|K2C1B_HUMAN	KRT77	K2C1B_HUMAN Keratin, type II cytoskeletal 1b	2	R	K.DVDAAYVSK.V	79.0904	105.096	38.9201	49.6301	80.4979	79.1856	28.5615	51.1395	0.659838
sp|Q7Z794|K2C1B_HUMAN	KRT77	K2C1B_HUMAN Keratin, type II cytoskeletal 1b	2	R	K.LQDLEEALQQSK.E	61.0484	83.3319	29.3096	41.4848	59.8678	74.5062	27.4049	40.4211	0.783503
sp|Q7Z794|K2C1B_HUMAN	KRT77	K2C1B_HUMAN Keratin, type II cytoskeletal 1b	2	R	K.LQDLEEALQQSKEELAR.L	25.9318	20.5396	18.934	19.0409	22.9215	21.6557	7.9762	17.6874	0.827938
sp|Q7Z794|K2C1B_HUMAN	KRT77	K2C1B_HUMAN Keratin, type II cytoskeletal 1b	2	R	K.LQDLEEALQQSKEELAR.L	18.3895	36.4963	15.7004	17.5483	24.0548	26.5774	10.9613	20.7029	1
sp|Q7Z794|K2C1B_HUMAN	KRT77	K2C1B_HUMAN Keratin, type II cytoskeletal 1b	2	R	R.QLLEGEESR.M	59.9338	66.719	31.351	37.3903	55.1696	54.646	25.3684	33.7629	0.866756
sp|Q7Z794|K2C1B_HUMAN	KRT77	K2C1B_HUMAN Keratin, type II cytoskeletal 1b	2	R	R.SKDEAEALYQTK.Y	135.53	204.453	73.1429	103.71	160.021	167.393	57.8085	116.693	0.998986
sp|Q6KB66|K2C80_HUMAN	KRT80	K2C80_HUMAN Keratin, type II cytoskeletal 80	3	R	R.GQLEANLLQVLEK.V	74.0825	80.0339	29.2489	29.5084	68.8145	59.7452	23.4491	30.5755	0.932288
sp|Q6KB66|K2C80_HUMAN	KRT80	K2C80_HUMAN Keratin, type II cytoskeletal 80	3	R	K.LVEGEEGR.M	30.8106	36.0219	26.8918	34.5146	34.307	34.5024	22.3273	30.3366	0.769088
sp|Q6KB66|K2C80_HUMAN	KRT80	K2C80_HUMAN Keratin, type II cytoskeletal 80	3	R	K.TAEEQGELAFQDAK.T	126.472	138.916	82.4993	72.9204	116.81	115.194	63.301	94.8048	1
sp|P08670|VIME_HUMAN	VIM	VIME_HUMAN Vimentin	5	R	K.MALDIEIATYR.K	24.7332	28.1703	15.6092	18.0613	27.032	20.1422	13.7667	20.5666	1
sp|P08670|VIME_HUMAN	VIM	VIME_HUMAN Vimentin	2	R	K.VELQELNDR.F	19.3456	22.2698	25.7771	26.736	29.1389	27.7992	20.3061	25.1951	0.997691
sp|P08670|VIME_HUMAN	VIM	VIME_HUMAN Vimentin	3	R	K.VESLQEEIAFLK.K	24.7861	35.1569	30.231	35.8213	30.7598	34.0041	34.8888	34.3796	0.636849
sp|Q9NSB4|KRT82_HUMAN	KRT82	KRT82_HUMAN Keratin, type II cuticular Hb2	12	R	K.LGLDIEIATYRR.L	29.8472	23.2797	43.6907	21.7256	27.3348	23.628	15.188	18.2114	0.883681
sp|P78386|KRT85_HUMAN	KRT85	KRT85_HUMAN Keratin, type II cuticular Hb5	8	R	R.FAAFIDK.V	21.532	33.3702	18.3746	14.7336	24.4301	22.9373	10.8507	16.325	0.996368
sp|P04406|G3P_HUMAN	GAPDH	G3P_HUMAN Glyceraldehyde-3-phosphate dehydrogenase	0	U	R.AAFNSGK.V	66.4754	64.461	34.5306	34.2088	64.6506	64.3202	40.86	40.0267	1
sp|P04406|G3P_HUMAN	GAPDH	G3P_HUMAN Glyceraldehyde-3-phosphate dehydrogenase	2	R	K.AGAHLQGGAK.R	378.205	370.847	153.935	197.617	351.475	362.485	235.305	216.933	0.965748
sp|P04406|G3P_HUMAN	GAPDH	G3P_HUMAN Glyceraldehyde-3-phosphate dehydrogenase	2	R	R.GALQNIIPASTGAAK.A	24.2259	32.2685	10.801	15.2683	27.7461	28.4428	17.5453	16.6284	0.867111
sp|P04406|G3P_HUMAN	GAPDH	G3P_HUMAN Glyceraldehyde-3-phosphate dehydrogenase	2	R	R.GALQNIIPASTGAAK.A	52.9147	54.1925	26.989	36.5227	53.562	57.0974	37.7665	34.6788	0.83672
sp|P04406|G3P_HUMAN	GAPDH	G3P_HUMAN Glyceraldehyde-3-phosphate dehydrogenase	2	R	K.IISNASCTTNCLAPLAK.V	18.3343	18.3761	14.0564	21.9012	18.8053	22.0174	20.311	18.9029	0.795423
sp|P04406|G3P_HUMAN	GAPDH	G3P_HUMAN Glyceraldehyde-3-phosphate dehydrogenase	1	R	K.LVINGNPITIFQER.D	66.238	61.3745	31.8871	32.8381	56.0382	58.1282	35.2039	37.5868	0.950402
sp|P04406|G3P_HUMAN	GAPDH	G3P_HUMAN Glyceraldehyde-3-phosphate dehydrogenase	1	R	K.LVINGNPITIFQERDPSK.I	17.5846	18.2456	14.5998	13.3518	21.1573	18.4054	15.9419	15.4796	0.993705
sp|P04406|G3P_HUMAN	GAPDH	G3P_HUMAN Glyceraldehyde-3-phosphate dehydrogenase	2	R	K.QASEGPLK.G	44.3627	38.029	23.3882	27.3716	40.3217	36.942	27.0566	21.0216	0.724269
sp|P04406|G3P_HUMAN	GAPDH	G3P_HUMAN Glyceraldehyde-3-phosphate dehydrogenase	2	R	K.TVDGPSGK.L	428.887	452.252	318.709	371.455	487.174	468.007	339.024	379.373	0.975708
sp|P04406|G3P_HUMAN	GAPDH	G3P_HUMAN Glyceraldehyde-3-phosphate dehydrogenase	2	R	K.VIHDNFGIVEGLM*TTVHAITATQK.T	50.4322	49.5849	28.8582	27.816	40.6775	42.4794	35.5409	44.2567	0.965047
sp|P04406|G3P_HUMAN	GAPDH	G3P_HUMAN Glyceraldehyde-3-phosphate dehydrogenase	2	R	K.VIPELNGK.L	75.5929	80.0948	42.9048	35.2441	65.5537	67.0243	39.5191	41.4691	0.63816
sp|P05091|ALDH2_HUMAN	ALDH2	ALDH2_HUMAN Aldehyde dehydrogenase, mitochondrial	10	R	K.RVTLELGGK.S	31.9767	47.1844	50.172	53.2606	46.6367	48.2307	52.3782	54.1145	0.822314
sp|P05091|ALDH2_HUMAN	ALDH2	ALDH2_HUMAN Aldehyde dehydrogenase, mitochondrial	10	R	K.RVTLELGGK.S	133.832	151.365	185.194	200.876	148.474	148.008	177.634	185.735	1
sp|P05091|ALDH2_HUMAN	ALDH2	ALDH2_HUMAN Aldehyde dehydrogenase, mitochondrial	2	R	K.TEQGPQVDETQFK.K	46.9108	54.9259	76.341	84.8823	68.5521	57.302	60.9117	85.6222	0.989837
sp|P00352|AL1A1_HUMAN	ALDH1A1	AL1A1_HUMAN Retinal dehydrogenase 1	0	U	K.ILDLIESGK.K	45.2307	56.8213	65.6247	66.1276	77.7539	55.5107	60.9021	69.3039	0.895049
sp|P00352|AL1A1_HUMAN	ALDH1A1	AL1A1_HUMAN Retinal dehydrogenase 1	0	U	K.ILDLIESGKK.E	46.905	61.2476	55.4702	61.2197	52.6502	56.0574	56.9411	75.9571	0.999504
sp|P02768|ALBU_HUMAN	ALB	ALBU_HUMAN Serum albumin	6	R	K.AEFAEVSK.L	108.234	329.346	60.4915	89.6999	443.01	184.661	123.268	77.6544	1
sp|P02768|ALBU_HUMAN	ALB	ALBU_HUMAN Serum albumin	2	R	K.DDNPNLPR.L	58.3894	201.689	46.6578	211.516	180.332	116.358	50.3748	91.546	0.838611
sp|P02768|ALBU_HUMAN	ALB	ALBU_HUMAN Serum albumin	5	R	K.DLGEENFK.A	48.636	116.627	28.8317	38.817	161.907	79.2509	54.9241	35.2321	1
sp|P02768|ALBU_HUMAN	ALB	ALBU_HUMAN Serum albumin	6	R	K.EFNAETFTFHADICTLSEK.E	14.3459	56.4793	8.50233	7.5448	23.2946	28.6449	7.50537	7.2476	0.903487
sp|P02768|ALBU_HUMAN	ALB	ALBU_HUMAN Serum albumin	2	R	R.ETYGEM*ADCCAK.Q	33.6095	113.351	20.8621	15.7292	55.6928	50.9981	22.5221	21.5145	0.9357
sp|P02768|ALBU_HUMAN	ALB	ALBU_HUMAN Serum albumin	5	R	R.FKDLGEENFK.A	42.0992	113.152	30.4038	36.2949	145.938	61.3324	42.2669	35.2132	0.828717
sp|P02768|ALBU_HUMAN	ALB	ALBU_HUMAN Serum albumin	5	R	R.FKDLGEENFK.A	71.0423	159.757	47.0869	58.9646	204.043	109.227	78.627	59.8584	0.876614
sp|P02768|ALBU_HUMAN	ALB	ALBU_HUMAN Serum albumin	6	R	K.FQNALLVR.Y	53.3625	155.559	36.0266	51.5379	214.971	82.2299	59.7857	41.3255	0.916768
sp|P02768|ALBU_HUMAN	ALB	ALBU_HUMAN Serum albumin	6	R	K.KQTALVELVK.H	121.825	393.67	60.8357	104.537	502.493	203.903	152.529	98.6231	1
sp|P02768|ALBU_HUMAN	ALB	ALBU_HUMAN Serum albumin	7	R	K.KVPQVSTPTLVEVSR.N	21.2409	33.8591	12.3374	15.9853	132.056	27.1302	28.6083	24.2073	0.85451
sp|P02768|ALBU_HUMAN	ALB	ALBU_HUMAN Serum albumin	2	R	K.KYLYEIAR.R	29.0241	91.9258	25.8331	42.068	96.6564	58.2167	40.6271	33.0628	1
sp|P02768|ALBU_HUMAN	ALB	ALBU_HUMAN Serum albumin	2	R	K.LCTVATLR.E	58.0555	229.064	36.5498	37.2573	106.967	125.961	42.4955	35.2592	0.964511
sp|P02768|ALBU_HUMAN	ALB	ALBU_HUMAN Serum albumin	6	R	K.LVAASQAALGL.-	76.2023	245.205	54.883	78.0674	361.257	141.587	93.8086	60.974	0.86383
sp|P02768|ALBU_HUMAN	ALB	ALBU_HUMAN Serum albumin	2	R	K.LVNEVTEFAK.T	19.7709	17.529	22.0875	21.933	19.4439	21.3357	19.7547	22.3518	1
sp|P02768|ALBU_HUMAN	ALB	ALBU_HUMAN Serum albumin	2	R	R.LVRPEVDVM*CTAFHDNEETFLK.K	15.9654	44.1445	7.94662	12.1111	18.7187	23.4339	13.0143	10.988	0.956615
sp|P02768|ALBU_HUMAN	ALB	ALBU_HUMAN Serum albumin	7	R	K.LVTDLTK.V	89.7319	223.885	52.6976	78.9815	908.439	131.387	125.795	76.8038	0.96701
sp|P02768|ALBU_HUMAN	ALB	ALBU_HUMAN Serum albumin	2	R	R.NECFLQHK.D	56.2192	192.512	39.1434	37.3772	86.9219	124.107	40.6137	48.1445	0.965012
sp|P02768|ALBU_HUMAN	ALB	ALBU_HUMAN Serum albumin	2	R	K.QEPERNECFLQHK.D	90.4198	308.362	69.0984	58.6163	167.532	188.551	66.2231	74.4493	0.884626
sp|P02768|ALBU_HUMAN	ALB	ALBU_HUMAN Serum albumin	6	R	K.QNCELFEQLGEYK.F	33.0874	146.745	28.8812	34.5105	72.6498	68.5447	34.6028	27.0842	1
sp|P02768|ALBU_HUMAN	ALB	ALBU_HUMAN Serum albumin	6	R	K.QTALVELVK.H	17.355	46.0481	11.8495	18.275	62.8647	24.8884	22.6759	14.819	0.824982
sp|P02768|ALBU_HUMAN	ALB	ALBU_HUMAN Serum albumin	6	R	R.RPCFSALEVDETYVPK.E	59.1166	183.961	31.7046	34.5457	82.1842	95.7527	36.6147	26.8909	0.780623
sp|P02768|ALBU_HUMAN	ALB	ALBU_HUMAN Serum albumin	2	R	K.SLHTLFGDK.L	110.828	350.513	118.359	87.5336	218.981	210.636	92.5017	82.8429	0.761646
sp|P02768|ALBU_HUMAN	ALB	ALBU_HUMAN Serum albumin	2	R	K.TCVADESAENCDK.S	45.2784	165.347	21.486	34.52	75.6716	74.9249	36.0233	27.197	0.906185
sp|P02768|ALBU_HUMAN	ALB	ALBU_HUMAN Serum albumin	6	R	K.TYETTLEK.C	163.345	532.204	110.751	128.4	440.65	297.157	174.261	129.862	0.541667
sp|P02768|ALBU_HUMAN	ALB	ALBU_HUMAN Serum albumin	6	R	K.VFDEFKPLVEEPQNLIK.Q	21.4865	51.4535	11.2124	20.1397	72.1595	32.2923	19.8689	15.4127	1
sp|P02768|ALBU_HUMAN	ALB	ALBU_HUMAN Serum albumin	6	R	K.VFDEFKPLVEEPQNLIK.Q	21.1824	61.7171	12.131	18.1215	84.3962	28.641	20.2662	11.5332	0.999428
sp|P02768|ALBU_HUMAN	ALB	ALBU_HUMAN Serum albumin	6	R	K.VHTECCHGDLLECADDR.A	40.1304	64.0296	20.3225	21.0477	68.6257	75.4763	33.5111	22.8559	0.734023
sp|P02768|ALBU_HUMAN	ALB	ALBU_HUMAN Serum albumin	4	R	K.YLYEIAR.R	49.4009	112.778	36.7802	43.4356	469.823	69.6696	63.5837	36.8935	0.980937
sp|P42765|THIM_HUMAN	ACAA2	THIM_HUMAN 3-ketoacyl-CoA thiolase, mitochondrial	1	R	K.YALQSQQR.W	15.0147	11.5484	22.1052	27.3911	15.9124	17.121	13.2839	21.3236	0.914555
sp|P0CG05|LAC2_HUMAN	IGLC2	LAC2_HUMAN Ig lambda-2 chain C regions	3	R	K.AAPSVTLFPPSSEELQANK.A	19.4858	32.6797	16.2087	11.7964	109.404	14.2669	43.1654	25.4155	0.919524
sp|P0CG05|LAC2_HUMAN	IGLC2	LAC2_HUMAN Ig lambda-2 chain C regions	0	U	K.ADSSPVK.A	63.957	117.605	51.1426	31.068	386.942	44.9372	128.789	78.6606	0.909666
sp|P0CG05|LAC2_HUMAN	IGLC2	LAC2_HUMAN Ig lambda-2 chain C regions	1	R	K.AGVETTTPSK.Q	19.9805	29.2794	18.8483	11.7718	77.5598	16.6573	30.35	21.3326	0.641576
sp|P0CG05|LAC2_HUMAN	IGLC2	LAC2_HUMAN Ig lambda-2 chain C regions	4	R	R.SYSCQVTHEGSTVEK.T	15.8957	28.9251	16.5048	7.6009	67.155	13.8668	30.3183	14.6021	1
sp|P0CG05|LAC2_HUMAN	IGLC2	LAC2_HUMAN Ig lambda-2 chain C regions	5	R	K.YAASSYLSLTPEQWK.S	27.287	49.0417	25.0582	18.109	124.411	23.0118	44.003	31.049	1
sp|P04075-2|ALDOA_HUMAN	ALDOA	ALDOA_HUMAN Isoform 2 of Fructose-bisphosphate aldolase A	4	R	R.ALQASALK.A	94.6377	95.5716	99.3033	89.322	183.839	106.268	102.297	81.4537	0.591557
sp|P04075-2|ALDOA_HUMAN	ALDOA	ALDOA_HUMAN Isoform 2 of Fructose-bisphosphate aldolase A	5	R	R.CQYVTEK.V	14.9475	19.4638	18.3187	20.0405	25.4926	20.9246	20.1747	31.4463	0.893451
sp|P04075-2|ALDOA_HUMAN	ALDOA	ALDOA_HUMAN Isoform 2 of Fructose-bisphosphate aldolase A	6	R	K.IGEHTPSALAIMENANVLAR.Y	22.4763	24.7031	16.48	13.9117	18.7689	19.6279	16.7335	25.371	0.908815
sp|P04075-2|ALDOA_HUMAN	ALDOA	ALDOA_HUMAN Isoform 2 of Fructose-bisphosphate aldolase A	7	R	K.VLAAVYK.A	135.3	169.349	212.344	207.534	230.528	150.32	169.494	225.718	0.760298
sp|P09972|ALDOC_HUMAN	ALDOC	ALDOC_HUMAN Fructose-bisphosphate aldolase C	8	R	K.GIVVGIK.V	207.122	232.538	273.04	311.427	264.099	231.062	267.459	296.352	0.898708
sp|P05062|ALDOB_HUMAN	ALDOB	ALDOB_HUMAN Fructose-bisphosphate aldolase B	1	R	K.DGVDFGK.W	37.9339	51.6682	69.6784	69.1293	72.922	61.6784	50.2726	70.0183	0.749718
sp|P05062|ALDOB_HUMAN	ALDOB	ALDOB_HUMAN Fructose-bisphosphate aldolase B	1	R	K.DGVDFGK.W	57.813	69.6317	79.5714	87.9106	69.7412	67.5098	64.4902	103.71	0.666734
sp|P05062|ALDOB_HUMAN	ALDOB	ALDOB_HUMAN Fructose-bisphosphate aldolase B	0	U	K.GILAADESVGTM*GNR.L	36.4733	46.8238	60.2896	61.9232	63.4263	58.0449	48.722	67.6484	0.844566
sp|P05062|ALDOB_HUMAN	ALDOB	ALDOB_HUMAN Fructose-bisphosphate aldolase B	1	R	R.IADQCPSSLAIQENANALAR.Y	35.2029	36.3554	59.1319	58.2997	38.0792	34.6389	36.8339	45.6304	0.909122
sp|P05062|ALDOB_HUMAN	ALDOB	ALDOB_HUMAN Fructose-bisphosphate aldolase B	0	U	K.LSFSYGR.A	42.4468	51.5192	92.5214	77.1098	66.2407	73.7426	48.5648	71.8511	1
sp|P02649|APOE_HUMAN	APOE	APOE_HUMAN Apolipoprotein E	0	U	R.AKLEEQAQQIR.L	229.537	271.026	82.4366	153.308	196.464	235.74	100.369	105.629	1
sp|P02649|APOE_HUMAN	APOE	APOE_HUMAN Apolipoprotein E	3	R	R.ALM*DETM*K.E	139.58	171.063	37.2434	75.6739	108.248	142.731	55.1466	47.0509	0.953321
sp|P02649|APOE_HUMAN	APOE	APOE_HUMAN Apolipoprotein E	1	R	R.AQAWGER.L	64.1079	72.2191	25.6556	42.7003	57.977	73.3121	24.4037	27.1669	1
sp|P02649|APOE_HUMAN	APOE	APOE_HUMAN Apolipoprotein E	3	R	K.AYKSELEEQLTPVAEETR.A	34.9112	38.4142	18.8183	27.0184	25.6998	31.137	14.1106	20.3022	0.784854
sp|P02649|APOE_HUMAN	APOE	APOE_HUMAN Apolipoprotein E	3	R	R.DADDLQK.R	45.1317	61.269	15.7961	32.5046	42.3671	45.0527	20.9228	21.6299	0.828185
sp|P02649|APOE_HUMAN	APOE	APOE_HUMAN Apolipoprotein E	0	U	R.DRLDEVK.E	407.011	502.346	97.0451	240.543	338.248	432.222	164.562	154.896	0.79984
sp|P02649|APOE_HUMAN	APOE	APOE_HUMAN Apolipoprotein E	0	U	R.DRLDEVKEQVAEVR.A	140.729	134.438	45.3069	90.2795	99.6061	119.735	56.5894	69.6476	0.97548
sp|P02649|APOE_HUMAN	APOE	APOE_HUMAN Apolipoprotein E	3	R	K.ELQAAQAR.L	88.5413	94.495	35.573	51.7251	71.0379	89.9964	39.6056	35.6809	0.95363
sp|P02649|APOE_HUMAN	APOE	APOE_HUMAN Apolipoprotein E	3	R	K.ELQAAQAR.L	38.0509	46.0994	24.9644	25.0359	29.1112	60.217	33.4789	23.1664	0.998199
sp|P02649|APOE_HUMAN	APOE	APOE_HUMAN Apolipoprotein E	0	U	K.EQVAEVR.A	172.46	218.571	89.5216	107.369	147.873	210.468	89.091	80.7319	0.855148
sp|P02649|APOE_HUMAN	APOE	APOE_HUMAN Apolipoprotein E	3	R	R.LAVYQAGAR.E	36.9411	40.7914	14.635	19.6211	25.6277	22.69	12.4724	15.6631	1
sp|P02649|APOE_HUMAN	APOE	APOE_HUMAN Apolipoprotein E	0	U	K.LEEQAQQIR.L	41.4583	51.3666	12.3866	25.464	39.4933	47.5114	17.6172	13.8209	0.887147
sp|P02649|APOE_HUMAN	APOE	APOE_HUMAN Apolipoprotein E	3	R	R.LGPLVEQGR.V	54.7592	54.3168	21.7061	28.6395	49.8107	52.4988	24.0706	18.7356	1
sp|P02649|APOE_HUMAN	APOE	APOE_HUMAN Apolipoprotein E	0	U	R.LQAEAFQAR.L	119.377	133.997	45.9232	85.3382	98.7807	129.053	48.3143	53.2356	1
sp|P02649|APOE_HUMAN	APOE	APOE_HUMAN Apolipoprotein E	0	U	R.QWAGLVEK.V	158.586	181.07	48.8284	86.9025	133.054	177.023	60.0316	59.5654	0.966955
sp|P02649|APOE_HUMAN	APOE	APOE_HUMAN Apolipoprotein E	0	U	K.SWFEPLVEDM*QR.Q	42.3283	50.783	18.5579	26.2132	36.1601	44.8991	17.4673	16.1036	0.871746
sp|P02649|APOE_HUMAN	APOE	APOE_HUMAN Apolipoprotein E	3	R	R.WELALGR.F	58.0499	76.7557	51.2237	49.8409	74.722	72.252	46.7011	44.3762	0.611473
sp|P06733|ENOA_HUMAN	ENO1	ENOA_HUMAN Alpha-enolase	13	R	R.AAVPSGASTGIYEALELR.D	42.9393	48.8626	36.2765	34.787	33.8463	39.871	39.602	43.5857	0.961401
sp|P06733|ENOA_HUMAN	ENO1	ENOA_HUMAN Alpha-enolase	1	R	K.EGLELLK.T	48.6092	47.2919	32.6808	38.4372	52.324	45.8134	50.0543	39.9183	0.824153
sp|P06733|ENOA_HUMAN	ENO1	ENOA_HUMAN Alpha-enolase	1	R	K.FTASAGIQVVGDDLTVTNPK.R	58.7165	64.4335	56.5803	53.5003	61.7421	61.4634	66.8583	54.4736	0.96839
sp|P06733|ENOA_HUMAN	ENO1	ENOA_HUMAN Alpha-enolase	1	R	R.IEEELGSK.A	62.0968	67.0593	57.8464	66.2012	71.2305	61.9385	63.6605	62.1511	1
sp|P06733|ENOA_HUMAN	ENO1	ENOA_HUMAN Alpha-enolase	1	R	K.KLNVTEQEK.I	41.8099	53.704	27.0243	35.5999	38.0302	46.4915	46.2174	31.5162	0.993114
sp|P06733|ENOA_HUMAN	ENO1	ENOA_HUMAN Alpha-enolase	1	R	K.VNQIGSVTESIQACK.L	48.3197	56.7912	53.2021	61.2884	62.1706	53.3088	55.03	63.4323	0.884073
sp|P62873|GBB1_HUMAN	GNB1	GBB1_HUMAN Guanine nucleotide-binding protein G(I)/G(S)/G(T) subunit beta-1	2	R	K.ACADATLSQITNNIDPVGR.I	21.0516	22.498	13.7025	18.3377	22.5862	22.0752	19.7608	14.5625	1
sp|P62873|GBB1_HUMAN	GNB1	GBB1_HUMAN Guanine nucleotide-binding protein G(I)/G(S)/G(T) subunit beta-1	4	R	R.AGVLAGHDNR.V	91.7666	86.7168	43.6044	69.8911	86.0139	73.4391	85.3686	51.3996	0.724858
sp|P62873|GBB1_HUMAN	GNB1	GBB1_HUMAN Guanine nucleotide-binding protein G(I)/G(S)/G(T) subunit beta-1	9	R	K.LIIWDSYTTNK.M	39.3637	33.7688	18.8565	29.3333	40.2681	32.2208	39.8053	26.3989	0.953114
sp|P62873|GBB1_HUMAN	GNB1	GBB1_HUMAN Guanine nucleotide-binding protein G(I)/G(S)/G(T) subunit beta-1	15	R	K.LLVSASQDGK.L	102.886	97.5148	52.5593	83.1379	100.148	92.2067	98.3774	77.9893	0.758505
sp|P01833|PIGR_HUMAN	PIGR	PIGR_HUMAN Polymeric immunoglobulin receptor	1	R	K.ADAAPDEK.V	7.7795	4.51735	16.4562	89.4832	10.6451	11.5035	6.00795	13.5092	1
sp|Q06830|PRDX1_HUMAN	PRDX1	PRDX1_HUMAN Peroxiredoxin-1	0	U	K.ADEGISFR.G	54.0439	63.2996	65.0002	64.8048	76.6256	60.8797	63.3184	67.2488	0.644244
sp|Q06830|PRDX1_HUMAN	PRDX1	PRDX1_HUMAN Peroxiredoxin-1	0	U	K.ATAVM*PDGQFK.D	21.4952	22.956	20.2089	23.2449	27.7968	19.5761	25.0239	28.6434	0.928691
sp|Q06830|PRDX1_HUMAN	PRDX1	PRDX1_HUMAN Peroxiredoxin-1	0	U	K.ATAVMPDGQFK.D	49.1506	46.9795	42.4897	39.0609	56.9565	47.5183	30.8792	46.5649	0.824392
sp|Q06830|PRDX1_HUMAN	PRDX1	PRDX1_HUMAN Peroxiredoxin-1	2	R	R.GLFIIDDK.G	27.1086	32.8134	32.8541	40.9728	40.2956	29.9135	28.0366	33.4869	1
sp|Q06830|PRDX1_HUMAN	PRDX1	PRDX1_HUMAN Peroxiredoxin-1	0	U	R.LVQAFQFTDK.H	142.481	152.602	128.878	135.779	147.871	141.981	121.209	145.106	0.909284
sp|Q06830|PRDX1_HUMAN	PRDX1	PRDX1_HUMAN Peroxiredoxin-1	1	R	R.QITVNDLPVGR.S	41.8632	44.9772	24.3051	20.5755	39.3247	38.696	24.5525	22.5295	0.799792
sp|Q06830|PRDX1_HUMAN	PRDX1	PRDX1_HUMAN Peroxiredoxin-1	2	R	R.SVDETLR.L	35.255	37.7746	27.1024	27.2627	34.223	36.4697	25.6285	25.1887	0.705776
sp|Q06830|PRDX1_HUMAN	PRDX1	PRDX1_HUMAN Peroxiredoxin-1	2	R	R.SVDETLR.L	52.1836	56.3461	38.7761	36.6835	52.4877	53.7749	43.095	39.3759	0.936054
sp|Q06830|PRDX1_HUMAN	PRDX1	PRDX1_HUMAN Peroxiredoxin-1	0	U	R.TIAQDYGVLK.A	25.7048	26.23	20.8508	22.2117	29.8043	26.115	15.8478	17.9704	0.73288
sp|P32119|PRDX2_HUMAN	PRDX2	PRDX2_HUMAN Peroxiredoxin-2	2	R	K.ATAVVDGAFK.E	77.4727	97.4702	44.3059	48.2732	83.2466	75.4745	48.4314	52.4595	0.870222
sp|P32119|PRDX2_HUMAN	PRDX2	PRDX2_HUMAN Peroxiredoxin-2	0	U	R.GLFIIDGK.G	89.4598	91.9015	47.0114	48.8018	88.4348	81.5042	48.4629	60.3841	0.999088
sp|P32119|PRDX2_HUMAN	PRDX2	PRDX2_HUMAN Peroxiredoxin-2	2	R	R.IGKPAPDFK.A	128.272	134.743	59.9921	73.4869	143.024	140.137	71.4579	89.9707	0.970282
sp|P32119|PRDX2_HUMAN	PRDX2	PRDX2_HUMAN Peroxiredoxin-2	1	R	R.KEGGLGPLNIPLLADVTR.R	46.6447	46.9493	22.5548	26.1265	50.8572	48.7109	23.5786	30.8093	0.888756
sp|Q09666|AHNK_HUMAN	AHNAK	AHNK_HUMAN Neuroblast differentiation-associated protein AHNAK	0	U	K.ADIDVSGPK.V	21.8914	21.2796	16.9483	12.9889	23.6339	22.6752	16.8882	22.1243	0.629097
sp|P99999|CYC_HUMAN	CYCS	CYC_HUMAN Cytochrome c	1	R	K.TGPNLHGLFGR.K	68.4633	68.6861	78.431	77.2342	79.3404	62.2197	60.5771	84.7947	0.995773
sp|P07900-2|HS90A_HUMAN	HSP90AA1	HS90A_HUMAN Isoform 2 of Heat shock protein HSP 90-alpha	3	R	R.GVVDSEDLPLNISR.E	21.9634	23.1333	21.8847	27.5253	22.3877	28.1591	26.1287	20.2506	1
sp|P07900-2|HS90A_HUMAN	HSP90AA1	HS90A_HUMAN Isoform 2 of Heat shock protein HSP 90-alpha	7	R	R.YESLTDPSK.L	37.0757	42.9693	43.6618	43.2322	44.8882	41.195	38.3114	63.0701	0.793416
sp|P07900-2|HS90A_HUMAN	HSP90AA1	HS90A_HUMAN Isoform 2 of Heat shock protein HSP 90-alpha	7	R	R.YESLTDPSK.L	34.2386	37.479	35.6041	30.04	41.7915	34.1427	29.2404	65.789	0.843479
sp|P08238|HS90B_HUMAN	HSP90AB1	HS90B_HUMAN Heat shock protein HSP 90-beta	0	U	K.FYEAFSK.N	28.0383	26.2355	28.383	34.6872	34.4972	26.8759	28.2642	72.5525	0.788778
sp|P08238|HS90B_HUMAN	HSP90AB1	HS90B_HUMAN Heat shock protein HSP 90-beta	0	R	K.HSQFIGYPITLYLEK.E	21.8481	33.8309	30.6684	25.7001	28.3707	23.3317	22.6069	25.362	0.850943
sp|P08238|HS90B_HUMAN	HSP90AB1	HS90B_HUMAN Heat shock protein HSP 90-beta	1	R	K.SIYYITGESK.E	19.0654	24.2374	18.152	13.7365	21.8203	36.5189	16.4937	20.6291	0.922837
sp|P14625|ENPL_HUMAN	HSP90B1	ENPL_HUMAN Endoplasmin	0	U	K.FAFQAEVNR.M	18.6375	23.42	34.9102	28.0778	22.1751	23.0291	25.2641	30.8537	1
sp|P14625|ENPL_HUMAN	HSP90B1	ENPL_HUMAN Endoplasmin	1	R	R.GLFDEYGSK.K	21.5442	31.2245	26.7935	30.4833	27.131	30.151	24.2716	31.1822	0.962543
sp|P14625|ENPL_HUMAN	HSP90B1	ENPL_HUMAN Endoplasmin	1	R	R.GLFDEYGSK.K	19.5614	22.9316	24.2916	24.3842	27.3729	20.7945	22.2745	24.8488	0.828821
sp|Q96P63|SPB12_HUMAN	SERPINB12	SPB12_HUMAN Serpin B12	2	R	R.ADLTGISPSPNLYLSK.I	54.4626	54.6787	34.9907	37.128	42.7421	54.0602	33.5866	34.3069	0.640401
sp|Q96P63|SPB12_HUMAN	SERPINB12	SPB12_HUMAN Serpin B12	2	R	K.IKELFSK.D	55.3211	66.5784	22.559	34.9853	51.0307	40.059	33.5872	34.9111	0.850307
sp|Q96P63|SPB12_HUMAN	SERPINB12	SPB12_HUMAN Serpin B12	2	R	K.TDYTLSIANR.L	12.9468	18.9725	18.5733	10.2437	13.8781	17.2374	10.5571	12.7069	0.994336
sp|Q96P63|SPB12_HUMAN	SERPINB12	SPB12_HUMAN Serpin B12	2	R	K.TQTILFYGR.V	39.6623	37.037	20.4094	18.2675	35.1232	33.1671	18.8518	21.5791	0.75289
sp|O75891-3|AL1L1_HUMAN	ALDH1L1	AL1L1_HUMAN Isoform 3 of Cytosolic 10-formyltetrahydrofolate dehydrogenase	7	R	K.ADPLGLEAEK.D	27.1941	34.2997	36.7484	40.4216	33.7123	31.8099	29.6256	46.755	1
sp|O75891-3|AL1L1_HUMAN	ALDH1L1	AL1L1_HUMAN Isoform 3 of Cytosolic 10-formyltetrahydrofolate dehydrogenase	2	R	K.ALYVSDK.L	31.5836	32.9526	41.2416	43.8502	37.5277	28.0359	27.2291	45.1507	0.901842
sp|O75891-3|AL1L1_HUMAN	ALDH1L1	AL1L1_HUMAN Isoform 3 of Cytosolic 10-formyltetrahydrofolate dehydrogenase	6	R	R.FLFPEGIK.A	38.1105	45.0415	56.8247	53.307	45.2779	41.2551	41.1627	51.1271	0.866709
sp|O75891-3|AL1L1_HUMAN	ALDH1L1	AL1L1_HUMAN Isoform 3 of Cytosolic 10-formyltetrahydrofolate dehydrogenase	3	R	K.NIQLEDGK.M	31.3631	32.6219	36.3158	41.8056	39.2904	30.6873	31.0759	41.3423	0.821923
sp|O75891-3|AL1L1_HUMAN	ALDH1L1	AL1L1_HUMAN Isoform 3 of Cytosolic 10-formyltetrahydrofolate dehydrogenase	3	R	K.VSLELGGK.S	50.1177	61.0886	70.7521	71.8534	69.8147	60.2403	61.767	88.4534	0.750187
sp|O75891-3|AL1L1_HUMAN	ALDH1L1	AL1L1_HUMAN Isoform 3 of Cytosolic 10-formyltetrahydrofolate dehydrogenase	3	R	K.VSLELGGK.S	63.1291	74.6679	77.5626	92.0334	76.5034	64.461	75.8186	84.7311	0.833934
sp|P02787|TRFE_HUMAN	TF	TRFE_HUMAN Serotransferrin	2	R	K.ADRDQYELLCLDNTR.K	11.9218	23.6339	16.9666	10.7778	18.9598	23.6671	10.9886	14.0559	0.795371
sp|P11498|PYC_HUMAN	PC	PYC_HUMAN Pyruvate carboxylase, mitochondrial	1	R	K.ALAVSDLNR.A	33.7204	43.0217	42.7176	49.6243	36.4437	36.1311	37.7344	39.8316	0.977132
sp|P11498|PYC_HUMAN	PC	PYC_HUMAN Pyruvate carboxylase, mitochondrial	2	R	R.AYSEALAAFGNGALFVEK.F	35.0949	47.4868	37.0256	39.1121	32.0589	42.7752	31.2584	41.6088	1
sp|P00505|AATM_HUMAN	GOT2	AATM_HUMAN Aspartate aminotransferase, mitochondrial	1	R	R.TQLVSNLK.K	28.5322	31.4435	48.8088	51.6513	37.7407	33.026	34.4829	57.6347	0.832845
sp|P29966|MARCS_HUMAN	MARCKS	MARCS_HUMAN Myristoylated alanine-rich C-kinase substrate	0	U	K.AEDGATPSPSNETPK.K	46.0637	36.1695	14.5294	19.5758	28.1748	26.8083	29.2863	15.4383	0.768478
sp|P07355-2|ANXA2_HUMAN	ANXA2	ANXA2_HUMAN Isoform 2 of Annexin A2	9	R	R.AEDGSVIDYELIDQDAR.D	34.3592	34.6033	27.6923	27.9514	43.7177	34.54	48.6875	30.3523	0.881528
sp|P07355-2|ANXA2_HUMAN	ANXA2	ANXA2_HUMAN Isoform 2 of Annexin A2	3	R	K.ALLYLCGGDD.-	30.3161	30.2979	20.3419	33.9591	30.619	27.9129	42.1678	25.3798	0.754696
sp|P07355-2|ANXA2_HUMAN	ANXA2	ANXA2_HUMAN Isoform 2 of Annexin A2	18	R	R.DALNIETAIK.T	18.7491	20.2623	9.34137	11.8359	25.9064	26.4974	20.9729	15.2926	1
sp|P07355-2|ANXA2_HUMAN	ANXA2	ANXA2_HUMAN Isoform 2 of Annexin A2	13	R	K.DIISDTSGDFR.K	23.2891	21.9025	7.52083	11.7194	26.5543	24.13	20.9502	12.3464	0.917564
sp|P07355-2|ANXA2_HUMAN	ANXA2	ANXA2_HUMAN Isoform 2 of Annexin A2	15	R	K.ELASALK.S	196.038	220.47	102.936	160.553	233.564	203.059	227.067	149.809	0.8654
sp|P07355-2|ANXA2_HUMAN	ANXA2	ANXA2_HUMAN Isoform 2 of Annexin A2	15	R	K.GLGTDEDSLIEIICSR.T	16.1527	22.5532	18.1101	25.2399	20.6299	19.0869	25.0784	13.6277	1
sp|P07355-2|ANXA2_HUMAN	ANXA2	ANXA2_HUMAN Isoform 2 of Annexin A2	15	R	K.GLGTDEDSLIEIICSR.T	25.0655	19.3816	22.1703	31.4672	25.2372	20.4531	34.7011	19.6575	0.930266
sp|P07355-2|ANXA2_HUMAN	ANXA2	ANXA2_HUMAN Isoform 2 of Annexin A2	14	R	K.GVDEVTIVNILTNR.S	109.496	103.372	77.4166	95.1049	158.095	119.916	134.272	82.2066	0.909583
sp|P07355-2|ANXA2_HUMAN	ANXA2	ANXA2_HUMAN Isoform 2 of Annexin A2	14	R	R.QDIAFAYQR.R	49.4343	58.2018	31.8795	30.6461	58.6251	52.5167	55.2891	30.5851	1
sp|P07355-2|ANXA2_HUMAN	ANXA2	ANXA2_HUMAN Isoform 2 of Annexin A2	9	R	R.RAEDGSVIDYELIDQDAR.D	20.7889	18.727	11.0545	13.2801	20.2339	15.3319	16.5453	11.1073	0.923477
sp|P07355-2|ANXA2_HUMAN	ANXA2	ANXA2_HUMAN Isoform 2 of Annexin A2	3	R	R.SEVDM*LK.I	71.981	56.1394	39.7601	52.75	84.9934	57.9874	81.0115	46.6611	0.948436
sp|P07355-2|ANXA2_HUMAN	ANXA2	ANXA2_HUMAN Isoform 2 of Annexin A2	3	R	R.SEVDMLK.I	26.7537	32.0235	17.6209	24.1468	29.3006	24.8767	26.4336	20.7585	0.854842
sp|P07355-2|ANXA2_HUMAN	ANXA2	ANXA2_HUMAN Isoform 2 of Annexin A2	3	R	K.SLYYYIQQDTK.G	41.6716	48.388	22.2443	35.1808	51.5374	51.3345	50.5959	35.0098	0.710614
sp|P07355-2|ANXA2_HUMAN	ANXA2	ANXA2_HUMAN Isoform 2 of Annexin A2	10	R	R.SVPHLQK.V	183.491	195.295	116.442	150.54	230.41	204.972	248.245	181.616	0.890772
sp|P07355-2|ANXA2_HUMAN	ANXA2	ANXA2_HUMAN Isoform 2 of Annexin A2	13	R	K.TDLEKDIISDTSGDFRK.L	74.0029	70.6982	37.6715	48.7657	73.4571	62.8809	77.5618	52.6381	0.777803
sp|P15924|DESP_HUMAN	DSP	DESP_HUMAN Desmoplakin	2	R	R.AELIVQPELK.Y	173.859	201.669	107.379	77.1948	170.23	187.018	82.1687	95.0384	0.866569
sp|P15924|DESP_HUMAN	DSP	DESP_HUMAN Desmoplakin	2	R	R.AESGPDLR.Y	134.736	137.193	81.4815	52.3164	124.124	125.746	53.663	67.8871	0.815281
sp|P15924|DESP_HUMAN	DSP	DESP_HUMAN Desmoplakin	2	R	R.AVTGYNDPETGNIISLFQAM*NK.E	28.7989	29.0844	16.7759	20.9651	27.2322	23.8937	15.8309	22.7301	0.916496
sp|P15924|DESP_HUMAN	DSP	DESP_HUMAN Desmoplakin	2	R	R.DKSEEVQK.I	149.061	179.93	65.1108	58.9996	132.405	141.781	72.3015	93.0635	0.892031
sp|P15924|DESP_HUMAN	DSP	DESP_HUMAN Desmoplakin	1	R	R.DVLDGHLR.E	68.4099	90.5834	49.3188	31.2224	74.5883	85.5633	50.7135	55.4702	0.697621
sp|P15924|DESP_HUMAN	DSP	DESP_HUMAN Desmoplakin	2	R	R.EYENELAK.V	41.501	51.4217	21.0157	17.6849	38.5967	38.468	20.4698	20.5488	1
sp|P15924|DESP_HUMAN	DSP	DESP_HUMAN Desmoplakin	2	R	K.FGDSNTVMR.F	15.0005	15.9002	14.0165	8.43913	20.3488	22.9411	11.0316	10.8544	0.569661
sp|P15924|DESP_HUMAN	DSP	DESP_HUMAN Desmoplakin	2	R	K.FLDQNLQK.Y	57.8341	63.1093	32.8177	21.1097	48.476	55.6456	21.5863	35.8381	0.999019
sp|P15924|DESP_HUMAN	DSP	DESP_HUMAN Desmoplakin	2	R	R.FLSEMLK.S	41.3679	41.5865	24.7438	15.5096	39.0176	34.8966	18.1367	22.4395	0.898014
sp|P15924|DESP_HUMAN	DSP	DESP_HUMAN Desmoplakin	2	R	K.GFFDPNTEENLTYLQLK.E	41.3107	48.627	21.5499	19.8764	42.3533	40.1649	26.2931	22.3567	0.993389
sp|P15924|DESP_HUMAN	DSP	DESP_HUMAN Desmoplakin	2	R	R.GLVGIEFK.E	46.3498	45.7288	23.9678	22.2991	38.4037	33.2196	15.4187	28.0266	0.829094
sp|P15924|DESP_HUMAN	DSP	DESP_HUMAN Desmoplakin	2	R	R.GLVGIEFK.E	84.448	96.8072	46.8093	43.995	97.2316	88.8755	37.9499	57.4224	0.845224
sp|P15924|DESP_HUMAN	DSP	DESP_HUMAN Desmoplakin	2	R	R.GYFNEELSEILSDPSDDTK.G	95.6801	108.199	41.9638	45.4104	100.691	85.0664	36.5138	56.3094	1
sp|P15924|DESP_HUMAN	DSP	DESP_HUMAN Desmoplakin	2	R	K.IEVLEEELR.L	83.6382	91.9062	54.7967	44.3647	76.1162	78.9804	45.5978	47.5131	0.638296
sp|P15924|DESP_HUMAN	DSP	DESP_HUMAN Desmoplakin	2	R	R.LEDELNR.A	180.941	185.254	127.758	82.1511	179.197	179.501	88.2697	108.791	0.631265
sp|P15924|DESP_HUMAN	DSP	DESP_HUMAN Desmoplakin	2	R	R.LLEAQIATGGIIDPK.E	135.845	174.618	74.8316	72.4103	137.767	137.351	58.0099	92.6134	0.966661
sp|P15924|DESP_HUMAN	DSP	DESP_HUMAN Desmoplakin	2	R	R.LPVDIAYK.R	37.2786	61.1409	23.4999	24.2242	46.3445	44.2495	21.2397	26.3599	0.764062
sp|P15924|DESP_HUMAN	DSP	DESP_HUMAN Desmoplakin	2	R	R.LPVEEAYK.R	51.5847	65.1774	28.1434	23.4645	56.292	63.2532	22.6793	27.5821	0.746584
sp|P15924|DESP_HUMAN	DSP	DESP_HUMAN Desmoplakin	2	R	R.LPVEEAYKR.G	129.554	132.27	66.6558	61.4025	118.831	111.129	59.9251	75.8356	0.895974
sp|P15924|DESP_HUMAN	DSP	DESP_HUMAN Desmoplakin	2	R	R.LTYEIEDEKR.R	39.4884	41.7818	20.0499	16.2949	31.8531	34.0363	16.0386	22.7192	1
sp|P15924|DESP_HUMAN	DSP	DESP_HUMAN Desmoplakin	2	R	K.NLHSEISGK.R	189.836	235.97	90.7047	79.7857	172.202	195.859	91.5239	97.7422	0.795289
sp|P15924|DESP_HUMAN	DSP	DESP_HUMAN Desmoplakin	2	R	K.NM*PLQHLLEQIK.E	30.3198	37.2082	18.3383	18.2281	27.3004	30.8621	17.2069	25.0193	0.836098
sp|P15924|DESP_HUMAN	DSP	DESP_HUMAN Desmoplakin	2	R	K.NM*PLQHLLEQIK.E	32.1035	37.3312	14.6783	16.3194	32.2726	30.1018	18.3088	16.2377	0.784792
sp|P15924|DESP_HUMAN	DSP	DESP_HUMAN Desmoplakin	2	R	K.NTNIAQK.Q	29.0832	28.3326	11.3722	12.8338	29.9552	29.8297	16.8613	12.1337	1
sp|P15924|DESP_HUMAN	DSP	DESP_HUMAN Desmoplakin	2	R	R.QAELDGK.S	136.191	161.771	72.9222	53.8109	136.17	138.383	69.0828	68.577	0.882719
sp|P15924|DESP_HUMAN	DSP	DESP_HUMAN Desmoplakin	2	R	R.QVQNLVNK.S	50.6537	49.0076	28.2673	21.9632	52.5281	37.8411	24.7288	29.8974	0.577465
sp|P15924|DESP_HUMAN	DSP	DESP_HUMAN Desmoplakin	2	R	K.QVQTSQK.N	29.3086	45.0424	20.8695	20.3071	37.6931	31.5142	18.3956	21.1072	0.946424
sp|P15924|DESP_HUMAN	DSP	DESP_HUMAN Desmoplakin	1	R	R.SQLQISNNR.T	26.9056	25.4893	18.4083	10.483	21.7525	26.4674	16.5504	17.1465	0.842616
sp|P15924|DESP_HUMAN	DSP	DESP_HUMAN Desmoplakin	2	R	K.STLEAETR.V	191.629	215.56	117.214	80.7065	183.705	202.598	97.0208	107.222	0.999809
sp|P15924|DESP_HUMAN	DSP	DESP_HUMAN Desmoplakin	2	R	K.SVEEVASEIQPFLR.G	17.1866	17.0197	12.8564	13.8405	16.4844	18.0328	21.4326	20.3439	0.84967
sp|P15924|DESP_HUMAN	DSP	DESP_HUMAN Desmoplakin	2	R	K.SVQNDSQAIAEVLNQLK.D	38.1292	50.7064	20.6582	17.8579	38.7909	40.2706	21.4253	25.9048	0.994612
sp|P15924|DESP_HUMAN	DSP	DESP_HUMAN Desmoplakin	2	R	R.TM*IQSPSGVILQEAADVHAR.Y	68.4194	70.5373	37.1732	28.5338	55.3612	58.1407	25.2703	32.5334	0.999704
sp|P15924|DESP_HUMAN	DSP	DESP_HUMAN Desmoplakin	2	R	K.VTQLTDR.W	140.24	150.643	80.6247	58.7576	122.556	133.451	64.949	66.3244	0.97337
sp|P15924|DESP_HUMAN	DSP	DESP_HUMAN Desmoplakin	2	R	K.YGDGIQLTR.S	55.1066	58.6114	37.6029	25.4745	45.4276	47.9713	25.0788	24.5762	0.982282
sp|P15924|DESP_HUMAN	DSP	DESP_HUMAN Desmoplakin	2	R	R.YIELLTR.S	83.7231	78.7355	45.2743	37.8121	68.6176	65.3042	35.7223	37.1236	0.741038
sp|P02647|APOA1_HUMAN	APOA1	APOA1_HUMAN Apolipoprotein A-I	1	R	R.AELQEGAR.Q	24.8043	19.464	8.12365	10.2634	54.8207	17.0653	15.4377	7.67168	0.93561
sp|P02647|APOA1_HUMAN	APOA1	APOA1_HUMAN Apolipoprotein A-I	1	R	R.AHVDALR.T	11.4293	16.7818	8.99972	11.3058	40.2253	21.4596	11.1201	9.9541	0.601036
sp|P02647|APOA1_HUMAN	APOA1	APOA1_HUMAN Apolipoprotein A-I	0	U	K.DLATVYVDVLK.D	16.1555	33.5441	7.20851	14.9692	79.7186	24.9998	17.6376	12.4338	0.746407
sp|P02647|APOA1_HUMAN	APOA1	APOA1_HUMAN Apolipoprotein A-I	1	R	R.EQLGPVTQEFWDNLEK.E	16.6217	20.4213	7.00372	11.9994	79.537	20.8428	16.5361	9.09593	0.88563
sp|P02647|APOA1_HUMAN	APOA1	APOA1_HUMAN Apolipoprotein A-I	1	R	K.LHELQEK.L	92.4341	147.531	34.9272	87.8496	493.96	153.274	114.999	42.6086	0.998493
sp|P02647|APOA1_HUMAN	APOA1	APOA1_HUMAN Apolipoprotein A-I	1	R	K.LSPLGEEMR.D	30.4468	51.3122	22.9604	31.1401	73.4361	44.4054	30.6981	32.0646	0.7456
sp|P02647|APOA1_HUMAN	APOA1	APOA1_HUMAN Apolipoprotein A-I	1	R	R.QGLLPVLESFK.V	128.411	167.745	78.6316	67.8615	201.105	119.796	64.0751	79.8737	0.99785
sp|P02647|APOA1_HUMAN	APOA1	APOA1_HUMAN Apolipoprotein A-I	0	U	R.VKDLATVYVDVLK.D	61.5717	128.792	36.2226	62.5111	324.246	105.705	88.9232	44.1357	0.829782
sp|P02647|APOA1_HUMAN	APOA1	APOA1_HUMAN Apolipoprotein A-I	1	R	K.VQPYLDDFQKK.W	27.7507	51.4043	22.6977	32.9626	147.421	38.6162	37.5893	22.6948	0.889404
sp|P02647|APOA1_HUMAN	APOA1	APOA1_HUMAN Apolipoprotein A-I	1	R	K.VSFLSALEEYTK.K	34.2502	67.2415	20.114	34.9809	154.472	57.0096	45.2285	32.2477	0.802184
sp|Q9NZT1|CALL5_HUMAN	CALML5	CALL5_HUMAN Calmodulin-like protein 5	1	R	R.EADVDQDGRVNYEEFAR.M	22.289	17.1869	14.1053	42.4289	20.7479	116.618	24.4151	26.5624	0.977257
sp|P06396|GELS_HUMAN	GSN	GELS_HUMAN Gelsolin	5	R	R.EVQGFESATFLGYFK.S	56.4551	60.3222	20.1557	30.8701	48.4473	42.9052	34.3891	22.5713	0.814737
sp|P06396|GELS_HUMAN	GSN	GELS_HUMAN Gelsolin	5	R	R.EVQGFESATFLGYFK.S	60.4951	63.555	28.8165	31.4192	48.5512	42.6997	35.9546	23.9486	0.789225
sp|P06396|GELS_HUMAN	GSN	GELS_HUMAN Gelsolin	6	R	R.LFACSNK.I	67.922	70.417	27.7352	27.3265	49.8763	49.4967	36.5022	29.8128	1
sp|P06396|GELS_HUMAN	GSN	GELS_HUMAN Gelsolin	4	R	K.QTQVSVLPEGGETPLFK.Q	42.9592	50.6037	23.2637	25.3031	38.4459	31.4537	23.987	21.2893	1
sp|P06396|GELS_HUMAN	GSN	GELS_HUMAN Gelsolin	4	R	K.QTQVSVLPEGGETPLFK.Q	46.1236	49.981	17.4031	23.6083	37.7444	33.8103	23.2387	18.6519	0.940675
sp|P06396|GELS_HUMAN	GSN	GELS_HUMAN Gelsolin	6	R	K.TGAQELLR.V	66.8161	66.809	31.0754	38.0979	52.239	52.1935	36.3196	34.2908	1
sp|P06396|GELS_HUMAN	GSN	GELS_HUMAN Gelsolin	5	R	R.TPITVVK.Q	61.0947	52.2157	27.8794	28.4609	45.102	39.446	32.7619	27.802	0.530435
sp|P06396|GELS_HUMAN	GSN	GELS_HUMAN Gelsolin	5	R	R.YIETDPANR.D	82.2811	74.1025	30.6605	38.9967	62.5897	51.2848	40.5867	27.1647	1
sp|P55058|PLTP_HUMAN	PLTP	PLTP_HUMAN Phospholipid transfer protein	3	R	R.GAFFPLTER.N	32.0704	31.5887	14.2622	14.006	22.5149	33.3611	19.368	13.1527	0.834513
sp|Q16836-2|HCDH_HUMAN	HADH	HCDH_HUMAN Isoform 2 of Hydroxyacyl-coenzyme A dehydrogenase, mitochondrial	3	R	K.AGDEFVEK.T	20.4349	24.1157	30.1794	35.4198	34.858	28.5503	27.769	34.087	0.983035
sp|P25311|ZA2G_HUMAN	AZGP1	ZA2G_HUMAN Zinc-alpha-2-glycoprotein	1	R	R.AGEVQEPELR.G	57.0448	62.4413	31.439	35.7943	50.9973	70.626	34.5604	32.8419	1
sp|P25311|ZA2G_HUMAN	AZGP1	ZA2G_HUMAN Zinc-alpha-2-glycoprotein	1	R	K.EIPAWVPFDPAAQITK.Q	24.4059	46.1123	15.1303	17.2186	30.6946	32.3669	26.5425	18.3623	0.901281
sp|P25311|ZA2G_HUMAN	AZGP1	ZA2G_HUMAN Zinc-alpha-2-glycoprotein	1	R	K.IDVHWTR.A	92.6415	107.117	61.6284	57.9873	82.4456	116.391	77.0408	52.5499	0.957597
sp|P25311|ZA2G_HUMAN	AZGP1	ZA2G_HUMAN Zinc-alpha-2-glycoprotein	0	U	R.QDPPSVVVTSHQAPGEK.K	30.8173	40.6162	15.8714	19.1091	29.1969	35.9922	27.0091	17.8425	0.751359
sp|P25311|ZA2G_HUMAN	AZGP1	ZA2G_HUMAN Zinc-alpha-2-glycoprotein	1	R	R.YSLTYIYTGLSK.H	35.2048	50.1934	25.3474	28.4384	39.6952	50.9746	41.6122	26.7034	0.865094
sp|P25311|ZA2G_HUMAN	AZGP1	ZA2G_HUMAN Zinc-alpha-2-glycoprotein	1	R	K.YYYDGKDYIEFNK.E	32.2064	32.2445	11.5554	15.7515	23.0343	33.5415	29.3146	16.8803	1
sp|Q9BTM1-2|H2AJ_HUMAN	H2AFJ	H2AJ_HUMAN Isoform 2 of Histone H2A.J	18	R	R.AGLQFPVGR.V	59.3559	77.1555	93.9761	101.26	93.5246	75.2308	76.3663	91.4317	0.849436
sp|Q9BTM1-2|H2AJ_HUMAN	H2AFJ	H2AJ_HUMAN Isoform 2 of Histone H2A.J	20	R	R.HLQLAIR.N	33.8056	39.9507	38.8626	36.8706	37.7339	33.1467	38.9564	38.2869	0.913528
sp|P13987|CD59_HUMAN	CD59	CD59_HUMAN CD59 glycoprotein	2	R	K.AGLQVYNK.C	74.9342	66.0315	27.0346	64.6996	60.2201	52.1552	61.5193	45.4715	0.961946
sp|P13987|CD59_HUMAN	CD59	CD59_HUMAN CD59 glycoprotein	2	R	K.FEHCNFNDVTTR.L	87.956	121.379	50.5034	92.7161	102.751	79.3172	93.2338	76.3478	0.85542
sp|P13987|CD59_HUMAN	CD59	CD59_HUMAN CD59 glycoprotein	3	R	R.LRENELTYYCCK.K	44.3115	48.355	22.4201	37.8834	36.414	31.0983	40.3761	26.3138	0.885033
sp|P55084|ECHB_HUMAN	HADHB	ECHB_HUMAN Trifunctional enzyme subunit beta, mitochondrial	3	R	K.AGLTM*NDIDAFEFHEAFSGQILANFK.A	15.7085	19.3426	17.8746	17.0409	13.4409	17.0505	20.2127	18.6392	0.9441
sp|P55084|ECHB_HUMAN	HADHB	ECHB_HUMAN Trifunctional enzyme subunit beta, mitochondrial	5	R	R.EAALGAGFSDK.T	32.7524	42.8177	40.3875	44.688	43.2781	52.9293	41.6481	45.9757	1
sp|Q08431|MFGM_HUMAN	MFGE8	MFGM_HUMAN Lactadherin	5	R	R.AGM*VNAWTPSSNDDNPWIQVNLLR.R	22.1615	29.0621	13.1205	27.4524	20.2223	21.5233	12.7785	27.5081	0.97186
sp|Q08431|MFGM_HUMAN	MFGE8	MFGM_HUMAN Lactadherin	1	R	K.CVEPLGM*ENGNIANSQIAASSVR.V	29.0826	46.1954	15.2077	41.7888	31.8457	42.1324	35.6529	21.0579	1
sp|Q08431|MFGM_HUMAN	MFGE8	MFGM_HUMAN Lactadherin	5	R	K.EFVGNWNK.N	44.9562	66.6171	23.4	55.7597	36.4377	54.7634	31.1887	40.0165	0.824642
sp|Q08431|MFGM_HUMAN	MFGE8	MFGM_HUMAN Lactadherin	5	R	K.EFVGNWNK.N	74.2043	93.4629	33.7798	79.7012	54.4086	71.6277	48.5156	68.8309	0.932882
sp|Q08431|MFGM_HUMAN	MFGE8	MFGM_HUMAN Lactadherin	3	R	K.EVTGIITQGAR.N	25.3876	27.194	11.1712	27.7815	18.9729	24.4678	18.6302	21.7147	0.868929
sp|Q08431|MFGM_HUMAN	MFGE8	MFGM_HUMAN Lactadherin	4	R	R.FELLGCELNGCANPLGLK.N	51.723	68.8706	31.7309	42.1195	39.6297	45.3038	26.2946	38.2268	0.990823
sp|Q08431|MFGM_HUMAN	MFGE8	MFGM_HUMAN Lactadherin	5	R	R.LYPTSCHTACTLR.F	32.0891	39.0274	46.1138	46.0061	20.7208	38.2878	29.4704	25.0256	0.868987
sp|Q08431|MFGM_HUMAN	MFGE8	MFGM_HUMAN Lactadherin	5	R	K.NAVHVNLFETPVEAQYVR.L	29.902	36.5659	19.3679	41.34	19.668	33.2763	19.3506	27.253	0.980503
sp|Q08431|MFGM_HUMAN	MFGE8	MFGM_HUMAN Lactadherin	3	R	R.NFGSVQFVASYK.V	29.3438	33.8905	13.0558	33.1384	18.1034	24.814	21.3453	27.4524	0.770284
sp|Q08431|MFGM_HUMAN	MFGE8	MFGM_HUMAN Lactadherin	4	R	K.NLFETPILAR.Y	39.6213	46.0266	24.0854	48.3756	23.6033	38.5835	23.0591	37.2819	0.661518
sp|Q08431|MFGM_HUMAN	MFGE8	MFGM_HUMAN Lactadherin	3	R	K.NPCHNGGLCEEISQEVR.G	47.9939	59.4089	29.0017	38.0781	38.3099	52.282	24.7211	42.5028	0.851082
sp|Q08431|MFGM_HUMAN	MFGE8	MFGM_HUMAN Lactadherin	5	R	R.VTFLGLQHWVPELAR.L	73.9604	72.5372	39.2189	68.5142	47.5642	58.3118	44.6212	57.0784	0.941051
tr|F5H7N9|F5H7N9_HUMAN	MFGE8	F5H7N9_HUMAN Lactadherin short form	1	R	K.CVEPLGLENGNIANSQIAASSVR.V	37.0639	33.1811	35.5643	51.2411	17.648	6.673	3.58365	37.8141	0.931997
sp|Q93088|BHMT1_HUMAN	BHMT	BHMT1_HUMAN Betaine--homocysteine S-methyltransferase 1	0	U	K.AGPWTPEAAVEHPEAVR.Q	18.478	29.1818	32.5671	34.5597	30.22	22.8554	22.8342	28.1493	0.962549
sp|Q93088|BHMT1_HUMAN	BHMT	BHMT1_HUMAN Betaine--homocysteine S-methyltransferase 1	3	R	R.AIAEELAPER.G	39.7762	41.0705	60.2313	55.9593	44.9405	49.6771	41.3721	55.4043	0.948569
sp|Q93088|BHMT1_HUMAN	BHMT	BHMT1_HUMAN Betaine--homocysteine S-methyltransferase 1	3	R	R.EAYNLGVR.Y	17.3716	27.6609	28.1505	32.4155	27.3971	27.2504	22.5244	34.2376	0.998884
sp|Q93088|BHMT1_HUMAN	BHMT	BHMT1_HUMAN Betaine--homocysteine S-methyltransferase 1	3	R	R.GFLPPASEK.H	43.2236	42.7497	72.2904	76.2568	61.5114	46.8802	51.1997	77.6667	0.806159
sp|P06576|ATPB_HUMAN	ATP5B	ATPB_HUMAN ATP synthase subunit beta, mitochondrial	3	R	R.AIAELGIYPAVDPLDSTSR.I	45.3509	54.4386	57.9331	53.0864	51.7446	48.6116	45.0015	55.5022	0.860774
sp|P06576|ATPB_HUMAN	ATP5B	ATPB_HUMAN ATP synthase subunit beta, mitochondrial	2	R	R.FLSQPFQVAEVFTGHM*GK.L	22.5757	23.4312	22.8186	19.0464	16.8889	24.5509	20.4366	25.065	0.687685
sp|P06576|ATPB_HUMAN	ATP5B	ATPB_HUMAN ATP synthase subunit beta, mitochondrial	2	R	R.FTQAGSEVSALLGR.I	17.4593	22.8875	18.7469	15.1404	17.9538	19.5709	13.6939	22.356	0.999268
sp|P06576|ATPB_HUMAN	ATP5B	ATPB_HUMAN ATP synthase subunit beta, mitochondrial	1	R	R.LVLEVAQHLGESTVR.T	32.8113	29.6796	33.8441	33.709	24.8558	33.313	29.3974	29.1958	0.834192
sp|P06576|ATPB_HUMAN	ATP5B	ATPB_HUMAN ATP synthase subunit beta, mitochondrial	3	R	K.VLDSGAPIK.I	35.5921	42.0006	47.5116	58.435	50.8794	41.223	39.0642	56.455	0.783476
sp|Q9UL12|SARDH_HUMAN	SARDH	SARDH_HUMAN Sarcosine dehydrogenase, mitochondrial	2	R	R.AIDSLSIEK.G	18.9773	20.3784	30.5373	34.9106	25.4437	20.6091	21.6205	26.8847	0.875489
sp|O00757|F16P2_HUMAN	FBP2	F16P2_HUMAN Fructose-1,6-bisphosphatase isozyme 2	1	R	K.AISSAVR.K	35.9941	49.2445	73.4943	61.7788	55.5865	39.5791	44.7417	63.0878	0.67475
sp|P08865|RSSA_HUMAN	RPSA	RSSA_HUMAN 40S ribosomal protein SA	2	R	R.AIVAIENPADVSVISSR.N	22.9353	29.4263	31.4244	28.0192	28.7512	27.2283	29.6604	30.3958	0.898712
sp|P04179|SODM_HUMAN	SOD2	SODM_HUMAN Superoxide dismutase [Mn], mitochondrial	3	R	K.AIWNVINWENVTER.Y	15.5795	17.3026	15.001	19.7299	16.9566	17.6357	15.1121	17.8329	0.892263
sp|P16402|H13_HUMAN	HIST1H1D	H13_HUMAN Histone H1.3	4	R	K.ALAAAGYDVEK.N	31.8138	33.7933	34.3135	31.1207	35.1092	31.8845	24.5572	36.3273	1
sp|P16402|H13_HUMAN	HIST1H1D	H13_HUMAN Histone H1.3	5	R	K.GTGASGSFK.L	16.2742	16.7442	22.7416	24.8118	21.1253	19.4286	17.8697	24.8291	1
sp|P16402|H13_HUMAN	HIST1H1D	H13_HUMAN Histone H1.3	2	R	R.SGVSLAALK.K	58.0825	64.7613	100.069	83.2903	81.6946	72.1355	68.8016	91.2108	0.79351
sp|P07237|PDIA1_HUMAN	P4HB	PDIA1_HUMAN Protein disulfide-isomerase	6	R	K.ALAPEYAK.A	53.3774	68.7045	77.0748	84.1869	70.7346	58.0399	61.5745	79.8746	0.893474
sp|P07237|PDIA1_HUMAN	P4HB	PDIA1_HUMAN Protein disulfide-isomerase	4	R	K.FFPASADR.T	41.8545	47.6479	56.1796	53.6881	49.7583	43.179	40.2845	65.4474	1
sp|P07237|PDIA1_HUMAN	P4HB	PDIA1_HUMAN Protein disulfide-isomerase	5	R	K.SVSDYDGK.L	18.3637	26.6905	30.4132	35.0919	28.99	26.9491	24.9253	39.1571	0.765093
sp|P07237|PDIA1_HUMAN	P4HB	PDIA1_HUMAN Protein disulfide-isomerase	5	R	K.THILLFLPK.S	23.3147	16.3882	21.6976	28.9929	32.6398	24.6167	28.8682	27.5974	0.977112
sp|P00367|DHE3_HUMAN	GLUD1	DHE3_HUMAN Glutamate dehydrogenase 1, mitochondrial	1	R	K.M*VEGFFDR.G	16.6876	27.7931	29.2648	22.4797	27.656	27.6893	18.6033	24.0859	1
sp|P00367|DHE3_HUMAN	GLUD1	DHE3_HUMAN Glutamate dehydrogenase 1, mitochondrial	3	R	R.TAAYVNAIEK.V	16.3446	15.9315	18.774	22.9829	13.467	19.8081	16.6595	20.3373	0.520748
sp|P00367|DHE3_HUMAN	GLUD1	DHE3_HUMAN Glutamate dehydrogenase 1, mitochondrial	3	R	K.TFVVQGFGNVGLHSM*R.Y	22.8674	22.4596	27.4914	26.5168	22.0931	23.0461	22.1456	33.4243	0.706111
sp|P00367|DHE3_HUMAN	GLUD1	DHE3_HUMAN Glutamate dehydrogenase 1, mitochondrial	3	R	K.YNLGLDLR.T	122.789	160.287	165.336	182.481	155.664	136.574	147.285	163.528	0.914047
sp|P00367|DHE3_HUMAN	GLUD1	DHE3_HUMAN Glutamate dehydrogenase 1, mitochondrial	2	R	R.YSTDVSVDEVK.A	16.4872	18.4066	24.995	34.0291	24.1739	21.1736	19.5493	21.9335	0.884441
sp|P01034|CYTC_HUMAN	CST3	CYTC_HUMAN Cystatin-C	0	U	R.ALDFAVGEYNK.A	28.2736	25.6576	7.02613	18.9804	19.6851	13.7155	10.1305	8.24218	0.771391
sp|P23526|SAHH_HUMAN	AHCY	SAHH_HUMAN Adenosylhomocysteinase	0	U	K.ALDIAENEM*PGLM*R.M	37.4432	34.8917	60.0191	52.2258	49.3999	42.604	39.1558	58.8151	1
sp|P23526|SAHH_HUMAN	AHCY	SAHH_HUMAN Adenosylhomocysteinase	1	R	R.ESILDGLK.R	46.5109	53.5723	60.3283	60.2188	54.3899	47.2038	49.9036	70.0759	0.944593
sp|P23526|SAHH_HUMAN	AHCY	SAHH_HUMAN Adenosylhomocysteinase	1	R	K.FDNLYGCR.E	31.3552	36.3059	50.454	47.982	36.5619	26.4581	27.0915	41.8656	0.883606
sp|P23526|SAHH_HUMAN	AHCY	SAHH_HUMAN Adenosylhomocysteinase	1	R	R.IILLAEGR.L	55.3991	53.44	63.1618	57.6541	55.3742	48.0087	54.0548	66.2817	0.696651
sp|P23526|SAHH_HUMAN	AHCY	SAHH_HUMAN Adenosylhomocysteinase	1	R	K.RATDVM*IAGK.V	26.2702	28.9263	30.0236	39.6642	29.7847	31.7166	27.0861	34.4964	0.88812
sp|P23526|SAHH_HUMAN	AHCY	SAHH_HUMAN Adenosylhomocysteinase	1	R	K.VAVVAGYGDVGK.G	26.5871	27.3118	30.2856	28.8949	33.8341	24.2024	22.1755	33.5693	1
sp|O43854|EDIL3_HUMAN	EDIL3	EDIL3_HUMAN EGF-like repeat and discoidin I-like domain-containing protein 3	1	R	R.ALFGLQK.W	38.055	49.6635	20.7622	31.0285	41.2207	32.6169	32.5981	32.0447	0.999368
sp|O43854|EDIL3_HUMAN	EDIL3	EDIL3_HUMAN EGF-like repeat and discoidin I-like domain-containing protein 3	1	R	K.DFGHVQFVGSYK.L	178.679	235.569	93.7955	132.475	178.039	178.206	166.407	165.396	0.985739
sp|O43854|EDIL3_HUMAN	EDIL3	EDIL3_HUMAN EGF-like repeat and discoidin I-like domain-containing protein 3	1	R	R.GDTFIGYVCK.C	18.8571	24.9178	18.5742	20.8344	19.0408	23.3124	19.6978	20.4716	0.617312
sp|O43854|EDIL3_HUMAN	EDIL3	EDIL3_HUMAN EGF-like repeat and discoidin I-like domain-containing protein 3	1	R	R.GNIDNNTPYANSFTPPIK.A	60.8501	81.3426	35.548	50.9163	67.3669	63.0474	58.5592	60.2575	0.850456
sp|O43854|EDIL3_HUMAN	EDIL3	EDIL3_HUMAN EGF-like repeat and discoidin I-like domain-containing protein 3	1	R	K.IAYSNDGK.T	29.9216	31.8798	14.0872	20.3291	31.4463	27.7595	27.221	22.5725	1
sp|O43854|EDIL3_HUMAN	EDIL3	EDIL3_HUMAN EGF-like repeat and discoidin I-like domain-containing protein 3	1	R	R.IGSPEYIK.S	35.8184	40.0838	14.9123	23.1869	37.7172	27.7617	28.0066	34.7028	0.840355
sp|O43854|EDIL3_HUMAN	EDIL3	EDIL3_HUMAN EGF-like repeat and discoidin I-like domain-containing protein 3	1	R	R.SELLGCTEEE.-	79.8202	81.1497	38.9368	50.3794	71.0295	69.6947	69.1815	62.1597	0.872457
sp|O75390|CISY_HUMAN	CS	CISY_HUMAN Citrate synthase, mitochondrial	1	R	R.ALGFPLERPK.S	43.9849	53.2784	60.201	58.1185	46.3396	49.5456	50.8421	71.8879	0.770804
sp|P08133|ANXA6_HUMAN	ANXA6	ANXA6_HUMAN Annexin A6	4	R	K.ALIEILATR.T	14.9976	23.4498	8.65863	19.5845	24.6464	23.0098	20.0128	19.5618	0.936
sp|P08133|ANXA6_HUMAN	ANXA6	ANXA6_HUMAN Annexin A6	2	R	R.GELSGDFEK.L	30.5207	33.7862	24.8951	38.3496	33.5235	43.563	35.088	35.4146	0.506502
sp|P08133|ANXA6_HUMAN	ANXA6	ANXA6_HUMAN Annexin A6	3	R	K.GTVRPANDFNPDADAK.A	27.2402	40.4369	19.307	30.0035	39.5785	46.9431	36.7534	35.4721	0.917074
sp|P08133|ANXA6_HUMAN	ANXA6	ANXA6_HUMAN Annexin A6	2	R	K.LM*LAVVK.C	16.3104	25.8886	13.5368	22.2404	24.5785	16.679	20.1313	19.375	0.84081
sp|P08133|ANXA6_HUMAN	ANXA6	ANXA6_HUMAN Annexin A6	2	R	R.LVFDEYLK.T	22.2292	27.4782	17.3767	26.5648	23.3568	28.1438	21.2515	25.2352	0.924825
sp|P08133|ANXA6_HUMAN	ANXA6	ANXA6_HUMAN Annexin A6	4	R	K.NKPLFFADK.L	38.8683	44.028	26.3851	53.8202	47.0552	58.0159	43.2281	47.8709	0.874655
sp|P02741|CRP_HUMAN	CRP	CRP_HUMAN C-reactive protein	3	R	R.ALKYEVQGEVFTKPQLWP.-	21.2792	9.1983	50.5244	7.12653	8.08424	25.0993	12.5459	15.6957	1
sp|P02741|CRP_HUMAN	CRP	CRP_HUMAN C-reactive protein	2	R	K.ESDTSYVSLK.A	133.327	70.0373	191.561	33.444	85.5995	192.368	54.5439	76.8302	1
sp|P02741|CRP_HUMAN	CRP	CRP_HUMAN C-reactive protein	2	R	K.ESDTSYVSLK.A	39.6732	25.8597	46.2432	12.0814	17.6178	48.633	15.0142	22.2153	1
sp|P02741|CRP_HUMAN	CRP	CRP_HUMAN C-reactive protein	0	U	R.GYSIFSYATK.R	28.881	20.9512	58.5262	16.7249	26.7501	54.6197	20.8284	31.4771	1
sp|P02741|CRP_HUMAN	CRP	CRP_HUMAN C-reactive protein	2	R	R.KAFVFPK.E	357.886	201.726	468.559	101.237	237.947	537.956	154.982	238.659	0.896425
sp|P02741|CRP_HUMAN	CRP	CRP_HUMAN C-reactive protein	2	R	R.KAFVFPK.E	548.795	292.233	699.792	141.616	349.807	844.077	232.789	375.563	0.95214
sp|P02741|CRP_HUMAN	CRP	CRP_HUMAN C-reactive protein	0	U	R.QDNEILIFWSK.D	16.9207	14.7931	30.6046	10.4766	14.3503	26.9119	13.5269	18.8714	0.811985
sp|P02741|CRP_HUMAN	CRP	CRP_HUMAN C-reactive protein	0	U	R.QDNEILIFWSK.D	167.875	99.2946	365.055	51.6685	146.959	381.36	89.3541	131.691	0.971773
sp|P02741|CRP_HUMAN	CRP	CRP_HUMAN C-reactive protein	0	U	K.RQDNEILIFWSK.D	230.997	133.768	479.037	71.0527	173.025	481.387	113.961	185.26	0.990341
sp|Q99732|LITAF_HUMAN	LITAF	LITAF_HUMAN Lipopolysaccharide-induced tumor necrosis factor-alpha factor	1	R	R.ALLGTYK.R	94.4946	78.2491	44.4346	78.3313	69.9059	54.2213	72.6259	77.4895	0.729705
sp|P08758|ANXA5_HUMAN	ANXA5	ANXA5_HUMAN Annexin A5	1	R	R.DLLDDLK.S	65.2249	92.486	30.9747	70.3876	74.2923	89.1695	50.941	47.651	0.768208
sp|P08758|ANXA5_HUMAN	ANXA5	ANXA5_HUMAN Annexin A5	2	R	K.GDTSGDYK.K	27.9262	41.4166	17.9344	28.8331	33.7766	42.9329	29.2525	15.9836	1
sp|P08758|ANXA5_HUMAN	ANXA5	ANXA5_HUMAN Annexin A5	1	R	K.GLGTDEESILTLLTSR.S	70.5035	90.9394	37.1056	72.9575	87.9347	82.6802	67.6442	53.3829	0.9336
sp|P08758|ANXA5_HUMAN	ANXA5	ANXA5_HUMAN Annexin A5	3	R	R.GTVTDFPGFDER.A	34.49	57.8072	20.1134	46.2195	48.0526	44.8513	35.6588	25.337	0.999552
sp|P08758|ANXA5_HUMAN	ANXA5	ANXA5_HUMAN Annexin A5	2	R	R.LYDAYELK.H	98.0334	138.571	53.1341	115.977	114.216	116.305	103.494	80.264	0.92411
sp|P08758|ANXA5_HUMAN	ANXA5	ANXA5_HUMAN Annexin A5	2	R	R.SIPAYLAETLYYAM*K.G	34.7566	51.6779	17.2197	30.5882	35.8662	49.5357	35.1551	31.4851	0.954329
sp|P09525|ANXA4_HUMAN	ANXA4	ANXA4_HUMAN Annexin A4	2	R	K.GLGTDDNTLIR.V	30.8189	28.7808	18.764	30.2685	31.4648	33.386	26.7758	25.6812	1
sp|P09525|ANXA4_HUMAN	ANXA4	ANXA4_HUMAN Annexin A4	1	R	K.GLGTDEDAIISVLAYR.N	27.0547	28.6512	13.2435	32.3744	22.5383	25.1616	25.5605	14.8351	0.819292
sp|P14923|PLAK_HUMAN	JUP	PLAK_HUMAN Junction plakoglobin	1	R	R.ALPELTK.L	104.919	118.608	63.2662	50.1346	110.787	95.0131	58.3231	60.8304	0.895006
sp|P14923|PLAK_HUMAN	JUP	PLAK_HUMAN Junction plakoglobin	8	R	R.EGLLAIFK.S	41.0592	52.3319	22.509	15.0674	42.5053	30.3419	21.3528	20.7014	1
sp|P14923|PLAK_HUMAN	JUP	PLAK_HUMAN Junction plakoglobin	1	R	R.HPEAEM*AQNSVR.L	25.6913	26.1875	15.169	9.80777	22.4299	19.4639	11.1426	15.2536	0.964254
sp|P14923|PLAK_HUMAN	JUP	PLAK_HUMAN Junction plakoglobin	1	R	R.HVAAGTQQPYTDGVR.M	47.7598	68.5163	38.9769	18.5129	57.3324	50.8307	27.8353	25.6642	0.895393
sp|P14923|PLAK_HUMAN	JUP	PLAK_HUMAN Junction plakoglobin	5	R	R.LADGLQK.M	193.783	201.244	102.027	77.1736	169.002	164.592	90.0762	101.813	0.998351
sp|P14923|PLAK_HUMAN	JUP	PLAK_HUMAN Junction plakoglobin	6	R	R.LAEPSQLLK.S	26.3524	38.7827	17.2937	20.2065	35.2435	32.6401	21.2523	25.7734	0.581229
sp|P14923|PLAK_HUMAN	JUP	PLAK_HUMAN Junction plakoglobin	1	R	K.LIILANGGPQALVQIM*R.N	38.2534	33.9513	20.873	10.9542	34.087	26.5406	14.1185	20.034	0.999744
sp|P14923|PLAK_HUMAN	JUP	PLAK_HUMAN Junction plakoglobin	3	R	K.LLWTTSR.V	38.9405	44.7656	32.25	27.6685	39.506	40.9498	25.0435	23.5993	0.630119
sp|P14923|PLAK_HUMAN	JUP	PLAK_HUMAN Junction plakoglobin	1	R	R.NLSDVATK.Q	101.179	122.639	57.5768	37.8345	95.9464	94.0835	45.5493	61.9543	0.953528
sp|P14923|PLAK_HUMAN	JUP	PLAK_HUMAN Junction plakoglobin	1	R	K.QEGLESVLK.I	83.9037	103.713	49.2981	36.4751	97.7368	87.0486	42.4852	45.2733	1
sp|P14923|PLAK_HUMAN	JUP	PLAK_HUMAN Junction plakoglobin	6	R	K.SAIVHLINYQDDAELATR.A	19.9232	19.8931	15.4061	12.869	21.5977	14.5196	10.9345	9.68868	0.898771
sp|P13645|K1C10_HUMAN	KRT10	K1C10_HUMAN Keratin, type I cytoskeletal 10	1	R	R.AETECQNTEYQQLLDIK.I	14.0615	19.1222	13.9378	90.2847	51.1842	12.0625	24.7996	25.378	1
sp|P13645|K1C10_HUMAN	KRT10	K1C10_HUMAN Keratin, type I cytoskeletal 10	1	R	R.AETECQNTEYQQLLDIK.I	74.8455	97.1729	70.6402	390.949	233.181	69.9264	109.2	97.3942	0.643149
sp|P13645|K1C10_HUMAN	KRT10	K1C10_HUMAN Keratin, type I cytoskeletal 10	1	R	R.ALEESNYELEGK.I	440.211	545.74	248.914	207.045	432.191	391.752	161.322	264.669	0.999984
sp|P13645|K1C10_HUMAN	KRT10	K1C10_HUMAN Keratin, type I cytoskeletal 10	7	R	K.DAEAWFNEK.S	164.423	220.847	95.463	89.5551	188.325	176.612	55.8264	113.97	0.992145
sp|P13645|K1C10_HUMAN	KRT10	K1C10_HUMAN Keratin, type I cytoskeletal 10	1	R	K.ELTTEIDNNIEQISSYK.S	128.071	162.544	78.1171	60.8057	124.634	108.124	41.9285	84.607	0.983578
sp|P13645|K1C10_HUMAN	KRT10	K1C10_HUMAN Keratin, type I cytoskeletal 10	1	R	K.IKEWYEK.H	410.197	501.014	206.914	202.398	406.933	325.834	154.387	239.067	0.99636
sp|P13645|K1C10_HUMAN	KRT10	K1C10_HUMAN Keratin, type I cytoskeletal 10	1	R	K.IRLENEIQTYR.S	101.374	117.618	85.3663	62.6721	89.9609	90.1737	39.4034	73.8826	0.991349
sp|P13645|K1C10_HUMAN	KRT10	K1C10_HUMAN Keratin, type I cytoskeletal 10	3	R	R.KDAEAWFNEK.S	311.121	418.826	167.325	172.465	320.778	276.341	122.738	230.509	0.991808
sp|P13645|K1C10_HUMAN	KRT10	K1C10_HUMAN Keratin, type I cytoskeletal 10	19	R	K.KNHEEEM*K.D	266.204	296.888	45.0625	88.8864	290.744	192.161	96.3506	96.3748	0.98002
sp|P13645|K1C10_HUMAN	KRT10	K1C10_HUMAN Keratin, type I cytoskeletal 10	43	R	R.LAADDFR.L	677.475	670.49	391.918	320.965	579.934	555.272	232.196	387.064	0.993628
sp|P13645|K1C10_HUMAN	KRT10	K1C10_HUMAN Keratin, type I cytoskeletal 10	1	R	R.LENEIQTYR.S	72.354	76.9401	41.7645	32.0408	62.4441	63.8888	23.4548	36.4335	0.934712
sp|P13645|K1C10_HUMAN	KRT10	K1C10_HUMAN Keratin, type I cytoskeletal 10	1	R	R.LKYENEVALR.Q	411.612	473.875	214.844	189.183	378.86	318.65	142.992	227.148	0.963776
sp|P13645|K1C10_HUMAN	KRT10	K1C10_HUMAN Keratin, type I cytoskeletal 10	1	R	R.LKYENEVALR.Q	257.515	481.177	37.5429	33.5641	30.8786	83.0103	23.4046	31.483	0.997787
sp|P13645|K1C10_HUMAN	KRT10	K1C10_HUMAN Keratin, type I cytoskeletal 10	19	R	K.NHEEEM*K.D	53.0585	36.2366	26.1323	22.8187	53.6372	48.6569	23.1883	36.8375	0.90069
sp|P13645|K1C10_HUMAN	KRT10	K1C10_HUMAN Keratin, type I cytoskeletal 10	19	R	K.NHEEEM*K.D	92.5709	70.5935	46.6822	41.2546	96.6128	97.3081	38.1349	58.8437	0.901166
sp|P13645|K1C10_HUMAN	KRT10	K1C10_HUMAN Keratin, type I cytoskeletal 10	19	R	K.NHEEEM*K.D	89.8679	99.8479	39.8241	45.6089	97.3774	100.721	46.0494	58.5145	0.814436
sp|P13645|K1C10_HUMAN	KRT10	K1C10_HUMAN Keratin, type I cytoskeletal 10	19	R	K.NHEEEM*K.D	39.3418	34.0228	20.2398	21.029	42.7498	40.0042	18.8965	26.2775	0.89648
sp|P13645|K1C10_HUMAN	KRT10	K1C10_HUMAN Keratin, type I cytoskeletal 10	19	R	K.NHEEEMK.D	558.537	406.535	242.415	268.206	576.084	541.692	235.243	376.653	0.953704
sp|P13645|K1C10_HUMAN	KRT10	K1C10_HUMAN Keratin, type I cytoskeletal 10	19	R	K.NHEEEMK.D	618.43	425.06	274.306	274.119	633.185	587.967	246.862	439.205	0.971535
sp|P13645|K1C10_HUMAN	KRT10	K1C10_HUMAN Keratin, type I cytoskeletal 10	1	R	K.NQILNLTTDNANILLQIDNAR.L	86.7956	105.56	44.5481	38.8229	93.6053	88.0601	31.6755	52.0715	0.98519
sp|P13645|K1C10_HUMAN	KRT10	K1C10_HUMAN Keratin, type I cytoskeletal 10	1	R	R.NVQALEIELQSQLALK.Q	90.5187	111.502	55.2385	43.6149	96.8799	85.5603	34.8916	55.0404	0.925941
sp|P13645|K1C10_HUMAN	KRT10	K1C10_HUMAN Keratin, type I cytoskeletal 10	1	R	R.NVQALEIELQSQLALK.Q	225.167	273.906	133.613	100.61	186.383	185.286	72.1185	115.626	0.990894
sp|P13645|K1C10_HUMAN	KRT10	K1C10_HUMAN Keratin, type I cytoskeletal 10	1	R	R.NVQALEIELQSQLALK.Q	131.802	154.657	80.3255	102.635	136.257	112.736	49.0994	86.8447	0.978931
sp|P13645|K1C10_HUMAN	KRT10	K1C10_HUMAN Keratin, type I cytoskeletal 10	1	R	R.NVSTGDVNVEM*NAAPGVDLTQLLNNM*R.S	40.9518	32.7481	23.3894	20.1374	39.1443	37.8169	16.4505	22.2535	1
sp|P13645|K1C10_HUMAN	KRT10	K1C10_HUMAN Keratin, type I cytoskeletal 10	1	R	R.NVSTGDVNVEM*NAAPGVDLTQLLNNM*R.S	51.8162	51.1794	30.2397	30.8863	51.313	34.5908	22.26	35.1223	1
sp|P13645|K1C10_HUMAN	KRT10	K1C10_HUMAN Keratin, type I cytoskeletal 10	1	R	R.NVSTGDVNVEM*NAAPGVDLTQLLNNM*R.S	24.9712	29.0707	22.0333	8.97835	26.1031	26.447	7.4781	16.5812	1
sp|P13645|K1C10_HUMAN	KRT10	K1C10_HUMAN Keratin, type I cytoskeletal 10	1	R	R.NVSTGDVNVEM*NAAPGVDLTQLLNNMR.S	20.3552	33.818	12.4337	10.5418	17.9362	23.9822	7.73392	15.4166	1
sp|P13645|K1C10_HUMAN	KRT10	K1C10_HUMAN Keratin, type I cytoskeletal 10	1	R	R.NVSTGDVNVEM*NAAPGVDLTQLLNNMR.S	23.0577	30.671	14.5017	9.60957	17.9942	19.4242	11.2284	14.2295	1
sp|P13645|K1C10_HUMAN	KRT10	K1C10_HUMAN Keratin, type I cytoskeletal 10	1	R	K.QSLEASLAETEGR.Y	62.2012	69.927	43.5301	41.2471	70.7506	61.6801	23.856	32.5351	1
sp|P13645|K1C10_HUMAN	KRT10	K1C10_HUMAN Keratin, type I cytoskeletal 10	9	R	R.QSVEADINGLR.R	35.0324	44.4204	19.9892	17.3468	34.6506	39.6891	15.2561	22.9126	1
sp|P13645|K1C10_HUMAN	KRT10	K1C10_HUMAN Keratin, type I cytoskeletal 10	7	R	R.QSVEADINGLRR.V	413.253	404.374	287.971	203.655	357.498	318.719	134.513	253.746	0.986054
sp|P13645|K1C10_HUMAN	KRT10	K1C10_HUMAN Keratin, type I cytoskeletal 10	1	R	R.RNVQALEIELQSQLALK.Q	34.6098	40.3929	33.9482	28.1021	37.6526	36.4001	22.6157	31.0566	0.901494
sp|P13645|K1C10_HUMAN	KRT10	K1C10_HUMAN Keratin, type I cytoskeletal 10	1	R	R.RVLDELTLTK.A	131.827	144.815	111.798	92.2769	117.067	118.038	60.9541	107.025	1
sp|P13645|K1C10_HUMAN	KRT10	K1C10_HUMAN Keratin, type I cytoskeletal 10	1	R	K.SEITELRR.N	124.109	109.537	89.6604	79.3794	120.564	104.497	55.1697	92.1134	0.915356
sp|P13645|K1C10_HUMAN	KRT10	K1C10_HUMAN Keratin, type I cytoskeletal 10	1	R	K.SKELTTEIDNNIEQISSYK.S	79.7545	100.823	43.8469	46.7403	78.1597	63.5751	28.8949	52.9934	1
sp|P13645|K1C10_HUMAN	KRT10	K1C10_HUMAN Keratin, type I cytoskeletal 10	1	R	R.SLLEGEGSSGGGGR.G	92.4222	107.855	65.5994	49.462	85.1568	84.4121	37.2892	50.3346	0.99985
sp|P13645|K1C10_HUMAN	KRT10	K1C10_HUMAN Keratin, type I cytoskeletal 10	1	R	R.SQYEQLAEQNR.K	90.591	113.636	40.9086	29.1662	74.8422	81.9834	28.6203	37.0418	1
sp|P13645|K1C10_HUMAN	KRT10	K1C10_HUMAN Keratin, type I cytoskeletal 10	1	R	R.SQYEQLAEQNR.K	59.8168	90.1444	29.3498	25.7552	59.8465	75.4525	25.9186	24.1678	0.986471
sp|P13645|K1C10_HUMAN	KRT10	K1C10_HUMAN Keratin, type I cytoskeletal 10	1	R	R.SQYEQLAEQNRKDAEAWFNEK.S	10.992	14.1848	19.2132	10.455	36.0519	26.5094	19.6125	18.7057	0.921516
sp|P13645|K1C10_HUMAN	KRT10	K1C10_HUMAN Keratin, type I cytoskeletal 10	1	R	K.SSSSGSVGESSSKGPRY.-	22.9038	26.5157	7.39088	17.4412	30.8971	36.9534	19.898	18.3314	0.809784
sp|P13645|K1C10_HUMAN	KRT10	K1C10_HUMAN Keratin, type I cytoskeletal 10	1	R	R.VLDELTLTK.A	270.424	312.316	137.305	136.192	257.96	211.614	95.4068	154.172	0.98808
sp|P13645|K1C10_HUMAN	KRT10	K1C10_HUMAN Keratin, type I cytoskeletal 10	13	R	K.VTM*QNLNDR.L	49.2618	49.0769	23.54	30.4801	48.4011	39.186	17.6126	16.7663	0.996022
sp|P13645|K1C10_HUMAN	KRT10	K1C10_HUMAN Keratin, type I cytoskeletal 10	13	R	K.VTM*QNLNDR.L	28.1936	39.5584	19.8462	13.6646	28.3181	28.5909	10.9082	13.718	1
sp|P13645|K1C10_HUMAN	KRT10	K1C10_HUMAN Keratin, type I cytoskeletal 10	13	R	K.VTM*QNLNDR.L	29.7095	34.5299	21.1518	16.1957	30.5594	31.2968	13.2187	19.7651	1
sp|P13645|K1C10_HUMAN	KRT10	K1C10_HUMAN Keratin, type I cytoskeletal 10	13	R	K.VTM*QNLNDR.L	28.8951	34.002	19.0713	8.49112	27.1925	25.798	10.1974	18.8614	0.99884
sp|P13645|K1C10_HUMAN	KRT10	K1C10_HUMAN Keratin, type I cytoskeletal 10	13	R	K.VTMQNLNDR.L	106.028	119.169	58.0899	49.3097	98.4296	91.4677	40.0129	61.006	0.993445
sp|P13645|K1C10_HUMAN	KRT10	K1C10_HUMAN Keratin, type I cytoskeletal 10	1	R	K.YENEVALR.Q	185.244	193.417	115.539	82.0856	160.26	154.549	61.7835	101.161	1
sp|P13646|K1C13_HUMAN	KRT13	K1C13_HUMAN Keratin, type I cytoskeletal 13	5	R	R.DYSPYYK.T	3.97105	5.78661	4.1142	11.1632	22.6155	12.9742	2.4054	85.2429	1
sp|P13646|K1C13_HUMAN	KRT13	K1C13_HUMAN Keratin, type I cytoskeletal 13	4	R	K.EVSTNTAM*IQTSK.T	6.87835	6.31835	6.07455	16.5062	24.5421	16.976	7.7598	147.8	1
sp|P13646|K1C13_HUMAN	KRT13	K1C13_HUMAN Keratin, type I cytoskeletal 13	4	R	K.EVSTNTAM*IQTSK.T	5.34791	8.18428	7.24303	19.5643	31.7011	16.1307	7.91092	150.063	1
sp|P13646|K1C13_HUMAN	KRT13	K1C13_HUMAN Keratin, type I cytoskeletal 13	5	R	K.ILTATIENNR.V	23.4803	34.1128	33.246	38.4495	44.3551	42.6384	27.6371	78.7903	0.61176
sp|P13646|K1C13_HUMAN	KRT13	K1C13_HUMAN Keratin, type I cytoskeletal 13	22	R	R.LASYLEK.V	35.8784	30.2973	14.4773	31.6433	61.718	38.7834	18.1818	200.755	0.809542
sp|P13646|K1C13_HUMAN	KRT13	K1C13_HUMAN Keratin, type I cytoskeletal 13	7	R	R.SLLEGQDAK.M	8.40782	13.1544	9.0229	19.8895	48.3266	28.3785	7.33377	205.442	1
sp|P13646|K1C13_HUMAN	KRT13	K1C13_HUMAN Keratin, type I cytoskeletal 13	4	R	K.TEITELRR.T	13.9558	19.0708	14.2336	25.9648	54.9969	36.9111	16.0773	218.404	0.66951
sp|P13646|K1C13_HUMAN	KRT13	K1C13_HUMAN Keratin, type I cytoskeletal 13	7	R	R.TLQGLEIELQSQLSM*K.A	10.8305	14.1659	13.4712	11.7294	21.4049	11.5352	12.0593	43.9313	0.834
sp|P13646|K1C13_HUMAN	KRT13	K1C13_HUMAN Keratin, type I cytoskeletal 13	7	R	R.TLQGLEIELQSQLSM*K.A	4.49939	5.76032	4.39934	11.4958	17.7589	8.2448	4.50296	100.392	0.924478
sp|P13646|K1C13_HUMAN	KRT13	K1C13_HUMAN Keratin, type I cytoskeletal 13	7	R	R.TLQGLEIELQSQLSM*K.A	11.8534	14.3094	13.6822	16.4555	36.7022	24.5381	11.4516	147.813	0.926412
sp|P13646|K1C13_HUMAN	KRT13	K1C13_HUMAN Keratin, type I cytoskeletal 13	5	R	R.VLDELTLSK.T	9.79045	13.9123	11.7513	16.0986	23.3037	17.8906	11.0307	40.3676	0.535778
sp|P08779|K1C16_HUMAN	KRT16	K1C16_HUMAN Keratin, type I cytoskeletal 16	11	R	R.ALEEANADLEVK.I	414.516	460.528	200.232	185.596	343.981	402.198	223.289	311.249	0.966692
sp|P08779|K1C16_HUMAN	KRT16	K1C16_HUMAN Keratin, type I cytoskeletal 16	4	R	K.ASLENSLEETK.G	58.4814	66.5456	25.4508	25.6084	50.1545	53.5337	31.8675	25.4919	0.950127
sp|P08779|K1C16_HUMAN	KRT16	K1C16_HUMAN Keratin, type I cytoskeletal 16	4	R	K.ASLENSLEETKGR.Y	65.8207	68.9188	74.0523	52.7339	54.432	62.1768	43.8072	73.3502	0.933318
sp|P08779|K1C16_HUMAN	KRT16	K1C16_HUMAN Keratin, type I cytoskeletal 16	2	R	R.DAETWFLSK.T	35.0467	48.654	26.3013	22.0035	37.9357	49.9804	42.3423	34.0952	0.99951
sp|P08779|K1C16_HUMAN	KRT16	K1C16_HUMAN Keratin, type I cytoskeletal 16	3	R	K.DYSPYFK.T	243.52	270.128	102.517	104.811	208.071	262.387	138.23	133.578	1
sp|P08779|K1C16_HUMAN	KRT16	K1C16_HUMAN Keratin, type I cytoskeletal 16	2	R	R.GQTGGDVNVEM*DAAPGVDLSR.I	95.3379	70.9909	32.616	55.2992	65.3441	160.488	49.3092	45.2446	0.960393
sp|P08779|K1C16_HUMAN	KRT16	K1C16_HUMAN Keratin, type I cytoskeletal 16	2	R	R.GQTGGDVNVEM*DAAPGVDLSR.I	64.9095	58.7486	27.3986	39.3924	52.389	114.223	34.8957	39.604	1
sp|P08779|K1C16_HUMAN	KRT16	K1C16_HUMAN Keratin, type I cytoskeletal 16	2	R	R.GQTGGDVNVEMDAAPGVDLSR.I	52.537	76.2137	47.8048	38.6909	41.8233	54.247	75.3221	51.2735	0.999081
sp|P08779|K1C16_HUMAN	KRT16	K1C16_HUMAN Keratin, type I cytoskeletal 16	4	R	R.ISSVLAGGSCR.A	15.8215	17.1173	18.0217	24.7186	40.1986	13.4684	82.3535	16.3489	1
sp|P08779|K1C16_HUMAN	KRT16	K1C16_HUMAN Keratin, type I cytoskeletal 16	20	R	R.LEQEIATYR.R	50.8789	59.358	20.4058	22.352	53.426	57.5579	20.4918	39.6235	1
sp|P08779|K1C16_HUMAN	KRT16	K1C16_HUMAN Keratin, type I cytoskeletal 16	2	R	K.NHEEEM*LALR.G	23.0027	20.1315	14.949	17.829	19.9313	32.834	17.9601	20.0235	0.77092
sp|P08779|K1C16_HUMAN	KRT16	K1C16_HUMAN Keratin, type I cytoskeletal 16	4	R	R.QFTSSSSMK.G	23.6092	39.4924	14.4913	14.4687	24.1628	30.9351	20.2766	17.7316	0.612787
sp|P08779|K1C16_HUMAN	KRT16	K1C16_HUMAN Keratin, type I cytoskeletal 16	1	R	R.QRPSEIK.D	76.5501	99.8558	40.6269	44.6954	66.0812	118.484	70.6461	51.7698	0.838592
sp|P08779|K1C16_HUMAN	KRT16	K1C16_HUMAN Keratin, type I cytoskeletal 16	1	R	R.QRPSEIKDYSPYFK.T	129.578	152.913	91.7775	87.5613	89.8686	145.538	134.868	112.152	0.916128
sp|P08779|K1C16_HUMAN	KRT16	K1C16_HUMAN Keratin, type I cytoskeletal 16	1	R	R.QTRPILK.E	104.518	103.874	59.8454	91.0684	99.1895	118.267	152.724	135.446	0.990016
sp|P08779|K1C16_HUMAN	KRT16	K1C16_HUMAN Keratin, type I cytoskeletal 16	1	R	R.QTRPILKEQSSSSFSQGQSS.-	3.06766	3.14566	11.0909	23.018	9.19056	17.9403	4.64191	7.33192	1
sp|P08779|K1C16_HUMAN	KRT16	K1C16_HUMAN Keratin, type I cytoskeletal 16	1	R	R.QTVEADVNGLR.R	39.2662	52.575	23.7591	31.7444	43.2025	70.7044	39.0668	29.6624	0.593782
sp|P08779|K1C16_HUMAN	KRT16	K1C16_HUMAN Keratin, type I cytoskeletal 16	1	R	R.QTVEADVNGLRR.V	142.304	147.84	99.0522	93.6174	111.863	183.353	122.09	105.296	0.99977
sp|P08779|K1C16_HUMAN	KRT16	K1C16_HUMAN Keratin, type I cytoskeletal 16	2	R	R.SEVTELRR.V	154.197	158.023	114.676	102.401	116.973	191.499	111.706	123.342	0.93399
sp|P08779|K1C16_HUMAN	KRT16	K1C16_HUMAN Keratin, type I cytoskeletal 16	2	R	K.TEELNKEVASNSELVQSSR.S	24.0906	27.0082	17.7379	18.9529	15.193	29.2063	26.9164	17.135	1
sp|P08779|K1C16_HUMAN	KRT16	K1C16_HUMAN Keratin, type I cytoskeletal 16	16	R	K.TRLEQEIATYR.R	51.5597	59.5289	37.0979	32.8163	46.5202	60.0516	36.2145	44.5384	0.896019
sp|P08779|K1C16_HUMAN	KRT16	K1C16_HUMAN Keratin, type I cytoskeletal 16	16	R	R.VLDELTLAR.T	62.8945	62.1129	40.7831	35.6746	59.6566	57.8907	38.6587	41.4086	0.929077
sp|P08779|K1C16_HUMAN	KRT16	K1C16_HUMAN Keratin, type I cytoskeletal 16	2	R	R.VLQGLEIELQSQLSM*K.A	34.4332	32.191	26.2195	22.4027	26.7386	50.2308	24.9697	18.1791	0.561911
sp|P02533|K1C14_HUMAN	KRT14	K1C14_HUMAN Keratin, type I cytoskeletal 14	1	R	R.APSTYGGGLSVSSSR.F	24.4045	24.8999	14.7414	15.5243	21.4469	21.5718	13.1696	10.4006	0.844542
sp|P02533|K1C14_HUMAN	KRT14	K1C14_HUMAN Keratin, type I cytoskeletal 14	1	R	K.DAEEWFFTK.T	65.3724	81.3743	30.7858	27.2476	63.5558	61.446	28.2694	41.2814	1
sp|P02533|K1C14_HUMAN	KRT14	K1C14_HUMAN Keratin, type I cytoskeletal 14	5	R	R.EVATNSELVQSGK.S	196.639	215.869	95.8191	87.574	164.393	174.052	121.532	108.874	0.829172
sp|P02533|K1C14_HUMAN	KRT14	K1C14_HUMAN Keratin, type I cytoskeletal 14	5	R	R.EVATNSELVQSGK.S	149.892	161.964	76.6364	62.6778	113.614	155.945	76.4782	77.1274	0.969736
sp|P02533|K1C14_HUMAN	KRT14	K1C14_HUMAN Keratin, type I cytoskeletal 14	6	R	R.ILNEMRDQYEK.M	37.2194	42.3809	35.3549	23.1151	29.6942	34.821	33.5274	31.3608	0.946131
sp|P02533|K1C14_HUMAN	KRT14	K1C14_HUMAN Keratin, type I cytoskeletal 14	1	R	K.ILTATVDNANVLLQIDNAR.L	123.327	136.203	72.5035	59.5063	120.241	109.045	65.7515	66.2894	0.98416
sp|P02533|K1C14_HUMAN	KRT14	K1C14_HUMAN Keratin, type I cytoskeletal 14	5	R	R.M*SVEADINGLR.R	43.8308	37.9885	23.6596	20.2304	34.7303	29.8982	18.8224	19.77	0.971053
sp|P02533|K1C14_HUMAN	KRT14	K1C14_HUMAN Keratin, type I cytoskeletal 14	5	R	R.MSVEADINGLRR.V	120.723	165.047	131.159	112.447	131.089	140.577	105.079	111.053	0.83689
sp|P02533|K1C14_HUMAN	KRT14	K1C14_HUMAN Keratin, type I cytoskeletal 14	1	R	R.QRPAEIK.D	229.714	221.559	84.2638	92.0512	218.574	197.367	111.155	108.423	0.974711
sp|P02533|K1C14_HUMAN	KRT14	K1C14_HUMAN Keratin, type I cytoskeletal 14	1	R	R.QRPAEIK.D	262.132	256.668	109.529	124.08	250.804	258.219	137.861	143.159	0.999258
sp|P02533|K1C14_HUMAN	KRT14	K1C14_HUMAN Keratin, type I cytoskeletal 14	4	R	K.SEISELR.R	183.957	255.028	66.7364	54.0367	147.726	209.163	79.5673	53.0758	0.749823
sp|P02533|K1C14_HUMAN	KRT14	K1C14_HUMAN Keratin, type I cytoskeletal 14	4	R	K.SEISELRR.T	72.7477	63.5536	54.4025	34.1364	59.0028	65.7286	39.4894	39.6147	0.616135
sp|P02533|K1C14_HUMAN	KRT14	K1C14_HUMAN Keratin, type I cytoskeletal 14	1	R	R.TKYETELNLR.M	174.965	150.528	69.4837	79.9018	128.589	125.757	79.5672	84.3694	0.894693
sp|P02533|K1C14_HUMAN	KRT14	K1C14_HUMAN Keratin, type I cytoskeletal 14	1	R	R.TM*QNLEIELQSQLSM*K.A	57.0207	47.7953	24.3013	18.4347	39.4633	44.4828	19.4106	25.6335	1
sp|P02533|K1C14_HUMAN	KRT14	K1C14_HUMAN Keratin, type I cytoskeletal 14	1	R	R.TM*QNLEIELQSQLSMK.A	32.2586	32.6594	18.5667	16.9116	26.3363	29.6377	17.3902	19.4001	0.631124
sp|P02533|K1C14_HUMAN	KRT14	K1C14_HUMAN Keratin, type I cytoskeletal 14	1	R	R.TM*QNLEIELQSQLSMK.A	16.7349	33.07	13.8153	9.42108	20.6672	22.1249	15.4689	8.0813	0.635351
sp|P02533|K1C14_HUMAN	KRT14	K1C14_HUMAN Keratin, type I cytoskeletal 14	1	R	R.TMQNLEIELQSQLSM*K.A	69.1326	69.462	37.0132	30.2409	60.6495	57.7754	33.3628	43.0651	0.968065
sp|P02533|K1C14_HUMAN	KRT14	K1C14_HUMAN Keratin, type I cytoskeletal 14	1	R	R.TMQNLEIELQSQLSMK.A	34.6524	58.0528	28.608	18.1542	38.2237	45.5281	24.8149	21.8293	0.771744
sp|P02533|K1C14_HUMAN	KRT14	K1C14_HUMAN Keratin, type I cytoskeletal 14	1	R	K.VVSTHEQVLR.T	36.0947	29.6957	32.8695	32.3193	37.0679	52.6545	36.9169	25.0759	0.936971
sp|Q04695|K1C17_HUMAN	KRT17	K1C17_HUMAN Keratin, type I cytoskeletal 17	3	R	K.DAEDWFFSK.T	27.486	25.7077	16.8293	12.715	23.1688	37.8571	29.1937	17.4521	1
sp|Q04695|K1C17_HUMAN	KRT17	K1C17_HUMAN Keratin, type I cytoskeletal 17	5	R	R.GQVGGEINVEM*DAAPGVDLSR.I	33.3175	27.5094	18.2787	11.6557	31.6074	45.4708	24.8167	17.0074	1
sp|Q04695|K1C17_HUMAN	KRT17	K1C17_HUMAN Keratin, type I cytoskeletal 17	3	R	K.ILTATVDNANILLQIDNAR.L	28.6329	35.5301	24.3979	23.5414	30.7412	43.4716	29.7924	16.6	0.803599
sp|Q04695|K1C17_HUMAN	KRT17	K1C17_HUMAN Keratin, type I cytoskeletal 17	2	R	R.LSVEADINGLR.R	27.1792	32.2578	13.7926	13.0591	29.1249	35.6437	20.1389	15.9444	0.923205
sp|Q04695|K1C17_HUMAN	KRT17	K1C17_HUMAN Keratin, type I cytoskeletal 17	2	R	R.TIEELQNK.I	41.2577	39.692	23.2072	18.8352	30.3311	44.6681	30.3213	21.0983	1
sp|Q04695|K1C17_HUMAN	KRT17	K1C17_HUMAN Keratin, type I cytoskeletal 17	2	R	R.TM*QALEIELQSQLSM*K.A	25.6506	18.4855	12.5569	15.9689	19.2959	28.8589	18.1064	14.0153	1
sp|Q7Z3Y8|K1C27_HUMAN	KRT27	K1C27_HUMAN Keratin, type I cytoskeletal 27	3	R	R.RDAEAWFNEK.S	18.6381	25.2514	17.4421	12.7322	21.5159	18.7501	10.6314	13.7659	1
sp|Q7Z3Y9|K1C26_HUMAN	KRT26	K1C26_HUMAN Keratin, type I cytoskeletal 26	1	R	K.DAEAWFNER.S	107.198	123.468	101.723	50.1464	111.736	90.1088	45.4052	63.101	1
sp|P35527|K1C9_HUMAN	KRT9	K1C9_HUMAN Keratin, type I cytoskeletal 9	2	R	K.DIENQYETQITQIEHEVSSSGQEVQSSAK.E	32.4769	35.2787	25.8696	18.0252	38.6118	31.7495	18.7835	17.3554	1
sp|P35527|K1C9_HUMAN	KRT9	K1C9_HUMAN Keratin, type I cytoskeletal 9	2	R	K.DIENQYETQITQIEHEVSSSGQEVQSSAK.E	44.7511	44.5488	26.5107	21.3507	41.7618	44.3243	21.7721	20.7022	0.999856
sp|P35527|K1C9_HUMAN	KRT9	K1C9_HUMAN Keratin, type I cytoskeletal 9	1	R	K.DQIVDLTVGNNK.T	248.779	366.108	48.0948	63.7071	231.759	269.681	98.3216	81.0422	0.999797
sp|P35527|K1C9_HUMAN	KRT9	K1C9_HUMAN Keratin, type I cytoskeletal 9	2	R	K.EEMSQLTGQNSGDVNVEINVAPGK.D	26.6894	37.4021	13.6973	9.42829	29.527	39.0994	11.6413	12.4778	1
sp|P35527|K1C9_HUMAN	KRT9	K1C9_HUMAN Keratin, type I cytoskeletal 9	2	R	K.EIETYHNLLEGGQEDFESSGAGK.I	59.3303	56.5819	33.4762	25.216	66.0236	60.6759	28.2392	39.6305	1
sp|P35527|K1C9_HUMAN	KRT9	K1C9_HUMAN Keratin, type I cytoskeletal 9	2	R	K.FEMEQNLR.Q	48.3712	56.0049	33.5388	19.7888	49.0589	59.5036	24.3097	29.2233	0.669961
sp|P35527|K1C9_HUMAN	KRT9	K1C9_HUMAN Keratin, type I cytoskeletal 9	1	R	R.FSSSSGYGGGSSR.V	22.6952	23.6011	12.5383	6.93804	19.9103	20.7226	9.41614	9.67868	1
sp|P35527|K1C9_HUMAN	KRT9	K1C9_HUMAN Keratin, type I cytoskeletal 9	1	R	R.GGGGSFGYSYGGGSGGGFSASSLGGGFGGGSR.G	44.638	51.9039	26.5193	21.244	43.8464	44.3333	22.5702	25.8972	0.897027
sp|P35527|K1C9_HUMAN	KRT9	K1C9_HUMAN Keratin, type I cytoskeletal 9	1	R	R.GGGGSFGYSYGGGSGGGFSASSLGGGFGGGSR.G	71.887	81.8429	43.1838	28.524	70.7598	74.7423	46.0129	37.9583	0.978079
sp|P35527|K1C9_HUMAN	KRT9	K1C9_HUMAN Keratin, type I cytoskeletal 9	2	R	R.GGSGGSHGGGSGFGGESGGSYGGGEEASGSGGGYGGGSGK.S	17.0911	26.3258	24.3173	16.1213	26.2279	33.6469	16.5731	8.88004	1
sp|P35527|K1C9_HUMAN	KRT9	K1C9_HUMAN Keratin, type I cytoskeletal 9	2	R	R.GGSGGSYGR.G	45.0453	48.6989	25.7723	23.6001	55.4411	49.1624	37.6858	24.6375	1
sp|P35527|K1C9_HUMAN	KRT9	K1C9_HUMAN Keratin, type I cytoskeletal 9	2	R	R.GGSGGSYGR.G	27.6699	34.2896	21.5374	15.2554	36.6838	38.4092	23.5374	17.1626	0.973501
sp|P35527|K1C9_HUMAN	KRT9	K1C9_HUMAN Keratin, type I cytoskeletal 9	1	R	K.GPAAIQK.N	134.095	139.54	131.237	117.467	165.516	147.864	98.7932	115.067	0.764424
sp|P35527|K1C9_HUMAN	KRT9	K1C9_HUMAN Keratin, type I cytoskeletal 9	2	R	R.HGVQELEIELQSQLSK.K	119.619	124.554	56.5219	56.2511	118.49	113.064	53.88	64.0771	1
sp|P35527|K1C9_HUMAN	KRT9	K1C9_HUMAN Keratin, type I cytoskeletal 9	2	R	R.HGVQELEIELQSQLSKK.A	67.0588	52.8783	52.1328	49.9212	56.7276	53.2009	50.339	80.4801	0.772034
sp|P35527|K1C9_HUMAN	KRT9	K1C9_HUMAN Keratin, type I cytoskeletal 9	2	R	R.IKFEMEQNLR.Q	141.749	168.01	73.6289	70.9259	166.495	166.385	92.9243	87.7664	0.996314
sp|P35527|K1C9_HUMAN	KRT9	K1C9_HUMAN Keratin, type I cytoskeletal 9	1	R	K.IQDWYDK.K	56.9003	70.0584	40.5753	23.7749	66.9262	69.7282	30.6865	33.5202	0.662341
sp|P35527|K1C9_HUMAN	KRT9	K1C9_HUMAN Keratin, type I cytoskeletal 9	2	R	R.KDIENQYETQITQIEHEVSSSGQEVQSSAK.E	49.4263	59.8145	32.9393	20.4769	47.7914	53.9199	18.7148	25.4784	1
sp|P35527|K1C9_HUMAN	KRT9	K1C9_HUMAN Keratin, type I cytoskeletal 9	1	R	K.KGPAAIQK.N	292.175	296.826	109.644	149.12	276.268	275.284	135.072	158.343	0.966613
sp|P35527|K1C9_HUMAN	KRT9	K1C9_HUMAN Keratin, type I cytoskeletal 9	17	R	R.LASYLDK.V	234.041	263.512	119.48	116.141	235.568	192.93	93.6665	123.477	0.982492
sp|P35527|K1C9_HUMAN	KRT9	K1C9_HUMAN Keratin, type I cytoskeletal 9	1	R	R.LASYLDKVQALEEANNDLENK.I	57.0197	63.4848	26.8168	29.2778	54.0711	52.2482	29.0394	39.9322	1
sp|P35527|K1C9_HUMAN	KRT9	K1C9_HUMAN Keratin, type I cytoskeletal 9	2	R	R.M*TLDDFR.I	64.8756	71.1433	41.284	32.0709	64.9511	78.4892	37.6871	37.0329	0.724351
sp|P35527|K1C9_HUMAN	KRT9	K1C9_HUMAN Keratin, type I cytoskeletal 9	2	R	R.M*TLDDFR.I	96.4129	119.751	59.4469	48.576	104.752	116.615	65.1981	56.1724	0.855834
sp|P35527|K1C9_HUMAN	KRT9	K1C9_HUMAN Keratin, type I cytoskeletal 9	2	R	R.MTLDDFR.I	322.841	432.916	200.458	148.49	395.124	413.777	224.474	194.538	0.999907
sp|P35527|K1C9_HUMAN	KRT9	K1C9_HUMAN Keratin, type I cytoskeletal 9	2	R	K.NHKEEM*SQLTGQNSGDVNVEINVAPGK.D	78.8318	55.9453	25.2681	34.9766	85.8016	88.5066	40.8273	59.1922	1
sp|P35527|K1C9_HUMAN	KRT9	K1C9_HUMAN Keratin, type I cytoskeletal 9	2	R	K.NHKEEM*SQLTGQNSGDVNVEINVAPGK.D	251.399	128.779	82.391	97.7915	240.754	241.77	102.15	151.409	1
sp|P35527|K1C9_HUMAN	KRT9	K1C9_HUMAN Keratin, type I cytoskeletal 9	2	R	K.NHKEEMSQLTGQNSGDVNVEINVAPGK.D	305.538	215.077	115.087	131.3	356.211	329.509	156.688	187.688	0.999868
sp|P35527|K1C9_HUMAN	KRT9	K1C9_HUMAN Keratin, type I cytoskeletal 9	2	R	K.NHKEEM*SQLTGQNSGDVNVEINVAPGKDLTK.T	59.8578	35.8141	17.2604	39.145	48.7188	48.0386	26.1273	40.511	1
sp|P35527|K1C9_HUMAN	KRT9	K1C9_HUMAN Keratin, type I cytoskeletal 9	2	R	K.NHKEEMSQLTGQNSGDVNVEINVAPGKDLTK.T	76.5288	47.4428	35.8988	38.6296	60.9298	65.8104	47.6226	56.2344	1
sp|P35527|K1C9_HUMAN	KRT9	K1C9_HUMAN Keratin, type I cytoskeletal 9	2	R	K.NHKEEMSQLTGQNSGDVNVEINVAPGKDLTK.T	67.5133	37.5235	33.621	35.74	54.2307	60.052	40.6274	48.3484	0.998449
sp|P35527|K1C9_HUMAN	KRT9	K1C9_HUMAN Keratin, type I cytoskeletal 9	1	R	K.NYSPYYNTIDDLKDQIVDLTVGNNK.T	34.4998	36.9378	12.594	17.6023	42.7664	35.3212	17.5564	26.7336	1
sp|P35527|K1C9_HUMAN	KRT9	K1C9_HUMAN Keratin, type I cytoskeletal 9	2	R	R.QEIECQNQEYSLLLSIK.M	34.1891	32.9326	25.2743	34.7343	77.2083	30.5962	56.7747	26.5792	0.803164
sp|P35527|K1C9_HUMAN	KRT9	K1C9_HUMAN Keratin, type I cytoskeletal 9	2	R	R.QEYEQLIAK.N	55.1493	64.9493	23.9848	23.5009	62.6362	66.5041	30.0482	29.5685	0.995435
sp|P35527|K1C9_HUMAN	KRT9	K1C9_HUMAN Keratin, type I cytoskeletal 9	2	R	R.QGVDADINGLR.Q	28.3264	20.2875	11.821	15.2272	24.5331	25.224	14.7547	14.1989	1
sp|P35527|K1C9_HUMAN	KRT9	K1C9_HUMAN Keratin, type I cytoskeletal 9	2	R	R.QGVDADINGLR.Q	302.579	286.067	144.559	127.234	294.492	285.713	123.676	151.85	1
sp|P35527|K1C9_HUMAN	KRT9	K1C9_HUMAN Keratin, type I cytoskeletal 9	2	R	R.QVLDNLTM*EK.S	80.9679	79.2806	29.2548	42.8159	84.3763	80.2339	32.6543	44.6407	1
sp|P35527|K1C9_HUMAN	KRT9	K1C9_HUMAN Keratin, type I cytoskeletal 9	2	R	R.QVLDNLTM*EK.S	79.9524	108.034	49.0566	49.6181	94.3621	96.8757	62.8157	58.4086	0.84353
sp|P35527|K1C9_HUMAN	KRT9	K1C9_HUMAN Keratin, type I cytoskeletal 9	2	R	R.QVLDNLTMEK.S	16.831	28.91	14.5268	9.73385	22.5849	26.4279	13.2569	11.0891	0.856833
sp|P35527|K1C9_HUMAN	KRT9	K1C9_HUMAN Keratin, type I cytoskeletal 9	2	R	K.SDLEM*QYETLQEELM*ALK.K	27.9564	21.6849	9.20381	11.7355	24.4263	22.4434	8.77784	10.8069	0.999548
sp|P35527|K1C9_HUMAN	KRT9	K1C9_HUMAN Keratin, type I cytoskeletal 9	2	R	K.SDLEMQYETLQEELM*ALK.K	26.48	45.3347	11.6551	12.4627	36.1345	40.2701	21.2886	10.8455	0.898345
sp|P35527|K1C9_HUMAN	KRT9	K1C9_HUMAN Keratin, type I cytoskeletal 9	2	R	K.SDLEM*QYETLQEELM*ALKK.N	147.882	137.546	72.8399	80.4454	135.99	115.986	70.5033	94.894	0.870911
sp|P35527|K1C9_HUMAN	KRT9	K1C9_HUMAN Keratin, type I cytoskeletal 9	2	R	K.SDLEM*QYETLQEELMALKK.N	42.7207	58.7829	23.8255	24.1116	50.3081	49.3467	27.9986	31.4571	0.9741
sp|P35527|K1C9_HUMAN	KRT9	K1C9_HUMAN Keratin, type I cytoskeletal 9	2	R	K.SDLEMQYETLQEELMALKK.N	165.213	223.348	93.5964	85.028	216.449	241.949	114.621	104.482	0.994213
sp|P35527|K1C9_HUMAN	KRT9	K1C9_HUMAN Keratin, type I cytoskeletal 9	1	R	K.STM*QELNSR.L	28.896	21.0748	16.1388	13.3896	25.0014	27.7249	18.1636	19.1896	0.999
sp|P35527|K1C9_HUMAN	KRT9	K1C9_HUMAN Keratin, type I cytoskeletal 9	1	R	K.STM*QELNSR.L	21.3538	21.3284	11.8738	13.009	21.3548	21.2323	11.6415	13.0685	1
sp|P35527|K1C9_HUMAN	KRT9	K1C9_HUMAN Keratin, type I cytoskeletal 9	1	R	K.STM*QELNSR.L	27.84	20.6346	18.3395	11.1978	28.0905	21.0275	12.5458	13.3024	1
sp|P35527|K1C9_HUMAN	KRT9	K1C9_HUMAN Keratin, type I cytoskeletal 9	1	R	K.STMQELNSR.L	25.9179	27.4247	12.8775	14.6465	26.5862	31.8651	19.0727	20.0163	0.98188
sp|P35527|K1C9_HUMAN	KRT9	K1C9_HUMAN Keratin, type I cytoskeletal 9	1	R	K.STM*QELNSR.L	24.2388	22.2464	12.7884	8.72807	19.9173	19.8239	11.4039	13.0501	1
sp|P35527|K1C9_HUMAN	KRT9	K1C9_HUMAN Keratin, type I cytoskeletal 9	1	R	K.STM*QELNSR.L	62.2154	59.3073	31.1017	25.8801	52.8301	59.4587	27.0858	26.388	0.999587
sp|P35527|K1C9_HUMAN	KRT9	K1C9_HUMAN Keratin, type I cytoskeletal 9	1	R	K.TLLDIDNTR.M	210.402	192.015	90.8109	93.0639	187.636	182.07	86.6949	104.916	0.998699
sp|P35527|K1C9_HUMAN	KRT9	K1C9_HUMAN Keratin, type I cytoskeletal 9	2	R	K.TLNDM*RQEYEQLIAK.N	21.5975	23.6201	21.0612	15.6338	31.2927	27.8609	24.7798	19.0205	1
sp|P35527|K1C9_HUMAN	KRT9	K1C9_HUMAN Keratin, type I cytoskeletal 9	2	R	K.TLNDM*RQEYEQLIAK.N	27.3348	28.7694	27.5541	21.133	23.7349	32.9734	27.395	28.9314	1
sp|P35527|K1C9_HUMAN	KRT9	K1C9_HUMAN Keratin, type I cytoskeletal 9	2	R	K.TLNDMRQEYEQLIAK.N	53.6523	54.028	47.763	36.9395	55.6924	57.0049	47.0471	41.7766	0.791213
sp|P35527|K1C9_HUMAN	KRT9	K1C9_HUMAN Keratin, type I cytoskeletal 9	1	R	K.VQALEEANNDLENK.I	259.381	303.87	87.5147	109.501	307.853	302.064	116.175	131.54	0.950865
sp|P35527|K1C9_HUMAN	KRT9	K1C9_HUMAN Keratin, type I cytoskeletal 9	1	R	K.VQALEEANNDLENK.I	52.5283	51.9004	27.2536	29.8811	52.0771	59.6606	28.3124	30.3956	0.898955
sp|P35527|K1C9_HUMAN	KRT9	K1C9_HUMAN Keratin, type I cytoskeletal 9	1	R	K.VQALEEANNDLENK.I	24.8131	36.9709	18.8383	15.7938	21.1478	30.3612	9.56014	18.7898	0.896305
sp|P35527|K1C9_HUMAN	KRT9	K1C9_HUMAN Keratin, type I cytoskeletal 9	1	R	K.VQALEEANNDLENKIQDWYDK.K	33.6871	29.0906	17.3622	17.9495	28.7919	20.3509	13.9797	22.4529	0.889726
sp|P35527|K1C9_HUMAN	KRT9	K1C9_HUMAN Keratin, type I cytoskeletal 9	1	R	K.VQALEEANNDLENKIQDWYDKK.G	54.7079	43.9349	19.9694	28.0015	44.3183	40.6943	25.5968	40.1364	0.9099
sp|P05783|K1C18_HUMAN	KRT18	K1C18_HUMAN Keratin, type I cytoskeletal 18	5	R	R.IVLQIDNAR.L	32.7389	46.047	50.3789	43.0586	46.6838	45.8106	40.2166	45.8641	0.849498
sp|P05783|K1C18_HUMAN	KRT18	K1C18_HUMAN Keratin, type I cytoskeletal 18	2	R	R.SLETENR.R	23.4132	33.8569	49.5592	40.9639	30.8769	35.1187	28.1701	36.764	0.997016
sp|Q15323|K1H1_HUMAN	KRT31	K1H1_HUMAN Keratin, type I cuticular Ha1	5	R	R.LVVQIDNAK.L	32.4244	25.9793	14.9801	9.81908	20.2556	16.0192	17.4246	16.1683	0.741917
sp|P05109|S10A8_HUMAN	S100A8	S10A8_HUMAN Protein S100-A8	1	R	K.GNFHAVYR.D	56.1724	58.0213	40.4041	30.4161	51.7489	84.2004	28.3784	48.2572	0.983223
sp|P05109|S10A8_HUMAN	S100A8	S10A8_HUMAN Protein S100-A8	1	R	-.M*LTELEK.A	16.1632	23.2442	14.0891	14.3431	31.3888	34.5814	9.49998	23.5587	0.880485
sp|P01860|IGHG3_HUMAN	IGHG3	IGHG3_HUMAN Ig gamma-3 chain C region	1	R	K.ALPAPIEK.T	121.729	172.254	54.914	58.3848	308.601	155.622	98.3463	79.9891	0.998745
sp|P01860|IGHG3_HUMAN	IGHG3	IGHG3_HUMAN Ig gamma-3 chain C region	2	R	K.GPSVFPLAPCSR.S	38.9189	61.6581	31.6816	26.4966	142.987	45.6262	57.11	29.8295	0.92369
sp|P01857|IGHG1_HUMAN	IGHG1	IGHG1_HUMAN Ig gamma-1 chain C region	0	U	K.GPSVFPLAPSSK.S	30.9405	43.5195	18.1323	19.643	72.2079	40.9081	30.9327	22.4472	0.947933
sp|P01857|IGHG1_HUMAN	IGHG1	IGHG1_HUMAN Ig gamma-1 chain C region	0	U	R.TPEVTCVVVDVSHEDPEVK.F	20.6473	38.8202	10.0512	11.2721	21.2066	26.6448	11.1942	15.1694	0.842032
sp|P01859|IGHG2_HUMAN	IGHG2	IGHG2_HUMAN Ig gamma-2 chain C region	0	U	K.GLPAPIEK.T	49.2395	99.5883	51.469	32.9874	414.867	27.0149	112.58	57.252	0.896846
sp|P01859|IGHG2_HUMAN	IGHG2	IGHG2_HUMAN Ig gamma-2 chain C region	1	R	R.STSESTAALGCLVK.D	68.402	165.65	94.7764	64.173	613.154	65.1189	195.115	89.1386	1
sp|P01859|IGHG2_HUMAN	IGHG2	IGHG2_HUMAN Ig gamma-2 chain C region	0	U	K.TTPPM*LDSDGSFFLYSK.L	14.6557	20.4586	12.1195	7.58765	64.8829	12.1159	19.631	12.5356	1
sp|P01859|IGHG2_HUMAN	IGHG2	IGHG2_HUMAN Ig gamma-2 chain C region	0	U	R.VVSVLTVVHQDWLNGK.E	19.4013	38.8049	23.4065	12.8135	132.032	15.5551	43.5929	20.2417	0.85037
sp|P09211|GSTP1_HUMAN	GSTP1	GSTP1_HUMAN Glutathione S-transferase P	0	U	K.ALPGQLKPFETLLSQNQGGK.T	51.9272	51.4913	30.7414	46.6315	51.3439	49.2439	64.4552	42.8832	0.777019
sp|P09211|GSTP1_HUMAN	GSTP1	GSTP1_HUMAN Glutathione S-transferase P	1	R	R.TLGLYGK.D	83.7685	91.0747	78.5568	94.3339	99.9156	81.1456	106.335	84.9272	0.86245
sp|Q9UPY3|DICER_HUMAN	DICER1	DICER_HUMAN Endoribonuclease Dicer	1	R	K.ALPLSSAEK.R	85.7179	126.677	98.0794	133.039	125.936	112.357	107.115	119.859	0.888195
sp|P01019|ANGT_HUMAN	AGT	ANGT_HUMAN Angiotensinogen	0	U	R.SLDFTELDVAAEK.I	86.4899	77.6309	27.7623	37.1923	46.535	63.9231	29.4179	28.7906	1
sp|P01019|ANGT_HUMAN	AGT	ANGT_HUMAN Angiotensinogen	0	U	R.VANPLSTA.-	131.548	115.461	60.2264	65.5992	99.3321	96.8049	49.4306	48.1764	0.750921
sp|P62937|PPIA_HUMAN	PPIA	PPIA_HUMAN Peptidyl-prolyl cis-trans isomerase A	5	R	R.ALSTGEK.G	74.4879	74.9747	67.3356	99.4088	91.4334	74.4106	93.9391	83.6872	0.997844
sp|P62937|PPIA_HUMAN	PPIA	PPIA_HUMAN Peptidyl-prolyl cis-trans isomerase A	2	R	R.VSFELFADK.V	54.1792	59.3903	47.1535	65.2829	57.3222	52.5777	62.1033	58.6702	0.7501
sp|P07437|TBB5_HUMAN	TUBB	TBB5_HUMAN Tubulin beta chain	14	R	R.LHFFM*PGFAPLTSR.G	24.5453	22.3621	23.1131	20.0058	24.444	19.7291	20.8577	30.7589	0.844581
sp|P07437|TBB5_HUMAN	TUBB	TBB5_HUMAN Tubulin beta chain	4	R	R.YLTVAAVFR.G	24.8823	33.1287	35.4646	27.3508	35.446	24.5694	24.7793	24.5709	0.75024
sp|P04745|AMY1_HUMAN	AMY1A	AMY1_HUMAN Alpha-amylase 1	4	R	R.ALVFVDNHDNQR.G	46.265	53.2796	35.0137	41.0706	150.703	45.8798	37.3082	40.9463	0.810171
sp|P04745|AMY1_HUMAN	AMY1A	AMY1_HUMAN Alpha-amylase 1	8	R	R.SGNEDEFR.N	13.6727	20.6754	18.3025	17.6949	69.9086	14.5049	18.9419	17.4391	1
sp|Q99497|PARK7_HUMAN	PARK7	PARK7_HUMAN Protein DJ-1	2	R	K.DGLILTSR.G	64.0866	70.4312	43.8025	62.4883	64.0554	64.9893	54.3426	57.5599	0.83599
sp|P06727|APOA4_HUMAN	APOA4	APOA4_HUMAN Apolipoprotein A-IV	0	U	R.GNTEGLQK.S	20.9117	27.657	10.1398	13.7677	35.6159	26.6045	18.7927	12.033	0.909314
sp|P06727|APOA4_HUMAN	APOA4	APOA4_HUMAN Apolipoprotein A-IV	0	U	R.ISASAEELR.Q	38.4751	56.9561	17.2303	27.1347	75.468	54.02	21.3141	24.1489	0.829505
sp|P06727|APOA4_HUMAN	APOA4	APOA4_HUMAN Apolipoprotein A-IV	0	U	R.LAPLAEDVR.G	39.0072	53.6562	14.3023	27.0387	83.6365	60.7426	24.7811	25.9151	0.997754
sp|P06727|APOA4_HUMAN	APOA4	APOA4_HUMAN Apolipoprotein A-IV	0	U	K.SLAELGGHLDQQVEEFR.R	51.6124	72.9706	62.0286	55.4603	91.2205	75.4813	50.3455	70.6098	0.996713
sp|Q5QNW6-2|H2B2F_HUMAN	HIST2H2BF	H2B2F_HUMAN Isoform 2 of Histone H2B type 2-F	16	R	K.AM*GIM*NSFVNDIFER.I	15.8342	18.0359	20.9282	16.606	18.7529	16.1031	12.3701	19.9317	0.95579
sp|Q5QNW6-2|H2B2F_HUMAN	HIST2H2BF	H2B2F_HUMAN Isoform 2 of Histone H2B type 2-F	16	R	K.AM*GIM*NSFVNDIFER.I	17.8772	26.3292	26.2164	29.689	22.7774	23.9514	25.3292	24.0033	1
sp|Q5QNW6-2|H2B2F_HUMAN	HIST2H2BF	H2B2F_HUMAN Isoform 2 of Histone H2B type 2-F	11	R	K.ESYSVYVYK.V	32.8647	41.2047	41.8282	40.0307	33.9405	34.9039	31.4031	40.014	0.946786
sp|Q5QNW6-2|H2B2F_HUMAN	HIST2H2BF	H2B2F_HUMAN Isoform 2 of Histone H2B type 2-F	17	R	K.HAVSEGTK.A	190.735	216.853	220.816	262.539	245.423	242.653	225.741	268.298	0.715285
sp|Q5QNW6-2|H2B2F_HUMAN	HIST2H2BF	H2B2F_HUMAN Isoform 2 of Histone H2B type 2-F	17	R	R.LLLPGELAK.H	123.895	149.395	159.342	179.323	159.2	134.264	133.308	166.271	0.737628
sp|Q5QNW6-2|H2B2F_HUMAN	HIST2H2BF	H2B2F_HUMAN Isoform 2 of Histone H2B type 2-F	17	R	K.QVHPDTGISSK.A	68.5822	90.4283	96.3807	82.2151	101.963	74.2659	68.5942	86.4464	0.886311
sp|Q6DN03|H2B2C_HUMAN	HIST2H2BC	H2B2C_HUMAN Putative histone H2B type 2-C	16	R	R.IAGEASR.L	103.94	120.287	130.042	139.338	170.942	111.978	101.153	143.56	0.982377
sp|P41222|PTGDS_HUMAN	PTGDS	PTGDS_HUMAN Prostaglandin-H2 D-isomerase	2	R	K.AQGFTEDTIVFLPQTDK.C	29.8234	67.1165	15.867	35.8506	45.6102	36.365	32.5665	12.557	0.826491
sp|P41222|PTGDS_HUMAN	PTGDS	PTGDS_HUMAN Prostaglandin-H2 D-isomerase	4	R	R.TM*LLQPAGSLGSYSYR.S	21.8174	56.6635	12.5868	27.0566	20.0084	28.6386	21.383	12.3226	0.743745
sp|P04792|HSPB1_HUMAN	HSPB1	HSPB1_HUMAN Heat shock protein beta-1	1	R	R.AQLGGPEAAK.S	17.2857	18.1013	13.9177	16.8997	21.851	19.9735	20.8304	27.2455	0.899897
sp|P04792|HSPB1_HUMAN	HSPB1	HSPB1_HUMAN Heat shock protein beta-1	0	U	K.DGVVEITGK.H	33.8253	32.3066	33.3016	33.6039	35.7092	34.6865	30.1994	36.7143	0.853961
sp|P62081|RS7_HUMAN	RPS7	RS7_HUMAN 40S ribosomal protein S7	1	R	K.AQQNNVEHK.V	21.6236	21.1405	20.8073	24.3191	21.2739	18.5247	14.6655	20.8919	0.952618
sp|Q30154|DRB5_HUMAN	HLA-DRB5	DRB5_HUMAN HLA class II histocompatibility antigen, DR beta 5 chain	8	R	R.FDSDVGEYR.A	57.4547	57.9518	21.6594	29.6988	31.4455	26.5405	40.6555	23.8321	0.752684
sp|P05089|ARGI1_HUMAN	ARG1	ARGI1_HUMAN Arginase-1	3	R	K.ASEQLAGK.V	54.1244	57.0024	35.4513	39.3441	54.8317	58.9703	31.9804	41.418	0.838185
sp|P05089|ARGI1_HUMAN	ARG1	ARGI1_HUMAN Arginase-1	3	R	R.GGVEEGPTVLR.K	31.0418	31.0636	18.4603	14.7016	34.7383	30.9376	16.3202	18.1865	1
sp|P05089|ARGI1_HUMAN	ARG1	ARGI1_HUMAN Arginase-1	2	R	K.TGLLSGLDIM*EVNPSLGK.T	29.5449	21.1177	17.1097	11.4576	22.7035	24.2094	11.4605	14.9129	0.928025
sp|P10909-2|CLUS_HUMAN	CLU	CLUS_HUMAN Isoform 2 of Clusterin	7	R	R.ASSIIDELFQDR.F	150.66	126.715	51.6376	79.3212	102.01	171.84	70.9339	53.8109	0.899363
sp|P10909-2|CLUS_HUMAN	CLU	CLUS_HUMAN Isoform 2 of Clusterin	5	R	R.EILSVDCSTNNPSQAK.L	251.243	242.277	98.6994	107.642	221.955	249.05	73.081	117.709	0.690985
sp|P10909-2|CLUS_HUMAN	CLU	CLUS_HUMAN Isoform 2 of Clusterin	10	R	K.EIQNAVNGVK.Q	58.3136	62.1635	18.8797	31.936	45.9582	67.1259	29.1399	24.5326	1
sp|P10909-2|CLUS_HUMAN	CLU	CLUS_HUMAN Isoform 2 of Clusterin	6	R	R.ELDESLQVAER.L	59.2214	57.5584	23.6525	38.9878	32.8727	65.9183	31.3552	24.0837	1
sp|P10909-2|CLUS_HUMAN	CLU	CLUS_HUMAN Isoform 2 of Clusterin	5	R	K.FM*ETVAEK.A	30.4034	36.2784	12.3888	21.5728	31.5914	39.5335	14.5717	20.4989	0.878385
sp|P10909-2|CLUS_HUMAN	CLU	CLUS_HUMAN Isoform 2 of Clusterin	5	R	K.FMETVAEK.A	55.1179	58.061	39.0087	42.4013	56.8991	77.2664	32.8591	26.8755	0.525561
sp|P10909-2|CLUS_HUMAN	CLU	CLUS_HUMAN Isoform 2 of Clusterin	7	R	R.IDSLLENDR.Q	152.428	148.034	58.1099	73.0309	140.029	203.91	77.8854	61.7501	0.986715
sp|P10909-2|CLUS_HUMAN	CLU	CLUS_HUMAN Isoform 2 of Clusterin	10	R	R.KTLLSNLEEAK.K	106.644	93.1724	32.8511	53.112	92.3065	113.997	52.8579	41.9697	0.88357
sp|P10909-2|CLUS_HUMAN	CLU	CLUS_HUMAN Isoform 2 of Clusterin	6	R	R.KYNELLK.S	248.98	256.719	90.2549	120.88	174.559	259.084	137.263	93.0112	0.913777
sp|P10909-2|CLUS_HUMAN	CLU	CLUS_HUMAN Isoform 2 of Clusterin	6	R	R.RPHFFFPK.S	95.9141	97.4479	38.9882	39.471	64.2232	95.9849	47.0954	41.3394	0.896142
sp|P10909-2|CLUS_HUMAN	CLU	CLUS_HUMAN Isoform 2 of Clusterin	7	R	R.SGSGLVGR.Q	237.805	223.197	103.545	144.411	217.707	297.585	151.842	133.101	0.793648
sp|P61626|LYSC_HUMAN	LYZ	LYSC_HUMAN Lysozyme C	1	R	R.LGM*DGYR.G	14.7128	18.0076	8.0076	11.0548	12.5605	13.8821	10.943	9.15392	1
sp|P61626|LYSC_HUMAN	LYZ	LYSC_HUMAN Lysozyme C	1	R	R.LGMDGYR.G	36.2864	59.762	28.1369	34.7532	40.3712	55.0266	25.4568	50.4588	1
sp|P61626|LYSC_HUMAN	LYZ	LYSC_HUMAN Lysozyme C	1	R	K.WESGYNTR.A	9.1419	17.3188	8.41536	8.58808	12.8605	17.0774	8.23113	14.0544	1
sp|P08571|CD14_HUMAN	CD14	CD14_HUMAN Monocyte differentiation antigen CD14	1	R	R.LKELTLEDLK.I	59.6282	59.8609	23.1634	40.5958	49.2372	45.5097	40.0211	32.3951	0.842571
sp|P61981|1433G_HUMAN	YWHAG	1433G_HUMAN 14-3-3 protein gamma	8	R	R.VLSSIEQK.S	21.9385	23.5584	18.0662	23.8429	163.219	23.6971	44.1058	21.4994	0.897527
sp|P62258|1433E_HUMAN	YWHAE	1433E_HUMAN 14-3-3 protein epsilon	22	R	R.NLLSVAYK.N	101.659	119.497	92.1937	105.091	116.372	103.942	120.429	105.926	0.719069
sp|P63104|1433Z_HUMAN	YWHAZ	1433Z_HUMAN 14-3-3 protein zeta/delta	5	R	R.VVSSIEQK.T	40.7598	43.3844	35.9734	44.1112	54.4984	55.7027	59.2824	47.8399	0.984797
sp|P29401-2|TKT_HUMAN	TKT	TKT_HUMAN Isoform 2 of Transketolase	2	R	K.AVELAANTK.G	23.9938	21.1188	20.483	24.3129	30.6252	23.8286	17.0294	23.1492	0.910062
sp|P29401-2|TKT_HUMAN	TKT	TKT_HUMAN Isoform 2 of Transketolase	2	R	K.LILDSAR.A	45.1419	54.4779	58.6021	54.4834	50.7652	46.3081	53.143	56.5034	1
sp|P62736|ACTA_HUMAN	ACTA2	ACTA_HUMAN Actin, aortic smooth muscle	29	R	R.AVFPSIVGRPR.Q	52.9736	47.3501	46.8534	77.4657	52.6257	51.9064	54.0642	51.3943	0.94898
sp|P62736|ACTA_HUMAN	ACTA2	ACTA_HUMAN Actin, aortic smooth muscle	11	R	R.DLTDYLM*K.I	37.8986	38.3987	33.9825	36.6197	38.2324	40.1499	36.4456	38.6183	0.910734
sp|P62736|ACTA_HUMAN	ACTA2	ACTA_HUMAN Actin, aortic smooth muscle	11	R	R.DLTDYLMK.I	31.1888	27.8593	26.8996	27.8007	37.0178	27.9891	28.4396	29.1041	0.843367
sp|P62736|ACTA_HUMAN	ACTA2	ACTA_HUMAN Actin, aortic smooth muscle	23	R	K.DSYVGDEAQSKR.G	32.166	39.9927	32.6187	51.9436	38.2228	33.4805	32.1914	38.4517	0.647687
sp|P62736|ACTA_HUMAN	ACTA2	ACTA_HUMAN Actin, aortic smooth muscle	9	R	K.EITALAPSTM*K.I	105.503	106.614	89.9066	94.9127	114.656	103.655	119.455	111.102	1
sp|P62736|ACTA_HUMAN	ACTA2	ACTA_HUMAN Actin, aortic smooth muscle	24	R	R.HQGVM*VGM*GQK.D	59.9712	49.7042	35.4555	44.327	58.8745	50.1238	53.3002	55.4186	0.840564
sp|P62736|ACTA_HUMAN	ACTA2	ACTA_HUMAN Actin, aortic smooth muscle	24	R	R.HQGVM*VGMGQK.D	50.4798	44.8914	35.9422	50.7431	57.4359	49.2629	51.3673	49.1219	0.639407
sp|P62736|ACTA_HUMAN	ACTA2	ACTA_HUMAN Actin, aortic smooth muscle	10	R	K.IIAPPER.K	41.731	33.8603	24.9896	27.651	38.4452	29.6952	37.6247	31.0686	0.802171
sp|P62736|ACTA_HUMAN	ACTA2	ACTA_HUMAN Actin, aortic smooth muscle	28	R	K.RGILTLK.Y	78.3532	90.4467	142.472	141.497	88.5285	91.7768	119.781	154.97	0.996245
sp|P62736|ACTA_HUMAN	ACTA2	ACTA_HUMAN Actin, aortic smooth muscle	8	R	K.YPIEHGIITNWDDMEK.I	16.6435	21.5052	14.0693	16.1647	16.2339	20.5019	18.5432	16.4943	0.665847
sp|P62736|ACTA_HUMAN	ACTA2	ACTA_HUMAN Actin, aortic smooth muscle	8	R	K.YPIEHGIITNWDDMEK.I	30.0886	34.5293	30.7101	31.0715	38.8202	33.8736	35.7078	31.8943	1
sp|P60709|ACTB_HUMAN	ACTB	ACTB_HUMAN Actin, cytoplasmic 1	9	R	R.VAPEEHPVLLTEAPLNPK.A	22.6912	27.7305	22.9213	24.5716	26.7617	26.9832	22.8842	24.5409	1
sp|P68363|TBA1B_HUMAN	TUBA1B	TBA1B_HUMAN Tubulin alpha-1B chain	8	R	K.EIIDLVLDR.I	23.7606	23.1845	27.3297	24.1092	56.6261	21.667	29.3775	27.8583	0.560535
sp|P68363|TBA1B_HUMAN	TUBA1B	TBA1B_HUMAN Tubulin alpha-1B chain	11	R	R.IHFPLATYAPVISAEK.A	50.7396	55.6306	46.5667	52.1551	53.8041	49.3952	49.6175	54.5807	0.755518
sp|P68363|TBA1B_HUMAN	TUBA1B	TBA1B_HUMAN Tubulin alpha-1B chain	13	R	R.LSVDYGK.K	42.3195	47.2126	35.4594	47.7566	44.5073	45.8811	29.7249	37.3856	1
sp|P68363|TBA1B_HUMAN	TUBA1B	TBA1B_HUMAN Tubulin alpha-1B chain	15	R	R.NLDIERPTYTNLNR.L	56.7344	55.7169	59.6427	48.8672	57.4266	47.13	47.5364	77.5514	0.999168
sp|P68363|TBA1B_HUMAN	TUBA1B	TBA1B_HUMAN Tubulin alpha-1B chain	0	R	R.QLFHPEQLITGK.E	47.7678	45.3726	42.7268	41.1973	48.4662	44.4126	45.1627	44.1213	0.882765
sp|P81605|DCD_HUMAN	DCD	DCD_HUMAN Dermcidin	2	R	K.AVGGLGK.L	67.4005	108.927	53.2495	87.4356	96.6315	201.462	101.099	64.7608	0.689762
sp|P81605|DCD_HUMAN	DCD	DCD_HUMAN Dermcidin	2	R	K.DAVEDLESVGK.G	156.579	251.453	91.7896	122.219	174.162	366.659	119.046	119.145	1
sp|P54819|KAD2_HUMAN	AK2	KAD2_HUMAN Adenylate kinase 2, mitochondrial	8	R	R.AVLLGPPGAGK.G	20.7024	22.8059	30.2856	30.8161	29.0446	24.3137	25.3205	37.1252	0.551992
sp|P54819|KAD2_HUMAN	AK2	KAD2_HUMAN Adenylate kinase 2, mitochondrial	8	R	K.LVSDEMVVELIEK.N	21.2329	25.5789	26.3837	26.0784	21.0505	29.2971	22.1063	20.3651	0.914475
sp|P01009|A1AT_HUMAN	SERPINA1	A1AT_HUMAN Alpha-1-antitrypsin	0	U	K.AVLTIDEK.G	41.2967	82.4264	19.5967	32.4788	180.12	48.448	38.9454	28.0952	0.991912
sp|P01009|A1AT_HUMAN	SERPINA1	A1AT_HUMAN Alpha-1-antitrypsin	1	R	K.LSITGTYDLK.S	12.8931	27.703	10.2325	11.9848	74.8017	15.1178	12.3219	14.5356	0.929755
sp|P01009|A1AT_HUMAN	SERPINA1	A1AT_HUMAN Alpha-1-antitrypsin	3	R	K.QINDYVEK.G	14.2866	28.671	12.749	18.1946	71.6246	23.6435	15.2438	17.9873	0.787264
sp|P01009|A1AT_HUMAN	SERPINA1	A1AT_HUMAN Alpha-1-antitrypsin	1	R	K.SVLGQLGITK.V	14.9569	22.3404	13.6804	12.9682	36.1261	23.7796	11.402	12.2333	0.820157
sp|P01024|CO3_HUMAN	C3	CO3_HUMAN Complement C3	0	U	R.ILLQGTPVAQM*TEDAVDAER.L	21.3664	22.8945	13.0357	13.3019	22.2932	16.741	13.5644	11.9028	0.763188
sp|P01024|CO3_HUMAN	C3	CO3_HUMAN Complement C3	0	U	K.KQELSEAEQATR.T	23.0596	25.627	14.0175	7.75471	26.5678	16.9044	9.42839	13.5952	0.994789
sp|P01024|CO3_HUMAN	C3	CO3_HUMAN Complement C3	0	U	R.VVLVAVDK.G	51.7203	64.7149	30.8121	28.151	65.5024	44.4427	22.6034	23.4661	0.664895
sp|Q9H0D6|XRN2_HUMAN	XRN2	XRN2_HUMAN 5'-3' exoribonuclease 2	2	R	K.AVM*LPGAR.K	15.824	15.5202	9.96484	16.2828	31.8724	61.2001	18.2821	7.2395	0.756324
sp|Q13835-2|PKP1_HUMAN	PKP1	PKP1_HUMAN Isoform 1 of Plakophilin-1	2	R	K.AVQYLSSQDEK.Y	80.1244	80.0655	35.5329	37.8157	74.7647	85.0363	38.4369	47.964	0.732053
sp|Q13835-2|PKP1_HUMAN	PKP1	PKP1_HUMAN Isoform 1 of Plakophilin-1	0	U	R.NLSSADAGR.Q	86.4456	73.9578	38.578	38.8837	73.1627	66.9253	38.0775	41.5461	0.513019
sp|P13639|EF2_HUMAN	EEF2	EF2_HUMAN Elongation factor 2	0	U	K.GEGQLGPAER.A	13.2034	19.755	16.2226	10.5711	15.7651	18.5092	11.4251	13.3665	0.947569
sp|P13639|EF2_HUMAN	EEF2	EF2_HUMAN Elongation factor 2	0	U	K.NPADLPK.L	31.1694	28.7723	28.6994	30.9946	44.1808	21.8942	18.7968	30.9702	0.870068
sp|P13639|EF2_HUMAN	EEF2	EF2_HUMAN Elongation factor 2	0	U	K.SATSPEGK.K	25.9807	27.5828	23.9069	14.8752	25.5681	25.2105	18.1461	18.4016	0.717146
sp|P02743|SAMP_HUMAN	APCS	SAMP_HUMAN Serum amyloid P-component	0	U	R.AYSLFSYNTQGR.D	9.93589	17.2618	11.1639	17.0429	5.68859	37.8089	35.5714	14.7342	1
sp|P02743|SAMP_HUMAN	APCS	SAMP_HUMAN Serum amyloid P-component	0	U	R.DNELLVYK.E	46.5048	84.9925	38.5444	65.8894	19.4045	161.358	177.498	71.0418	0.95281
sp|P02743|SAMP_HUMAN	APCS	SAMP_HUMAN Serum amyloid P-component	0	U	K.IVLGQEQDSYGGK.F	23.7343	34.8618	23.0019	29.7325	17.3117	73.676	70.3293	35.6822	0.676585
sp|P02743|SAMP_HUMAN	APCS	SAMP_HUMAN Serum amyloid P-component	0	U	R.QGYFVEAQPK.I	70.0551	100.405	67.8884	86.2021	33.0566	216.48	237.396	104.637	1
sp|P02743|SAMP_HUMAN	APCS	SAMP_HUMAN Serum amyloid P-component	0	U	R.VGEYSLYIGR.H	31.3811	41.9224	33.62	36.6748	15.3833	82.5432	99.1821	42.7517	0.969689
sp|P05107|ITB2_HUMAN	ITGB2	ITB2_HUMAN Integrin beta-2	2	R	K.LGAILTPNDGR.C	28.7947	25.6207	25.0239	18.9259	25.2652	24.399	21.7829	28.8824	0.62443
sp|P05090|APOD_HUMAN	APOD	APOD_HUMAN Apolipoprotein D	3	R	K.CPNPPVQENFDVNK.Y	204.216	279.972	61.1467	102.686	154.482	263.088	71.9298	62.8669	1
sp|P05090|APOD_HUMAN	APOD	APOD_HUMAN Apolipoprotein D	2	R	K.IPTTFENGR.C	22.2008	28.2191	13.2439	17.5927	22.0463	31.0153	9.42712	14.9234	0.928668
sp|P05090|APOD_HUMAN	APOD	APOD_HUMAN Apolipoprotein D	2	R	K.IPTTFENGR.C	30.7528	42.2803	15.8139	15.003	22.3505	37.3667	14.3435	14.932	0.94173
sp|P05090|APOD_HUMAN	APOD	APOD_HUMAN Apolipoprotein D	1	R	K.M*TVTDQVNCPK.L	160.979	203.606	58.6841	77.7986	139.572	182.253	63.7476	65.4858	1
sp|P05090|APOD_HUMAN	APOD	APOD_HUMAN Apolipoprotein D	1	R	K.NILTSNNIDVK.K	26.9604	37.9688	7.51758	13.9119	29.1353	36.7783	9.85636	10.9199	1
sp|O75874|IDHC_HUMAN	IDH1	IDHC_HUMAN Isocitrate dehydrogenase [NADP] cytoplasmic	0	U	K.GLPNVQR.S	21.143	21.6106	29.8217	30.2408	28.6492	23.2431	28.7669	28.327	1
sp|Q08188|TGM3_HUMAN	TGM3	TGM3_HUMAN Protein-glutamine gamma-glutamyltransferase E	1	R	R.DAATDVASR.N	120.109	107.8	62.2792	59.7095	113.936	102.618	50.5313	75.2936	0.892658
sp|Q08188|TGM3_HUMAN	TGM3	TGM3_HUMAN Protein-glutamine gamma-glutamyltransferase E	1	R	R.FDILPSR.S	46.8686	39.7997	28.1153	25.6587	41.4882	35.952	22.3257	26.6794	0.939472
sp|Q08188|TGM3_HUMAN	TGM3	TGM3_HUMAN Protein-glutamine gamma-glutamyltransferase E	1	R	K.GLGSNER.L	84.8882	72.2058	41.5902	54.8251	78.7639	68.3811	55.9542	56.5898	0.908189
sp|Q08188|TGM3_HUMAN	TGM3	TGM3_HUMAN Protein-glutamine gamma-glutamyltransferase E	1	R	K.ISYAQYEK.Y	20.7326	21.9119	13.8653	10.9413	20.5308	22.4181	11.4385	11.7462	0.968706
sp|Q08188|TGM3_HUMAN	TGM3	TGM3_HUMAN Protein-glutamine gamma-glutamyltransferase E	1	R	R.LEFIVSTGPYPSESAM*TK.A	40.0806	46.7249	18.845	20.083	34.6553	27.5212	16.5107	24.9536	1
sp|Q08188|TGM3_HUMAN	TGM3	TGM3_HUMAN Protein-glutamine gamma-glutamyltransferase E	1	R	K.NSVNSHTIGR.Y	25.6784	36.0678	24.4599	33.0492	46.1021	41.6441	25.0628	26.8492	0.640388
sp|Q08188|TGM3_HUMAN	TGM3	TGM3_HUMAN Protein-glutamine gamma-glutamyltransferase E	1	R	R.SDLGPSYGGWQVLDATPQER.S	20.04	21.4919	13.2197	9.18296	20.1871	17.0526	13.121	13.0125	1
sp|Q08188|TGM3_HUMAN	TGM3	TGM3_HUMAN Protein-glutamine gamma-glutamyltransferase E	1	R	R.SDLGPSYGGWQVLDATPQER.S	23.9482	22.8134	9.00616	9.67522	24.074	22.3268	10.4817	16.0195	1
sp|P38646|GRP75_HUMAN	HSPA9	GRP75_HUMAN Stress-70 protein, mitochondrial	0	U	R.VINEPTAAALAYGLDK.S	25.754	32.3065	38.9314	35.6165	34.5658	29.2705	36.12	47.4494	0.722601
sp|P11142|HSP7C_HUMAN	HSPA8	HSP7C_HUMAN Heat shock cognate 71 kDa protein	8	R	K.DAGTIAGLNVLR.I	20.3833	17.6793	15.0942	19.7129	21.6191	15.4306	21.059	19.378	0.870519
sp|P11142|HSP7C_HUMAN	HSPA8	HSP7C_HUMAN Heat shock cognate 71 kDa protein	7	R	K.DNNLLGK.F	66.5136	79.3337	48.7525	56.9432	71.1006	71.5694	67.2099	67.1302	0.998545
sp|P11142|HSP7C_HUMAN	HSPA8	HSP7C_HUMAN Heat shock cognate 71 kDa protein	5	R	K.EEFEHQQK.E	32.6464	50.2776	37.4649	43.4457	36.5349	37.2038	37.1985	49.1742	1
sp|P11142|HSP7C_HUMAN	HSPA8	HSP7C_HUMAN Heat shock cognate 71 kDa protein	6	R	R.FEELNADLFR.G	39.0264	41.9403	35.6541	41.307	44.9146	35.2594	42.9093	33.6688	1
sp|P11142|HSP7C_HUMAN	HSPA8	HSP7C_HUMAN Heat shock cognate 71 kDa protein	5	R	R.GTLDPVEK.A	44.2813	41.106	41.756	54.7777	51.824	39.4645	46.9932	43.459	0.756675
sp|P11142|HSP7C_HUMAN	HSPA8	HSP7C_HUMAN Heat shock cognate 71 kDa protein	11	R	K.ITITNDK.G	100.371	106.966	80.8031	94.7342	134.054	104.873	94.9215	97.8509	0.848544
sp|P11142|HSP7C_HUMAN	HSPA8	HSP7C_HUMAN Heat shock cognate 71 kDa protein	4	R	R.MVNHFIAEFK.R	48.4534	70.4697	45.8391	46.5728	40.3518	44.1609	68.1291	43.0214	0.666003
sp|P11142|HSP7C_HUMAN	HSPA8	HSP7C_HUMAN Heat shock cognate 71 kDa protein	9	R	K.NQVAM*NPTNTVFDAK.R	93.1522	276.084	60.4144	64.6344	52.9201	89.6679	82.7199	41.0139	0.932197
sp|P11142|HSP7C_HUMAN	HSPA8	HSP7C_HUMAN Heat shock cognate 71 kDa protein	4	R	K.SINPDEAVAYGAAVQAAILSGDK.S	20.6078	28.2858	24.491	22.0158	27.7466	20.7984	25.988	27.2313	0.927803
sp|P11142|HSP7C_HUMAN	HSPA8	HSP7C_HUMAN Heat shock cognate 71 kDa protein	7	R	K.TVTNAVVTVPAYFNDSQR.Q	23.5088	27.1282	26.0074	20.6823	23.0345	19.0831	18.3708	20.5365	0.904031
sp|P08107|HSP71_HUMAN	HSPA1A	HSP71_HUMAN Heat shock 70 kDa protein 1A/1B	2	R	K.GGSGSGPTIEEVD.-	24.5203	19.4462	11.3248	29.5574	26.197	27.0012	28.65	18.8507	0.880307
sp|P11021|GRP78_HUMAN	HSPA5	GRP78_HUMAN 78 kDa glucose-regulated protein	0	U	K.DNHLLGTFDLTGIPPAPR.G	14.0504	16.3061	12.7106	17.9883	22.7038	17.0542	19.6098	17.0005	0.754008
sp|P11021|GRP78_HUMAN	HSPA5	GRP78_HUMAN 78 kDa glucose-regulated protein	0	U	K.ETAEAYLGK.K	16.7411	25.4621	21.474	21.9031	18.7785	22.8667	16.1613	22.3079	1
sp|P11021|GRP78_HUMAN	HSPA5	GRP78_HUMAN 78 kDa glucose-regulated protein	0	U	K.IEWLESHQDADIEDFK.A	18.3652	15.9582	20.521	20.4877	28.0024	18.5339	12.9463	18.0893	0.95531
sp|P11021|GRP78_HUMAN	HSPA5	GRP78_HUMAN 78 kDa glucose-regulated protein	0	U	K.ITITNDQNR.L	24.2547	27.5204	31.2112	23.8037	52.4793	26.8683	34.9204	27.0171	0.603042
sp|P11021|GRP78_HUMAN	HSPA5	GRP78_HUMAN 78 kDa glucose-regulated protein	15	R	R.LIGDAAK.N	194.607	192.45	181.402	213.201	245	175.373	234.322	247.121	0.997966
sp|P11021|GRP78_HUMAN	HSPA5	GRP78_HUMAN 78 kDa glucose-regulated protein	0	U	K.NQLTSNPENTVFDAK.R	59.3871	75.5497	61.7373	68.8765	80.8561	72.1998	52.715	71.3821	0.98597
sp|P11021|GRP78_HUMAN	HSPA5	GRP78_HUMAN 78 kDa glucose-regulated protein	0	U	K.SQIFSTASDNQPTVTIK.V	28.0753	37.788	39.3016	33.4049	40.7203	39.9306	31.4788	47.1126	0.91639
sp|P11021|GRP78_HUMAN	HSPA5	GRP78_HUMAN 78 kDa glucose-regulated protein	1	R	R.VEIIANDQGNR.I	21.6918	21.7207	18.5237	18.7429	29.2512	21.6632	24.2583	21.0929	1
sp|P11021|GRP78_HUMAN	HSPA5	GRP78_HUMAN 78 kDa glucose-regulated protein	0	U	K.VTHAVVTVPAYFNDAQR.Q	19.9429	20.1132	25.2587	21.3046	19.105	22.9867	20.9991	22.9851	0.936458
sp|P04040|CATA_HUMAN	CAT	CATA_HUMAN Catalase	0	U	K.DAQIFIQK.K	45.1795	43.6808	19.7614	21.2043	37.5764	38.1801	17.063	26.0676	0.785677
sp|P62805|H4_HUMAN	HIST1H4A	H4_HUMAN Histone H4	0	U	R.DAVTYTEHAK.R	50.9028	64.1721	55.0477	42.1378	59.3892	63.2288	53.378	69.3489	0.776757
sp|P62805|H4_HUMAN	HIST1H4A	H4_HUMAN Histone H4	0	U	R.TLYGFGG.-	85.9993	95.3087	119.589	117.105	121.38	89.8333	92.4267	113.522	0.807097
sp|P62805|H4_HUMAN	HIST1H4A	H4_HUMAN Histone H4	0	U	K.TVTAMDVVYALK.R	53.454	62.1422	55.789	76.6034	55.6144	52.9546	68.9447	56.9952	0.780942
sp|P62805|H4_HUMAN	HIST1H4A	H4_HUMAN Histone H4	0	U	K.VFLENVIR.D	41.4463	42.821	48.363	47.3798	37.9121	42.9452	41.4162	42.8335	1
sp|P60953-1|CDC42_HUMAN	CDC42	CDC42_HUMAN Isoform 1 of Cell division control protein 42 homolog	3	R	R.DDPSTIEK.L	32.0933	30.3912	17.1187	22.8682	35.7911	24.5941	30.0563	22.0161	0.78676
sp|P60953-1|CDC42_HUMAN	CDC42	CDC42_HUMAN Isoform 1 of Cell division control protein 42 homolog	2	R	K.QKPITPETAEK.L	37.2484	37.033	12.9357	27.6261	34.1444	31.5507	36.0032	24.7525	0.897799
sp|P35579|MYH9_HUMAN	MYH9	MYH9_HUMAN Myosin-9	1	R	K.IAQLEEQLDNETK.E	26.2467	27.5221	30.6079	23.6238	28.2261	31.7026	26.1754	28.6076	0.833485
sp|Q9NZP2|OR6C2_HUMAN	OR6C2	OR6C2_HUMAN Olfactory receptor 6C2	0	U	K.DEVAINK.G	64.3977	85.2333	88.7595	114.111	104.547	79.4951	78.4825	116.413	0.936368
sp|P05141|ADT2_HUMAN	SLC25A5	ADT2_HUMAN ADP/ATP translocase 2	0	U	K.DFLAGGVAAAISK.T	72.2635	76.3424	80.0567	97.4111	88.3719	89.0063	106.294	76.7751	0.876463
sp|P05141|ADT2_HUMAN	SLC25A5	ADT2_HUMAN ADP/ATP translocase 2	1	R	R.GLGDCLVK.I	31.3559	34.8018	37.6672	49.5542	47.8547	36.1199	31.5419	67.784	0.890187
sp|P05141|ADT2_HUMAN	SLC25A5	ADT2_HUMAN ADP/ATP translocase 2	4	R	R.GNLANVIR.Y	59.7332	58.6235	78.7975	78.3876	68.5276	57.2704	59.7896	69.2997	0.780485
sp|P05141|ADT2_HUMAN	SLC25A5	ADT2_HUMAN ADP/ATP translocase 2	3	R	R.LAADVGK.S	116.217	126.949	122.976	139.77	147.371	121.7	104.07	152.96	0.980375
sp|P05141|ADT2_HUMAN	SLC25A5	ADT2_HUMAN ADP/ATP translocase 2	4	R	R.YFPTQALNFAFK.D	89.8526	100.462	96.1562	110.87	102.114	84.0994	89.5142	120.86	0.712806
sp|P11177|ODPB_HUMAN	PDHB	ODPB_HUMAN Pyruvate dehydrogenase E1 component subunit beta, mitochondrial	4	R	K.VFLLGEEVAQYDGAYK.V	30.3985	36.8706	33.5572	23.8854	31.2819	32.3471	31.9201	47.8758	0.848511
sp|P30041|PRDX6_HUMAN	PRDX6	PRDX6_HUMAN Peroxiredoxin-6	0	U	K.LAPEFAK.R	71.0951	90.2977	92.4494	110.127	93.1702	79.4224	86.1827	112.181	0.590047
sp|P30041|PRDX6_HUMAN	PRDX6	PRDX6_HUMAN Peroxiredoxin-6	0	U	R.NFDEILR.V	39.9969	45.8007	51.8731	52.9037	43.7466	49.6784	35.2628	48.1988	0.598935
sp|P13746-2|1A11_HUMAN	HLA-A	1A11_HUMAN Isoform 2 of HLA class I histocompatibility antigen, A-11 alpha chain	21	R	R.FDSDAASQR.M	35.2924	33.1338	21.5005	21.5277	32.2661	49.9231	74.267	31.7614	0.602646
sp|P01871-2|IGHM_HUMAN	IGHM	IGHM_HUMAN Isoform 2 of Ig mu chain C region	2	R	R.FTCTVTHTDLPSPLK.Q	14.6938	29.4875	22.218	24.9448	73.827	17.86	98.8696	32.5655	0.742394
sp|P01871-2|IGHM_HUMAN	IGHM	IGHM_HUMAN Isoform 2 of Ig mu chain C region	1	R	R.QNGEAVK.T	9.30142	13.2933	10.029	19.8854	64.6695	12.4666	73.1756	23.5042	0.993854
sp|Q02413|DSG1_HUMAN	DSG1	DSG1_HUMAN Desmoglein-1	1	R	R.ISGVGIDQPPYGIFVINQK.T	120.426	154.519	67.2921	60.7657	119.368	118.346	54.2251	72.165	0.890359
sp|Q02413|DSG1_HUMAN	DSG1	DSG1_HUMAN Desmoglein-1	1	R	R.QEPSDSPM*FIINR.N	23.3564	28.2559	18.0151	15.0464	30.441	33.4354	12.965	15.7253	1
sp|Q02413|DSG1_HUMAN	DSG1	DSG1_HUMAN Desmoglein-1	1	R	K.VGDFVATDLDTGRPSTTVR.Y	20.6497	22.9937	14.2892	12.7795	24.7383	22.9959	11.4284	14.3667	1
sp|Q02413|DSG1_HUMAN	DSG1	DSG1_HUMAN Desmoglein-1	1	R	R.YVMGNNPADLLAVDSR.T	29.4268	40.9409	21.4866	20.3478	28.8479	32.174	19.0462	19.3605	0.850682
sp|P20930|FILA_HUMAN	FLG	FILA_HUMAN Filaggrin	1	R	K.DKNTDTLSK.K	175.086	198.35	98.8857	72.982	175.919	185.861	71.8814	89.5808	1
sp|P20930|FILA_HUMAN	FLG	FILA_HUMAN Filaggrin	1	R	R.HSQVGQGESAGSK.T	7.79222	11.8031	10.1508	14.0017	15.5378	35.9358	14.4868	20.7554	0.779042
sp|P20930|FILA_HUMAN	FLG	FILA_HUMAN Filaggrin	1	R	K.LAQAYYESTR.K	22.921	17.4598	9.78036	6.62523	22.728	16.9628	7.70697	8.0281	1
sp|P20930|FILA_HUMAN	FLG	FILA_HUMAN Filaggrin	1	R	K.NTDTLSK.K	27.3161	31.2497	15.0319	14.6083	32.3285	27.5494	18.8562	21.0252	0.81488
sp|Q99798|ACON_HUMAN	ACO2	ACON_HUMAN Aconitate hydratase, mitochondrial	1	R	K.DLEDLQILIK.V	85.1566	103.145	87.51	82.2824	89.9312	111.106	109.265	86.369	0.914769
sp|Q99798|ACON_HUMAN	ACO2	ACON_HUMAN Aconitate hydratase, mitochondrial	1	R	R.LQLLEPFDK.W	24.4254	21.6943	17.5068	22.5946	22.2937	30.7311	27.064	24.5319	0.721454
sp|Q99798|ACON_HUMAN	ACO2	ACON_HUMAN Aconitate hydratase, mitochondrial	1	R	K.LTIQGLK.D	47.0505	49.146	55.0778	52.484	57.7398	42.2258	46.0557	55.9134	0.800472
sp|P29508|SPB3_HUMAN	SERPINB3	SPB3_HUMAN Serpin B3	4	R	K.DLSM*IVLLPNEIDGLQK.L	17.1761	14.4494	7.99548	4.32407	13.6943	17.8429	21.3709	14.2528	1
sp|P29508|SPB3_HUMAN	SERPINB3	SPB3_HUMAN Serpin B3	2	R	K.FYQTSVESVDFANAPEESR.K	17.8611	17.5598	14.4607	10.5929	22.3277	22.1478	17.3685	14.7269	1
sp|P29508|SPB3_HUMAN	SERPINB3	SPB3_HUMAN Serpin B3	2	R	R.GLVLSGVLHK.A	51.076	51.0456	28.7859	27.7894	48.3322	54.6988	57.0765	34.2293	0.758537
sp|P29508|SPB3_HUMAN	SERPINB3	SPB3_HUMAN Serpin B3	6	R	K.LLTEFNK.S	40.0995	38.937	21.9163	23.4214	38.9294	34.4305	45.708	23.1205	0.998497
sp|P29508|SPB3_HUMAN	SERPINB3	SPB3_HUMAN Serpin B3	2	R	K.VLHFDQVTENTTGK.A	34.9037	39.1471	23.1133	22.1214	39.4312	39.4505	27.122	33.8606	0.835395
sp|P07339|CATD_HUMAN	CTSD	CATD_HUMAN Cathepsin D	5	R	R.ISVNNVLPVFDNLM*QQK.L	26.0988	25.5858	13.1105	11.6291	26.5336	27.3377	13.2163	13.058	0.711824
sp|P07339|CATD_HUMAN	CTSD	CATD_HUMAN Cathepsin D	5	R	R.QVFGEATK.Q	27.0008	34.5287	21.0424	17.037	32.763	36.248	15.2961	22.2448	0.697636
sp|P07339|CATD_HUMAN	CTSD	CATD_HUMAN Cathepsin D	2	R	R.VGFAEAAR.L	66.9777	90.4409	43.8876	46.2132	74.175	87.9342	53.574	50.8923	0.873852
sp|P31944|CASPE_HUMAN	CASP14	CASPE_HUMAN Caspase-14	1	R	R.KTNPEIQSTLR.K	49.1135	58.4969	49.7182	49.9058	76.552	153.681	57.2789	59.0079	0.952748
sp|P31944|CASPE_HUMAN	CASP14	CASPE_HUMAN Caspase-14	1	R	K.RDPTAEQFQEELEK.F	57.4566	74.6459	29.626	29.9955	63.988	63.6356	30.5719	43.7107	1
sp|Q92911|SC5A5_HUMAN	SLC5A5	SC5A5_HUMAN Sodium/iodide cotransporter	0	U	R.DQQETNL.-	119.371	102.386	58.8404	154.719	141.414	70.8576	92.0001	107.141	0.997516
sp|Q92911|SC5A5_HUMAN	SLC5A5	SC5A5_HUMAN Sodium/iodide cotransporter	0	U	K.EEVAILDDNLVK.G	84.2907	86.162	34.7283	92.1947	109.931	50.48	63.6623	69.5828	0.918456
sp|Q92911|SC5A5_HUMAN	SLC5A5	SC5A5_HUMAN Sodium/iodide cotransporter	0	U	K.GPEELPTGNK.K	44.8135	42.7361	21.9249	52.1175	53.8457	19.8679	32.4964	36.8598	0.903062
sp|Q92911|SC5A5_HUMAN	SLC5A5	SC5A5_HUMAN Sodium/iodide cotransporter	0	U	K.GPEELPTGNK.K	213.74	195.018	95.9346	232.329	253.982	116.357	143.984	158.402	0.898811
sp|Q92911|SC5A5_HUMAN	SLC5A5	SC5A5_HUMAN Sodium/iodide cotransporter	0	R	R.KLVIISK.G	146.105	140.477	77.3435	218.347	194.889	92.122	144.598	143.927	0.954053
sp|Q92911|SC5A5_HUMAN	SLC5A5	SC5A5_HUMAN Sodium/iodide cotransporter	0	U	K.KPPGFLPTNEDR.L	124.687	107.608	63.549	157.08	150.934	68.5641	86.6286	117.832	1
sp|Q92911|SC5A5_HUMAN	SLC5A5	SC5A5_HUMAN Sodium/iodide cotransporter	0	R	R.LFFLGQK.E	73.7303	72.764	38.9966	92.5646	101.49	39.7907	62.6061	67.4187	1
sp|Q92911|SC5A5_HUMAN	SLC5A5	SC5A5_HUMAN Sodium/iodide cotransporter	0	U	R.QTASVAPK.E	31.3857	26.4542	17.6575	36.8393	36.4394	18.916	23.0446	24.8674	0.967327
sp|Q92911|SC5A5_HUMAN	SLC5A5	SC5A5_HUMAN Sodium/iodide cotransporter	0	U	R.SAEDFFTGGR.R	16.4276	20.3785	14.9949	22.0927	31.4615	9.72571	15.2444	19.8066	1
sp|P22392-2|NDKB_HUMAN	NME2	NDKB_HUMAN Isoform 3 of Nucleoside diphosphate kinase B	4	R	K.DRPFFPGLVK.Y	31.0783	42.141	28.0985	36.6405	43.6535	25.2809	33.0102	31.9086	0.810948
sp|P22392-2|NDKB_HUMAN	NME2	NDKB_HUMAN Isoform 3 of Nucleoside diphosphate kinase B	9	R	R.GLVGEIIK.R	40.1008	51.2019	42.1891	42.0057	46.2638	45.3077	42.6433	39.1223	0.878763
sp|P22392-2|NDKB_HUMAN	NME2	NDKB_HUMAN Isoform 3 of Nucleoside diphosphate kinase B	9	R	R.TFIAIKPDGVQR.G	70.5856	76.6304	74.3649	87.5781	78.9384	75.9613	69.0459	84.8914	0.874867
sp|Q9H1E1|RNAS7_HUMAN	RNASE7	RNAS7_HUMAN Ribonuclease 7	0	U	K.DSQQFHLVPVHLDR.V	24.3706	29.6455	16.7397	15.9643	23.7956	26.9918	12.6453	11.6363	0.86233
sp|O00560|SDCB1_HUMAN	SDCBP	SDCB1_HUMAN Syntenin-1	5	R	K.DSTGHVGFIFK.N	229.011	238.441	169.106	198.444	234.367	185.557	204.229	193.647	0.936867
sp|O00560|SDCB1_HUMAN	SDCBP	SDCB1_HUMAN Syntenin-1	5	R	R.FGDQVLQINGENCAGWSSDK.A	19.5949	25.4894	11.5843	20.6028	23.0671	18.5769	20.2808	20.7921	1
sp|O00560|SDCB1_HUMAN	SDCBP	SDCB1_HUMAN Syntenin-1	5	R	R.FGDQVLQINGENCAGWSSDK.A	30.2664	27.5043	15.6961	26.8657	31.7689	23.4514	27.5472	28.4424	1
sp|O00560|SDCB1_HUMAN	SDCBP	SDCB1_HUMAN Syntenin-1	5	R	R.LYPELSQYM*GLSLNEEEIR.A	37.9499	41.6901	29.3095	35.8924	35.727	27.7994	29.5015	31.2187	0.975806
sp|O00560|SDCB1_HUMAN	SDCBP	SDCB1_HUMAN Syntenin-1	5	R	R.LYPELSQYMGLSLNEEEIR.A	34.3385	47.4254	17.7787	28.4433	39.1471	38.9565	23.6538	36.7753	0.922486
sp|O00560|SDCB1_HUMAN	SDCBP	SDCB1_HUMAN Syntenin-1	5	R	R.LYPELSQYMGLSLNEEEIR.A	37.022	42.4639	23.8065	30.1425	43.4705	32.3412	28.0443	29.3896	0.989769
sp|O00560|SDCB1_HUMAN	SDCBP	SDCB1_HUMAN Syntenin-1	5	R	R.MAPSIM*K.S	61.5435	62.751	42.0981	58.181	63.1599	47.4669	54.1002	56.5983	0.941857
sp|O00560|SDCB1_HUMAN	SDCBP	SDCB1_HUMAN Syntenin-1	5	R	R.NGLLTEHNICEINGQNVIGLK.D	19.4964	21.2054	11.2912	21.87	20.4139	11.9266	18.2924	20.6585	0.986471
sp|Q96CS7-2|PKHB2_HUMAN	PLEKHB2	PKHB2_HUMAN Isoform 2 of Pleckstrin homology domain-containing family B member 2	7	R	R.DTQPPDGK.S	27.5131	29.0315	12.5766	24.6253	19.9381	19.7025	22.4162	23.2845	1
sp|P21926|CD9_HUMAN	CD9	CD9_HUMAN CD9 antigen	2	R	K.DVLETFTVK.S	94.2985	53.12	32.3356	93.9612	62.8808	60.3381	81.936	73.8458	1
sp|P21926|CD9_HUMAN	CD9	CD9_HUMAN CD9 antigen	3	R	K.EVQEFYK.D	54.1199	41.3433	19.3723	57.8097	43.299	34.6995	49.0665	45.0238	1
sp|P21926|CD9_HUMAN	CD9	CD9_HUMAN CD9 antigen	3	R	K.EVQEFYKDTYNK.L	60.8071	38.5494	23.0137	61.3084	50.675	32.1511	56.1655	62.5134	0.945799
sp|P21926|CD9_HUMAN	CD9	CD9_HUMAN CD9 antigen	2	R	K.KDVLETFTVK.S	64.938	53.7156	32.8008	64.0182	51.1891	44.1729	65.5153	71.2952	0.767949
sp|P21926|CD9_HUMAN	CD9	CD9_HUMAN CD9 antigen	2	R	K.SCPDAIK.E	141.867	105.318	57.9842	93.9075	106.656	91.5902	62.8062	108.895	0.838476
sp|P15328|FOLR1_HUMAN	FOLR1	FOLR1_HUMAN Folate receptor alpha	0	U	K.EKPGPEDK.L	288.444	293.599	86.2542	217.979	225.274	181.216	187.62	262.065	0.964852
sp|P15328|FOLR1_HUMAN	FOLR1	FOLR1_HUMAN Folate receptor alpha	0	U	R.FNWNHCGEM*APACK.R	21.4457	24.6676	14.7638	15.7099	16.6998	16.8934	19.0822	24.0967	1
sp|P15328|FOLR1_HUMAN	FOLR1	FOLR1_HUMAN Folate receptor alpha	0	U	R.VLNVPLCK.E	110.988	106.232	56.0047	82.1246	87.4515	66.6579	61.89	105.446	0.929996
sp|O75223|GGCT_HUMAN	GGCT	GGCT_HUMAN Gamma-glutamylcyclotransferase	2	R	K.VSEEIEDIIK.K	20.7425	28.108	12.5007	14.2207	27.2875	22.2135	12.8183	17.0195	0.991707
sp|P22626|ROA2_HUMAN	HNRNPA2B1	ROA2_HUMAN Heterogeneous nuclear ribonucleoproteins A2/B1	1	R	K.IDTIEIITDR.Q	22.5981	17.4935	21.1657	20.1238	14.9388	16.0704	22.899	15.5845	0.933062
sp|Q5VTE0|EF1A3_HUMAN	EEF1A1P5	EF1A3_HUMAN Putative elongation factor 1-alpha-like 3	4	R	K.EAAEM*GK.G	20.7201	19.8145	16.5705	12.8118	17.7026	12.9487	16.6763	16.4895	0.831895
sp|Q5VTE0|EF1A3_HUMAN	EEF1A1P5	EF1A3_HUMAN Putative elongation factor 1-alpha-like 3	2	R	R.EHALLAYTLGVK.Q	83.9285	95.1559	68.5186	74.1555	76.8859	79.86	82.6269	81.1841	0.903613
sp|Q5VTE0|EF1A3_HUMAN	EEF1A1P5	EF1A3_HUMAN Putative elongation factor 1-alpha-like 3	1	R	K.EVSTYIK.K	39.7684	37.5257	47.7978	41.3843	48.746	42.7246	53.0761	43.9005	0.91001
sp|Q5VTE0|EF1A3_HUMAN	EEF1A1P5	EF1A3_HUMAN Putative elongation factor 1-alpha-like 3	1	R	R.GNVAGDSK.N	34.5164	39.7341	29.9455	29.0723	43.5378	32.3013	33.1273	38.7429	0.933072
sp|Q5VTE0|EF1A3_HUMAN	EEF1A1P5	EF1A3_HUMAN Putative elongation factor 1-alpha-like 3	2	R	K.IGGIGTVPVGR.V	54.2074	58.5439	55.926	54.5206	59.3747	52.0203	49.604	61.6838	0.590319
sp|Q5VTE0|EF1A3_HUMAN	EEF1A1P5	EF1A3_HUMAN Putative elongation factor 1-alpha-like 3	2	R	K.QLIVGVNK.M	76.7237	83.986	96.3748	87.5739	109.671	98.4963	89.3903	100.424	1
sp|Q5VTE0|EF1A3_HUMAN	EEF1A1P5	EF1A3_HUMAN Putative elongation factor 1-alpha-like 3	2	R	R.QTVAVGVIK.N	30.1176	34.0282	23.1025	29.3831	29.9023	36.9376	35.6945	37.3419	1
sp|Q5VTE0|EF1A3_HUMAN	EEF1A1P5	EF1A3_HUMAN Putative elongation factor 1-alpha-like 3	1	R	R.RGNVAGDSK.N	87.5177	139.551	101.618	130.864	95.0484	86.0394	76.5715	107.384	0.832751
sp|Q5VTE0|EF1A3_HUMAN	EEF1A1P5	EF1A3_HUMAN Putative elongation factor 1-alpha-like 3	1	R	K.RYEEIVK.E	66.5843	77.7298	108.7	119.219	89.345	77.6918	84.3635	106.491	0.963364
sp|Q16720|AT2B3_HUMAN	ATP2B3	AT2B3_HUMAN Plasma membrane calcium-transporting ATPase 3	22	R	K.EASDIILTDDNFTSIVK.A	19.5132	18.5138	15.1385	15.5754	17.2899	18.0897	19.7133	16.5935	0.712769
sp|P02765|FETUA_HUMAN	AHSG	FETUA_HUMAN Alpha-2-HS-glycoprotein	1	R	K.EATEAAK.C	29.2403	57.0713	17.6999	22.6342	52.796	40.6796	23.0848	20.0819	0.834968
sp|P22307|NLTP_HUMAN	SCP2	NLTP_HUMAN Non-specific lipid-transfer protein	6	R	K.EATWVVDVK.N	25.2959	22.7056	20.6718	26.3069	22.6498	20.647	23.3935	27.4088	1
sp|P22307|NLTP_HUMAN	SCP2	NLTP_HUMAN Non-specific lipid-transfer protein	6	R	K.GSVLPNSDK.K	16.4499	18.065	25.2771	27.049	20.6894	17.2673	23.7299	26.7653	0.822156
sp|P22307|NLTP_HUMAN	SCP2	NLTP_HUMAN Non-specific lipid-transfer protein	6	R	K.IGGIFAFK.V	23.8035	34.0383	31.4482	40.2297	29.1451	23.9424	29.2603	37.3916	0.884552
sp|P00966|ASSY_HUMAN	ASS1	ASSY_HUMAN Argininosuccinate synthase	2	R	K.EDFEEAR.K	65.3246	71.3434	82.6236	77.6065	73.1351	66.092	72.8957	94.3372	1
sp|P00966|ASSY_HUMAN	ASS1	ASSY_HUMAN Argininosuccinate synthase	2	R	K.EQGYDVIAYLANIGQK.E	41.9856	42.6103	38.9767	41.1298	41.3941	36.3531	38.4373	45.8854	0.756607
sp|P00966|ASSY_HUMAN	ASS1	ASSY_HUMAN Argininosuccinate synthase	1	R	K.GQVYILGR.E	94.7544	112.518	139.516	150.549	120.622	106.739	96.8869	145.663	0.99891
sp|P00966|ASSY_HUMAN	ASS1	ASSY_HUMAN Argininosuccinate synthase	1	R	R.IDIVENR.F	92.1709	119.407	158.719	173.137	142.761	116.27	111.782	160.251	0.934741
sp|P00966|ASSY_HUMAN	ASS1	ASSY_HUMAN Argininosuccinate synthase	0	U	K.NQAPPGLYTK.T	91.7142	120.571	147.027	174.234	200.932	148.247	126.304	166.735	0.744993
sp|P00966|ASSY_HUMAN	ASS1	ASSY_HUMAN Argininosuccinate synthase	2	R	K.QVEIAQR.E	16.3153	21.2152	20.0928	22.713	29.2892	22.6076	18.0876	25.9757	0.830271
sp|Q13228|SBP1_HUMAN	SELENBP1	SBP1_HUMAN Selenium-binding protein 1	3	R	K.EPLGPALAHELR.Y	33.2074	43.8893	41.5347	50.5376	48.3312	38.6953	35.9656	58.1996	0.700887
sp|Q13228|SBP1_HUMAN	SELENBP1	SBP1_HUMAN Selenium-binding protein 1	6	R	R.NTGTEAPDYLATVDVDPK.S	38.7806	36.1099	33.013	40.9885	39.3825	38.6986	37.7664	40.4778	0.878891
sp|P68871|HBB_HUMAN	HBB	HBB_HUMAN Hemoglobin subunit beta	0	U	K.EFTPPVQAAYQK.V	55.0057	47.5197	50.7034	48.975	41.2587	56.023	31.5405	32.4137	0.643327
sp|P68871|HBB_HUMAN	HBB	HBB_HUMAN Hemoglobin subunit beta	2	R	K.LHVDPENFR.L	168.444	318.729	389.045	319.771	219.112	216.87	216.767	413.922	0.907516
sp|P68871|HBB_HUMAN	HBB	HBB_HUMAN Hemoglobin subunit beta	9	R	R.LLVVYPWTQR.F	69.0608	97.7403	121.364	112.948	94.7036	87.7011	85.0543	132.268	0.8434
sp|P68871|HBB_HUMAN	HBB	HBB_HUMAN Hemoglobin subunit beta	1	R	K.VNVDEVGGEALGR.L	30.6548	29.1083	25.9298	21.2016	25.1321	34.3899	22.3017	14.0536	1
sp|P68871|HBB_HUMAN	HBB	HBB_HUMAN Hemoglobin subunit beta	1	R	K.VVAGVANALAHK.Y	66.3183	60.0795	60.8557	79.5071	61.5206	301.077	41.0138	50.7953	0.836347
sp|P68871|HBB_HUMAN	HBB	HBB_HUMAN Hemoglobin subunit beta	1	R	K.VVAGVANALAHK.Y	54.7945	55.966	54.6272	52.8543	51.6683	104.121	37.0641	38.358	0.896228
sp|P0CG48|UBC_HUMAN	UBC	UBC_HUMAN Polyubiquitin-C	25	R	K.EGIPPDQQR.L	69.6329	70.7268	28.8158	57.0179	60.5456	47.9885	60.5288	57.5215	0.857184
sp|P0CG48|UBC_HUMAN	UBC	UBC_HUMAN Polyubiquitin-C	25	R	K.EGIPPDQQR.L	53.4243	71.7834	31.5636	298.788	43.8097	44.1456	122.014	58.5606	1
sp|P0CG48|UBC_HUMAN	UBC	UBC_HUMAN Polyubiquitin-C	25	R	K.EGIPPDQQR.L	18.3067	18.9943	9.5862	13.334	17.2613	12.5661	16.781	16.8978	0.555849
sp|P0CG48|UBC_HUMAN	UBC	UBC_HUMAN Polyubiquitin-C	23	R	K.ESTLHLVLR.L	284.384	278.258	250.54	252.413	281.123	220.689	267.381	246.822	0.966396
sp|P0CG48|UBC_HUMAN	UBC	UBC_HUMAN Polyubiquitin-C	25	R	K.IQDKEGIPPDQQR.L	74.8129	65.0512	53.2791	85.1708	61.8368	51.1919	67.9055	100.93	0.832687
sp|P0CG48|UBC_HUMAN	UBC	UBC_HUMAN Polyubiquitin-C	22	R	K.TITLEVEPSDTIENVK.A	19.7659	14.8885	11.8768	23.7119	22.4229	14.6825	13.6509	20.7844	1
sp|P0CG48|UBC_HUMAN	UBC	UBC_HUMAN Polyubiquitin-C	20	R	R.TLSDYNIQK.E	34.4229	36.5729	26.3914	33.0046	36.3909	22.732	28.9056	38.9426	0.956032
sp|P07737|PROF1_HUMAN	PFN1	PROF1_HUMAN Profilin-1	1	R	K.EGVHGGLINK.K	46.8459	63.2379	48.0583	51.6006	55.2749	52.2667	58.4787	59.1811	0.878273
sp|P07737|PROF1_HUMAN	PFN1	PROF1_HUMAN Profilin-1	1	R	K.TFVNITPAEVGVLVGK.D	43.2545	48.3086	34.2241	39.6425	41.2464	37.8086	48.2771	37.655	0.818745
sp|P23396-2|RS3_HUMAN	RPS3	RS3_HUMAN Isoform 2 of 40S ribosomal protein S3	9	R	R.TQNVLGEK.G	18.813	17.7478	18.3013	17.5982	19.1343	15.2828	13.6159	20.2171	1
sp|P55263|ADK_HUMAN	ADK	ADK_HUMAN Adenosine kinase	2	R	K.ELFDELVK.K	25.7724	21.3751	15.9418	14.5488	24.2212	21.7209	14.6723	18.4996	1
sp|Q01469|FABP5_HUMAN	FABP5	FABP5_HUMAN Fatty acid-binding protein, epidermal	0	U	K.ELGVGIALR.K	38.2656	64.6446	29.9699	37.7621	44.1537	54.1879	35.9507	24.107	0.858226
sp|Q01469|FABP5_HUMAN	FABP5	FABP5_HUMAN Fatty acid-binding protein, epidermal	1	R	K.FEETTADGR.K	45.9108	73.7967	21.252	29.3331	57.5285	66.5977	37.197	22.9556	0.91983
sp|Q01469|FABP5_HUMAN	FABP5	FABP5_HUMAN Fatty acid-binding protein, epidermal	0	U	K.GFDEYMK.E	30.2181	46.8185	20.6661	22.1194	40.4404	40.4208	31.6713	22.3572	0.876048
sp|Q5D862|FILA2_HUMAN	FLG2	FILA2_HUMAN Filaggrin-2	1	R	K.ELHPVLK.N	650.317	627.862	220.852	386.67	576.214	588.193	220.724	345.409	0.982271
sp|Q5D862|FILA2_HUMAN	FLG2	FILA2_HUMAN Filaggrin-2	1	R	K.NPDDPDTVDVIM*HM*LDR.D	30.2573	33.4054	25.646	22.6013	23.8461	23.3338	13.1373	22.6707	0.870665
sp|Q5D862|FILA2_HUMAN	FLG2	FILA2_HUMAN Filaggrin-2	1	R	K.NPDDPDTVDVIM*HM*LDR.D	23.1556	19.6558	14.4057	11.7005	19.4684	23.5831	13.7627	17.6223	0.904717
sp|Q5D862|FILA2_HUMAN	FLG2	FILA2_HUMAN Filaggrin-2	1	R	R.QGNLSSSGNQEGSQK.R	22.814	32.2007	15.3829	8.04716	23.4313	26.7759	12.2041	17.0887	0.853799
sp|Q5D862|FILA2_HUMAN	FLG2	FILA2_HUMAN Filaggrin-2	1	R	R.SVVTVIDVFYK.Y	153.598	148.178	75.3288	92.9816	133.956	134.479	49.7684	86.4527	1
sp|P25705|ATPA_HUMAN	ATP5A1	ATPA_HUMAN ATP synthase subunit alpha, mitochondrial	2	R	K.GIRPAINVGLSVSR.V	71.6094	95.7204	66.108	75.5984	70.2053	76.4954	68.8107	63.1878	0.834163
sp|P25705|ATPA_HUMAN	ATP5A1	ATPA_HUMAN ATP synthase subunit alpha, mitochondrial	5	R	K.RTGAIVDVPVGEELLGR.V	24.5114	27.108	45.2176	40.082	28.0814	33.5665	30.1754	38.7324	0.879798
sp|P25705|ATPA_HUMAN	ATP5A1	ATPA_HUMAN ATP synthase subunit alpha, mitochondrial	3	R	R.STVAQLVK.R	31.301	34.9575	34.2696	39.3273	38.1734	35.6248	25.0037	38.1793	0.761596
sp|P25705|ATPA_HUMAN	ATP5A1	ATPA_HUMAN ATP synthase subunit alpha, mitochondrial	5	R	R.TGAIVDVPVGEELLGR.V	44.6421	39.5701	35.0948	39.8721	38.9628	36.6451	36.3166	43.8699	1
sp|P25705|ATPA_HUMAN	ATP5A1	ATPA_HUMAN ATP synthase subunit alpha, mitochondrial	4	R	K.TSIAIDTIINQK.R	110.347	119.982	136.366	164.622	134.616	130.929	132.942	150.053	0.956497
sp|P25705|ATPA_HUMAN	ATP5A1	ATPA_HUMAN ATP synthase subunit alpha, mitochondrial	2	R	R.VGSAAQTR.A	10.1674	21.0863	24.8126	20.4392	20.1821	20.1036	16.9832	27.5902	1
sp|P25705|ATPA_HUMAN	ATP5A1	ATPA_HUMAN ATP synthase subunit alpha, mitochondrial	6	R	R.VVDALGNAIDGK.G	17.5072	17.9066	21.8149	28.7991	20.1192	25.1246	17.9737	24.0455	0.95585
sp|P00558|PGK1_HUMAN	PGK1	PGK1_HUMAN Phosphoglycerate kinase 1	1	R	K.ELNYFAK.A	30.739	32.7778	33.7692	38.7367	35.1805	41.5679	41.0694	34.4657	0.941176
sp|P00558|PGK1_HUMAN	PGK1	PGK1_HUMAN Phosphoglycerate kinase 1	2	R	K.LGDVYVNDAFGTAHR.A	33.7826	36.2953	39.8286	36.8837	41.5677	36.1671	33.518	33.6472	0.791082
sp|P00558|PGK1_HUMAN	PGK1	PGK1_HUMAN Phosphoglycerate kinase 1	2	R	K.VLPGVDALSNI.-	19.5573	21.7949	15.741	25.4833	30.7238	24.9332	32.0863	16.4329	1
sp|P00558|PGK1_HUMAN	PGK1	PGK1_HUMAN Phosphoglycerate kinase 1	2	R	K.YAEAVTR.A	64.541	56.5564	47.7567	38.2772	68.1381	55.5129	56.6212	41.2631	0.88585
sp|P06703|S10A6_HUMAN	S100A6	S10A6_HUMAN Protein S100-A6	1	R	K.ELTIGSK.L	49.661	57.0063	50.4724	48.5335	67.7873	67.3082	55.4098	62.0568	0.606322
sp|Q02252|MMSA_HUMAN	ALDH6A1	MMSA_HUMAN Methylmalonate-semialdehyde dehydrogenase [acylating], mitochondrial	2	R	K.ENTLNQLVGAAFGAAGQR.C	24.5929	25.2437	23.6697	27.5537	23.4446	31.5879	24.8705	29.1578	0.734071
sp|Q02252|MMSA_HUMAN	ALDH6A1	MMSA_HUMAN Methylmalonate-semialdehyde dehydrogenase [acylating], mitochondrial	2	R	K.ENTLNQLVGAAFGAAGQR.C	17.1231	16.4585	20.3188	22.5315	15.9687	19.0073	17.925	24.6506	0.718206
sp|P07451|CAH3_HUMAN	CA3	CAH3_HUMAN Carbonic anhydrase 3	0	U	K.EPM*TVSSDQM*AK.L	17.7117	15.2376	19.58	27.4424	20.2567	21.8952	20.8609	30.05	0.734113
sp|P07451|CAH3_HUMAN	CA3	CAH3_HUMAN Carbonic anhydrase 3	0	U	K.GENQSPVELHTK.D	62.3905	68.2935	88.3032	115.651	80.2239	73.2897	83.6627	102.456	0.957934
sp|P07451|CAH3_HUMAN	CA3	CAH3_HUMAN Carbonic anhydrase 3	0	U	R.VVFDDTYDR.S	93.8194	105.852	141.052	134.227	120.635	98.5904	105.312	119.986	1
sp|P00167|CYB5_HUMAN	CYB5A	CYB5_HUMAN Cytochrome b5	2	R	K.FLEEHPGGEEVLR.E	90.6439	116.007	143.353	134.209	118.025	110.548	101.283	143.236	0.976597
sp|P00167|CYB5_HUMAN	CYB5A	CYB5_HUMAN Cytochrome b5	2	R	K.YYTLEEIQK.H	16.8164	21.0445	33.8158	28.1518	27.3289	18.5815	22.6705	24.9087	0.901172
sp|P22735|TGM1_HUMAN	TGM1	TGM1_HUMAN Protein-glutamine gamma-glutamyltransferase K	3	R	K.ESGQVLAK.Q	21.1457	17.6804	17.1811	12.6272	24.79	17.6247	13.8936	18.0887	0.753948
sp|P22735|TGM1_HUMAN	TGM1	TGM1_HUMAN Protein-glutamine gamma-glutamyltransferase K	3	R	R.QDDGSFK.I	35.6131	41.0757	15.4023	15.5081	30.1895	31.8237	12.9305	22.0701	1
sp|P00441|SODC_HUMAN	SOD1	SODC_HUMAN Superoxide dismutase [Cu-Zn]	0	U	K.GDGPVQGIINFEQK.E	34.3961	36.6663	20.3467	32.8159	33.7322	30.7406	44.0847	20.8785	1
sp|P00441|SODC_HUMAN	SOD1	SODC_HUMAN Superoxide dismutase [Cu-Zn]	1	R	R.HVGDLGNVTADK.D	121.115	132.627	68.1957	96.4959	126.242	119.961	141.333	94.3955	0.720891
sp|Q96HA1|P121A_HUMAN	POM121	P121A_HUMAN Nuclear envelope pore membrane protein POM 121	8	R	K.ETVLSALK.E	52.3968	65.5691	40.6484	46.8905	61.0526	69.2983	55.1919	51	1
sp|P08134|RHOC_HUMAN	RHOC	RHOC_HUMAN Rho-related GTP-binding protein RhoC	12	R	K.QVELALWDTAGQEDYDR.L	24.797	20.5656	19.2316	21.3312	25.7514	21.3989	29.2019	17.793	1
sp|P08134|RHOC_HUMAN	RHOC	RHOC_HUMAN Rho-related GTP-binding protein RhoC	12	R	K.QVELALWDTAGQEDYDR.L	25.6349	24.0955	19.6428	20.5072	31.4603	21.6077	34.1264	16.0176	1
sp|Q05397-5|FAK1_HUMAN	PTK2	FAK1_HUMAN Isoform 5 of Focal adhesion kinase 1	13	R	K.EVGLALR.T	81.551	89.6722	105.985	112.077	90.3618	93.6127	98.8032	132.278	1
sp|P15090|FABP4_HUMAN	FABP4	FABP4_HUMAN Fatty acid-binding protein, adipocyte	0	U	K.EVGVGFATR.K	45.6053	52.0181	45.8818	49.3608	61.8514	60.5079	51.3822	48.6116	1
sp|P02689|MYP2_HUMAN	PMP2	MYP2_HUMAN Myelin P2 protein	3	R	K.LVSSENFDDYM*K.A	20.0917	21.8147	23.5181	21.6994	23.3861	24.2401	18.1184	20.8935	0.892608
sp|P02689|MYP2_HUMAN	PMP2	MYP2_HUMAN Myelin P2 protein	3	R	K.NTEISFK.L	25.0645	24.3549	25.6779	22.1057	22.198	24.7236	19.2978	20.8719	1
sp|P01774|HV313_HUMAN		HV313_HUMAN Ig heavy chain V-III region POM	3	R	-.EVQLLESGGGLVQPGGSLR.L	17.232	16.7453	12.7034	12.4095	133.925	17.902	32.8921	19.1895	0.997452
sp|Q7Z5P4|DHB13_HUMAN	HSD17B13	DHB13_HUMAN 17-beta-hydroxysteroid dehydrogenase 13	1	R	K.FAAVGFHR.G	24.1589	39.2495	55.785	43.1405	46.9141	31.2234	30.8133	49.6261	0.943591
sp|P05546|HEP2_HUMAN	SERPIND1	HEP2_HUMAN Heparin cofactor 2	0	U	K.FAFNLYR.V	19.9573	22.8133	14.8433	17.2178	23.409	21.0113	14.7733	13.2558	0.707893
sp|Q9UI42|CBPA4_HUMAN	CPA4	CBPA4_HUMAN Carboxypeptidase A4	2	R	K.FAFTFELR.D	22.6028	22.1319	13.5256	9.58203	25.0549	23.4584	13.3373	15.041	0.767944
sp|P01903|DRA_HUMAN	HLA-DRA	DRA_HUMAN HLA class II histocompatibility antigen, DR alpha chain	2	R	R.FASFEAQGALANIAVDK.A	49.2597	63.6633	32.8698	46.7395	54.5963	55.9842	49.0628	43.7398	0.813921
sp|P49327|FAS_HUMAN	FASN	FAS_HUMAN Fatty acid synthase	0	U	K.GVDLVLNSLAEEK.L	72.0498	82.3602	65.0897	67.1023	63.2532	79.843	81.0378	67.8699	0.718685
sp|P49327|FAS_HUMAN	FASN	FAS_HUMAN Fatty acid synthase	0	U	R.VLEALLPLK.G	18.4256	20.8998	20.8992	20.0707	19.5985	19.3566	17.1101	18.8328	1
sp|P60174|TPIS_HUMAN	TPI1	TPIS_HUMAN Triosephosphate isomerase	1	R	K.FFVGGNWK.M	18.7469	17.2603	19.6451	18.3124	23.8845	22.2339	22.5578	18.5093	0.703884
sp|P60174|TPIS_HUMAN	TPI1	TPIS_HUMAN Triosephosphate isomerase	2	R	K.SNVSDAVAQSTR.I	21.5338	31.9416	13.7881	18.0668	34.9282	24.6327	26.4543	24.7748	0.849846
sp|P60174|TPIS_HUMAN	TPI1	TPIS_HUMAN Triosephosphate isomerase	3	R	K.TATPQQAQEVHEK.L	18.0306	21.3031	13.0308	17.187	24.0726	18.2322	21.5833	22.2872	0.895653
sp|P60174|TPIS_HUMAN	TPI1	TPIS_HUMAN Triosephosphate isomerase	4	R	K.VVLAYEPVWAIGTGK.T	37.8417	33.7253	38.8679	39.8494	48.6985	35.8881	46.5508	36.912	0.999414
sp|P35613|BASI_HUMAN	BSG	BASI_HUMAN Basigin	5	R	K.ITDSEDK.A	31.6797	32.5019	16.2884	26.7973	34.0258	22.6552	37.0354	32.7052	0.999044
sp|P00480|OTC_HUMAN	OTC	OTC_HUMAN Ornithine carbamoyltransferase, mitochondrial	0	U	R.KPEEVDDEVFYSPR.S	38.0291	46.4478	45.6672	57.3768	38.9118	45.4483	45.6989	56.4775	0.845331
sp|P00480|OTC_HUMAN	OTC	OTC_HUMAN Ornithine carbamoyltransferase, mitochondrial	0	U	K.LAEQYAK.E	17.1696	19.3661	24.4234	21.5848	18.8673	18.7386	20.2096	24.6614	1
sp|Q6UWP8|SBSN_HUMAN	SBSN	SBSN_HUMAN Suprabasin	2	R	K.VIEGINR.G	27.4451	31.1148	21.2484	17.7836	30.3466	36.5635	17.9632	19.1103	0.513449
sp|Q6UWP8|SBSN_HUMAN	SBSN	SBSN_HUMAN Suprabasin	2	R	K.VIEGINR.G	19.0679	29.5405	22.4831	21.0943	40.9132	31.4533	18.8257	18.1779	0.710507
sp|P02808|STAT_HUMAN	STATH	STAT_HUMAN Statherin	0	U	R.FGYGYGPYQPVPEQPLYPQPYQPQYQQYTF.-	9.752	7.81608	44.8993	55.6751	7.4238	4.72088	9.1612	6.8078	1
sp|P69905|HBA_HUMAN	HBA1	HBA_HUMAN Hemoglobin subunit alpha	1	R	K.FLASVSTVLTSK.Y	84.1184	116.728	117.243	102.586	97.4196	107.79	89.7769	107.196	0.925856
sp|P69905|HBA_HUMAN	HBA1	HBA_HUMAN Hemoglobin subunit alpha	2	R	R.VDPVNFK.L	162.305	212.384	201.027	203.448	209.555	187.86	177.353	239.092	0.916823
sp|P69905|HBA_HUMAN	HBA1	HBA_HUMAN Hemoglobin subunit alpha	0	U	K.VGAHAGEYGAEALER.M	16.3686	20.1421	15.0158	18.5293	16.6696	26.3152	16.0103	11.8543	0.883823
sp|P69905|HBA_HUMAN	HBA1	HBA_HUMAN Hemoglobin subunit alpha	0	U	K.VGAHAGEYGAEALER.M	44.4803	66.6376	86.1652	62.3882	52.7844	56.058	46.5184	62.8796	0.956149
sp|Q99623|PHB2_HUMAN	PHB2	PHB2_HUMAN Prohibitin-2	5	R	R.VLPSIVNEVLK.S	23.2374	26.7075	25.2583	29.2557	34.5764	23.4879	25.9014	31.2222	0.683775
sp|Q8TEL6|TP4AP_HUMAN	TRPC4AP	TP4AP_HUMAN Short transient receptor potential channel 4-associated protein	3	R	K.FNVDAFK.R	83.582	150.769	76.8098	161.728	138.54	312.788	155.535	127.136	0.791223
sp|O15162|PLS1_HUMAN	PLSCR1	PLS1_HUMAN Phospholipid scramblase 1	6	R	K.FTIQNEK.R	38.2842	33.1396	26.0108	29.8575	38.7731	30.0063	27.0175	27.9895	0.627425
sp|P40939|ECHA_HUMAN	HADHA	ECHA_HUMAN Trifunctional enzyme subunit alpha, mitochondrial	1	R	R.FVDLYGAQK.I	24.0901	27.0843	27.6254	30.0052	26.2816	25.2453	22.5078	30.458	1
sp|Q00266|METK1_HUMAN	MAT1A	METK1_HUMAN S-adenosylmethionine synthase isoform type-1	1	R	K.ICDQISDAVLDAHLK.Q	18.2756	19.0537	20.1646	14.1555	18.7033	18.1138	18.9512	17.3898	1
sp|P23141-2|EST1_HUMAN	CES1	EST1_HUMAN Isoform 2 of Liver carboxylesterase 1	3	R	K.FWANFAR.N	19.3005	22.6714	25.2889	28.9289	27.5328	19.7891	21.493	26.9714	0.636653
sp|P12273|PIP_HUMAN	PIP	PIP_HUMAN Prolactin-inducible protein	0	U	R.FYTIEILK.V	21.121	36.4951	9.54915	17.6227	22.048	37.0779	16.6802	13.9059	0.925804
sp|P12273|PIP_HUMAN	PIP	PIP_HUMAN Prolactin-inducible protein	0	U	R.FYTIEILKVE.-	49.6748	69.8138	43.1146	61.7701	62.5627	91.6203	50.1965	55.0264	0.857432
sp|P12273|PIP_HUMAN	PIP	PIP_HUMAN Prolactin-inducible protein	0	U	R.TVQIAAVVDVIR.E	16.7025	32.6436	16.4967	21.7504	21.2434	28.5315	17.9708	19.9586	0.822518
sp|P12273|PIP_HUMAN	PIP	PIP_HUMAN Prolactin-inducible protein	0	U	K.TYLISSIPLQGAFNYK.Y	42.3037	55.4002	29.5312	31.2285	33.656	62.8726	23.2893	43.8348	0.793555
sp|P10809|CH60_HUMAN	HSPD1	CH60_HUMAN 60 kDa heat shock protein, mitochondrial	3	R	K.GANPVEIR.R	49.3516	60.154	76.8698	80.0249	70.4538	60.7357	55.5532	80.6363	1
sp|P10809|CH60_HUMAN	HSPD1	CH60_HUMAN 60 kDa heat shock protein, mitochondrial	0	U	K.GIIDPTK.V	86.9443	96.8108	113.358	118.981	114.049	94.8305	87.1384	124.855	0.993236
sp|P10809|CH60_HUMAN	HSPD1	CH60_HUMAN 60 kDa heat shock protein, mitochondrial	0	U	K.IGIEIIK.R	30.4139	32.5508	32.6268	34.1495	32.7318	32.9931	28.8503	35.5227	0.922854
sp|P10809|CH60_HUMAN	HSPD1	CH60_HUMAN 60 kDa heat shock protein, mitochondrial	2	R	K.TLNDELEIIEGM*K.F	48.4308	47.0355	53.9133	56.7712	48.8736	47.8998	48.9278	62.4116	0.842093
sp|P16615|AT2A2_HUMAN	ATP2A2	AT2A2_HUMAN Sarcoplasmic/endoplasmic reticulum calcium ATPase 2	8	R	K.TASEMVLADDNFSTIVAAVEEGR.A	8.16721	14.4769	17.0551	30.6145	27.1622	14.2632	15.0223	23.554	0.977206
sp|P02452|CO1A1_HUMAN	COL1A1	CO1A1_HUMAN Collagen alpha-1(I) chain	0	U	R.GSPGPAGPK.G	20.1203	45.0492	17.9269	19.3221	30.0852	79.4504	62.4292	50.0275	0.943919
sp|P14618|KPYM_HUMAN	PKM	KPYM_HUMAN Pyruvate kinase PKM	5	R	K.GVNLPGAAVDLPAVSEK.D	44.6239	43.7433	28.4583	35.7706	48.3439	48.2873	37.5082	37.4476	0.577319
sp|P14618|KPYM_HUMAN	PKM	KPYM_HUMAN Pyruvate kinase PKM	1	R	R.LAPITSDPTEATAVGAVEASFK.C	24.9301	25.2794	14.5896	19.1685	20.3397	24.761	18.5524	17.2897	0.875574
sp|P14618|KPYM_HUMAN	PKM	KPYM_HUMAN Pyruvate kinase PKM	4	R	R.RFDEILEASDGIM*VAR.G	15.6032	19.1552	13.5421	16.8643	21.1509	18.2697	16.8954	18.4485	0.709521
sp|P14618|KPYM_HUMAN	PKM	KPYM_HUMAN Pyruvate kinase PKM	7	R	R.TATESFASDPILYRPVAVALDTK.G	19.8905	20.6744	10.1676	13.2891	21.7314	21.3779	22.5912	17.2558	0.787404
sp|Q96QA5|GSDMA_HUMAN	GSDMA	GSDMA_HUMAN Gasdermin-A	2	R	R.GDLTPLDSLIDFKR.F	48.1508	53.351	50.9232	47.9359	41.3733	47.7717	30.4152	42.0271	0.668653
sp|Q96QA5|GSDMA_HUMAN	GSDMA	GSDMA_HUMAN Gasdermin-A	2	R	K.LAADHPFLK.E	160.105	178.801	86.6743	75.8915	128.484	144.264	62.1177	88.238	0.791532
sp|Q13867|BLMH_HUMAN	BLMH	BLMH_HUMAN Bleomycin hydrolase	4	R	R.NLVHSGATK.G	256.132	276.702	117.341	114.077	218.967	203.178	108.311	156.385	0.89093
sp|Q13867|BLMH_HUMAN	BLMH	BLMH_HUMAN Bleomycin hydrolase	4	R	K.TLYNNQPIDFLK.K	49.7898	50.5642	14.5744	18.2562	44.5086	41.9196	23.4799	22.3779	0.655131
sp|Q13867|BLMH_HUMAN	BLMH	BLMH_HUMAN Bleomycin hydrolase	3	R	K.VAALIQK.L	90.8075	104.052	52.7139	44.8623	94.1369	103.918	59.2727	72.149	0.894851
sp|Q15084-2|PDIA6_HUMAN	PDIA6	PDIA6_HUMAN Isoform 2 of Protein disulfide-isomerase A6	4	R	R.TGEAIVDAALSALR.Q	33.7875	30.8029	37.3492	39.4384	29.9861	27.1553	31.2414	36.7552	0.723894
sp|P09651|ROA1_HUMAN	HNRNPA1	ROA1_HUMAN Heterogeneous nuclear ribonucleoprotein A1	2	R	R.GGFGGSR.G	17.6151	22.0379	16.2879	16.171	21.893	20.6485	12.1622	15.2965	0.998832
sp|Q14240-2|IF4A2_HUMAN	EIF4A2	IF4A2_HUMAN Isoform 2 of Eukaryotic initiation factor 4A-II	4	R	R.VLITTDLLAR.G	19.9605	26.5207	27.6433	25.8502	30.7628	23.2564	26.5748	23.1943	0.809233
sp|Q6UWR7|ENPP6_HUMAN	ENPP6	ENPP6_HUMAN Ectonucleotide pyrophosphatase/phosphodiesterase family member 6	0	U	R.GIFLAFGPDFK.S	24.0148	22.7795	13.9438	20.9636	27.1623	19.0754	20.6653	20.8894	0.784229
sp|Q6UWR7|ENPP6_HUMAN	ENPP6	ENPP6_HUMAN Ectonucleotide pyrophosphatase/phosphodiesterase family member 6	1	R	K.SFDIGVNK.D	52.9604	50.323	48.0902	54.9298	64.9136	48.8302	54.6976	51.305	0.738426
sp|P06737|PYGL_HUMAN	PYGL	PYGL_HUMAN Glycogen phosphorylase, liver form	2	R	K.IGEDYVK.D	21.8477	24.5994	30.8226	37.3194	36.142	25.7919	28.0225	32.7997	0.798807
sp|P27797|CALR_HUMAN	CALR	CALR_HUMAN Calreticulin	0	U	K.GLQTSQDAR.F	19.3122	17.5321	33.8073	31.8958	23.0359	18.9942	20.7155	26.8268	1
sp|P27797|CALR_HUMAN	CALR	CALR_HUMAN Calreticulin	1	R	K.VHVIFNYK.G	110.146	126.986	133.897	129.522	111.992	111.124	104.835	141.921	0.855153
sp|Q504Y0|S39AC_HUMAN	SLC39A12	S39AC_HUMAN Zinc transporter ZIP12	3	R	K.LPPTTLEK.Y	71.8012	57.6918	31.7256	57.3646	66.442	38.0085	59.1573	80.2333	0.919561
sp|Q504Y0|S39AC_HUMAN	SLC39A12	S39AC_HUMAN Zinc transporter ZIP12	4	R	R.QLVEIFLQK.G	53.4604	39.2029	27.9023	39.9298	47.3795	25.0884	43.0389	51.74	0.736034
sp|Q504Y0|S39AC_HUMAN	SLC39A12	S39AC_HUMAN Zinc transporter ZIP12	4	R	R.QYFDTSQSQCM*ETK.T	42.3448	28.8741	19.1174	25.6288	28.7207	17.6328	24.3608	28.6406	1
sp|Q504Y0|S39AC_HUMAN	SLC39A12	S39AC_HUMAN Zinc transporter ZIP12	4	R	R.QYFDTSQSQCM*ETK.T	38.3432	39.0744	19.7257	27.8903	30.1819	22.1473	33.8829	37.9492	1
sp|Q504Y0|S39AC_HUMAN	SLC39A12	S39AC_HUMAN Zinc transporter ZIP12	2	R	K.SASTIQLK.S	132.991	97.5471	51.4491	101.503	94.6988	53.1648	90.1699	118.461	0.980849
sp|P31025|LCN1_HUMAN	LCN1	LCN1_HUMAN Lipocalin-1	2	R	R.GLSTESILIPR.Q	21.5686	20.3728	12.6104	12.4273	18.9506	18.4498	15.0571	16.2663	0.822776
sp|P31025|LCN1_HUMAN	LCN1	LCN1_HUMAN Lipocalin-1	1	R	K.NNLEALEDFEK.A	34.4661	44.6232	20.7321	24.8771	30.287	34.4252	24.5992	35.4943	0.933858
sp|P31025|LCN1_HUMAN	LCN1	LCN1_HUMAN Lipocalin-1	1	R	K.NNLEALEDFEK.A	54.2309	75.3943	29.0767	44.3742	52.7499	62.7477	54.5875	57.3894	0.982952
sp|P07195|LDHB_HUMAN	LDHB	LDHB_HUMAN L-lactate dehydrogenase B chain	0	U	R.GLTSVINQK.L	22.38	35.8061	20.7329	24.6607	30.4078	31.137	21.7953	19.2951	0.684347
sp|P07195|LDHB_HUMAN	LDHB	LDHB_HUMAN L-lactate dehydrogenase B chain	3	R	K.IVADKDYSVTANSK.I	24.9614	36.6619	18.9681	33.543	29.593	26.1008	25.1806	19.1567	0.854938
sp|P07195|LDHB_HUMAN	LDHB	LDHB_HUMAN L-lactate dehydrogenase B chain	3	R	K.IVVVTAGVR.Q	22.082	23.8002	23.4903	17.7415	26.2807	20.0973	21.2671	19.7781	0.906945
sp|P47929|LEG7_HUMAN	LGALS7	LEG7_HUMAN Galectin-7	1	R	R.GLVPPNASR.F	25.4865	28.698	23.2693	23.3281	24.0639	26.2765	21.4734	29.1419	1
sp|P47929|LEG7_HUMAN	LGALS7	LEG7_HUMAN Galectin-7	1	R	R.GQPFEVLIIASDDGFK.A	31.9039	33.8406	28.5221	12.6105	22.6984	29.4621	23.6123	30.8117	1
sp|P47929|LEG7_HUMAN	LGALS7	LEG7_HUMAN Galectin-7	1	R	R.LDTSEVVFNSK.E	94.1627	107.037	76.9079	57.4927	82.5533	94.2366	88.492	95.689	0.737448
sp|P47929|LEG7_HUMAN	LGALS7	LEG7_HUMAN Galectin-7	1	R	K.SSLPEGIRPGTVLR.I	41.1982	44.2961	36.4874	23.3851	37.1437	46.9961	31.5587	39.1346	0.775253
sp|P02814|SMR3B_HUMAN	SMR3B	SMR3B_HUMAN Submaxillary gland androgen-regulated protein 3B	0	U	R.GPYPPGPLAPPQPFGPGFVPPPPPPPYGPGR.I	11.4876	16.5646	17.1513	147.444	18.7703	20.1487	20.616	27.9283	0.957119
sp|P02814|SMR3B_HUMAN	SMR3B	SMR3B_HUMAN Submaxillary gland androgen-regulated protein 3B	0	U	R.IPPPPPAPYGPGIFPPPPPQP.-	11.0167	8.92609	10.0398	107.783	15.2832	15.817	13.0378	18.095	1
sp|P42357|HUTH_HUMAN	HAL	HUTH_HUMAN Histidine ammonia-lyase	3	R	K.TTTPLEK.V	21.7851	34.4199	14.7246	12.3738	21.0108	19.9878	12.8847	15.6203	1
sp|P02810|PRPC_HUMAN	PRH1	PRPC_HUMAN Salivary acidic proline-rich phosphoprotein 1/2	0	U	R.GRPQGPPQQGGHQQGPPPPPPGKPQGPPPQGGRPQGPPQGQSPQ.-	7.57636	3.94354	9.31711	88.309	10.9663	10.0888	8.26244	28.8441	1
sp|P02810|PRPC_HUMAN	PRH1	PRPC_HUMAN Salivary acidic proline-rich phosphoprotein 1/2	0	U	R.GRPQGPPQQGGHQQGPPPPPPGKPQGPPPQGGRPQGPPQGQSPQ.-	6.5913	6.72761	12.0446	87.753	16.6714	12.3736	11.6601	32.0519	1
sp|Q86YZ3|HORN_HUMAN	HRNR	HORN_HUMAN Hornerin	2	R	R.QSPSYGR.H	75.3082	79.1076	50.0143	40.3305	95.2528	90.5952	59.5997	46.0023	0.925278
sp|Q15517|CDSN_HUMAN	CDSN	CDSN_HUMAN Corneodesmosin	1	R	K.GSPGVPSFAAGPPISEGK.Y	73.4324	89.7841	36.3486	27.0634	80.5205	72.3772	33.9822	40.4503	0.959648
sp|Q15517|CDSN_HUMAN	CDSN	CDSN_HUMAN Corneodesmosin	1	R	K.IYPVGYFTK.E	36.0199	43.1343	21.4637	19.9044	34.18	36.6312	20.3688	17.831	0.891708
sp|Q15517|CDSN_HUMAN	CDSN	CDSN_HUMAN Corneodesmosin	1	R	K.IYPVGYFTK.E	31.9349	39.625	23.5475	17.7936	31.136	35.531	20.4594	22.7344	0.584886
sp|Q8NHW5|RLA0L_HUMAN	RPLP0P6	RLA0L_HUMAN 60S acidic ribosomal protein P0-like	4	R	R.GTIEILSDVQLIK.T	32.8008	42.0316	30.2714	36.3807	36.8714	33.6433	31.6522	34.0392	0.862518
sp|P31151|S10A7_HUMAN	S100A7	S10A7_HUMAN Protein S100-A7	1	R	K.GTNYLADVFEK.K	62.3449	76.1645	32.4466	30.8637	62.0239	90.4733	30.9263	43.2528	0.730803
sp|P31151|S10A7_HUMAN	S100A7	S10A7_HUMAN Protein S100-A7	1	R	K.KGTNYLADVFEK.K	29.0817	37.3697	17.9047	20.1754	29.3847	34.0304	20.5504	27.301	0.755542
sp|P31151|S10A7_HUMAN	S100A7	S10A7_HUMAN Protein S100-A7	2	R	R.SIIGM*IDM*FHK.Y	25.3871	39.2541	22.8895	15.4078	37.3737	51.506	20.5907	30.8532	0.979488
sp|P31151|S10A7_HUMAN	S100A7	S10A7_HUMAN Protein S100-A7	2	R	R.SIIGMIDM*FHK.Y	19.9611	20.0264	15.2004	18.0868	21.3363	22.7149	13.9014	20.4493	0.619908
sp|P21695|GPDA_HUMAN	GPD1	GPDA_HUMAN Glycerol-3-phosphate dehydrogenase [NAD(+)], cytoplasmic	1	R	K.SIEQLEK.E	20.2046	21.3393	24.8804	25.2642	23.6388	30.6905	21.5511	26.0126	1
sp|P21695|GPDA_HUMAN	GPD1	GPDA_HUMAN Glycerol-3-phosphate dehydrogenase [NAD(+)], cytoplasmic	2	R	R.VAEAFAR.T	45.5828	48.4072	65.7171	56.2648	50.1193	46.1018	42.7004	52.4879	1
sp|P42330|AK1C3_HUMAN	AKR1C3	AK1C3_HUMAN Aldo-keto reductase family 1 member C3	8	R	R.GVVVLAK.S	61.2474	73.3468	85.4796	92.7264	72.175	76.5166	77.1935	101.609	0.682376
sp|P42330|AK1C3_HUMAN	AKR1C3	AK1C3_HUMAN Aldo-keto reductase family 1 member C3	10	R	K.REDIFYTSK.L	107.546	130.255	145.753	154.338	146.48	125.081	116.342	158.899	0.856555
sp|P42330|AK1C3_HUMAN	AKR1C3	AK1C3_HUMAN Aldo-keto reductase family 1 member C3	6	R	K.SLGVSNFNR.R	13.193	19.5217	18.9428	18.8581	16.7078	16.7412	17.7867	22.1742	1
sp|P42330|AK1C3_HUMAN	AKR1C3	AK1C3_HUMAN Aldo-keto reductase family 1 member C3	6	R	R.TPALIALR.Y	57.3289	70.8659	62.1672	71.9127	75.3237	80.9915	68.5755	74.1668	0.811448
sp|O60911|CATL2_HUMAN	CTSV	CATL2_HUMAN Cathepsin L2	5	R	K.GYVTPVK.N	19.6051	26.2931	15.1391	15.543	19.5952	24.2135	14.5257	14.9303	0.793427
sp|Q13085-4|ACACA_HUMAN	ACACA	ACACA_HUMAN Isoform 4 of Acetyl-CoA carboxylase 1	9	R	R.HLEPALAFQLELNR.M	20.3837	21.9546	19.74	20.8339	22.1624	19.0996	16.038	12.9064	0.767526
sp|P10632|CP2C8_HUMAN	CYP2C8	CP2C8_HUMAN Cytochrome P450 2C8	1	R	R.ICAGEGLAR.M	13.6194	19.696	18.7971	23.9676	23.4009	13.1924	15.6506	20.7943	0.585512
sp|P51674|GPM6A_HUMAN	GPM6A	GPM6A_HUMAN Neuronal membrane glycoprotein M6-a	3	R	K.ICTVSENFLR.M	36.9963	38.8375	30.2966	38.4962	40.2504	32.8437	37.7356	34.7573	0.903869
sp|P51674|GPM6A_HUMAN	GPM6A	GPM6A_HUMAN Neuronal membrane glycoprotein M6-a	3	R	R.QFGIVTIGEEK.K	31.4825	27.2551	17.9266	33.5088	29.9788	18.9375	32.4185	24.415	1
sp|P51674|GPM6A_HUMAN	GPM6A	GPM6A_HUMAN Neuronal membrane glycoprotein M6-a	2	R	K.SKEEQELHDIHSTR.S	65.0326	57.9275	37.0816	57.4844	62.6862	45.5455	58.4743	51.7063	0.888502
sp|P60033|CD81_HUMAN	CD81	CD81_HUMAN CD81 antigen	6	R	K.IDDLFSGK.L	91.5912	91.8266	96.351	114.634	94.5126	98.7933	99.4962	127.492	1
sp|P60033|CD81_HUMAN	CD81	CD81_HUMAN CD81 antigen	6	R	K.NNLCPSGSNIISNLFK.E	127.545	113.79	62.9292	132.609	88.2155	92.6962	122.65	118.521	0.999881
sp|P60033|CD81_HUMAN	CD81	CD81_HUMAN CD81 antigen	8	R	K.QFYDQALQQAVVDDDANNAK.A	40.1708	23.8801	17.9668	38.8764	31.2746	24.7813	37.1617	27.9816	1
sp|P02788|TRFL_HUMAN	LTF	TRFL_HUMAN Lactotransferrin	3	R	R.IDSGLYLGSGYFTAIQNLR.K	17.0125	23.0402	9.898	10.1832	16.4579	10.8601	8.58566	9.42039	0.757577
sp|P02788|TRFL_HUMAN	LTF	TRFL_HUMAN Lactotransferrin	5	R	K.LRPVAAEVYGTER.Q	18.4551	36.6805	11.7141	15.197	26.8966	30.5837	19.5264	23.8946	0.877665
sp|P30049|ATPD_HUMAN	ATP5D	ATPD_HUMAN ATP synthase subunit delta, mitochondrial	0	U	R.IEANEALVK.A	17.4636	24.0289	25.1255	26.4026	31.6732	19.915	21.6842	29.6015	0.864758
sp|Q08554|DSC1_HUMAN	DSC1	DSC1_HUMAN Desmocollin-1	2	R	K.IEDDNDNAPYFEHR.V	23.4636	25.9146	19.4749	10.0095	21.9325	23.5843	11.2118	10.9957	0.998031
sp|Q08554|DSC1_HUMAN	DSC1	DSC1_HUMAN Desmocollin-1	2	R	K.ILQQIPDHPK.H	149.167	190.505	75.3482	80.0505	172.226	136.632	75.9622	95.2192	0.884816
sp|Q08554|DSC1_HUMAN	DSC1	DSC1_HUMAN Desmocollin-1	2	R	R.QVILQVGVINEAQFSK.A	39.7621	50.5634	27.6261	24.7658	43.6185	40.884	30.7896	31.3856	1
sp|Q08554|DSC1_HUMAN	DSC1	DSC1_HUMAN Desmocollin-1	2	R	K.VQDQDLPNTPHSK.A	18.6041	29.2554	17.6087	15.3923	28.6722	23.5772	12.4393	10.8498	1
sp|Q08554|DSC1_HUMAN	DSC1	DSC1_HUMAN Desmocollin-1	2	R	K.VTATDLDEPDTLHTR.L	93.3051	118.106	69.2601	52.3204	108.296	121.051	57.968	66.252	0.877104
sp|P13533|MYH6_HUMAN	MYH6	MYH6_HUMAN Myosin-6	5	R	K.LEQQVDDLEGSLEQEK.K	14.6738	13.1616	18.9904	36.6746	16.7147	18.1297	16.2844	88.1814	0.922334
sp|P36578|RL4_HUMAN	RPL4	RL4_HUMAN 60S ribosomal protein L4	1	R	R.IEEVPELPLVVEDK.V	39.1423	47.4453	44.8224	49.0445	41.2357	47.4384	36.0946	51.8888	0.793605
sp|P17900|SAP3_HUMAN	GM2A	SAP3_HUMAN Ganglioside GM2 activator	0	U	R.IESVLSSSGK.R	36.4848	35.1835	26.1553	27.6973	35.3897	35.9252	19.0733	22.8392	0.908706
sp|P40926|MDHM_HUMAN	MDH2	MDHM_HUMAN Malate dehydrogenase, mitochondrial	2	R	K.KGEDFVK.T	153.17	147.659	159.501	190.463	170.807	183.898	183.565	218.595	0.888739
sp|P62899-2|RL31_HUMAN	RPL31	RL31_HUMAN Isoform 2 of 60S ribosomal protein L31	7	R	R.IHGVGFK.K	70.4103	75.6813	71.4314	80.887	246.416	84.4989	144.413	75.7545	0.904767
sp|P07327|ADH1A_HUMAN	ADH1A	ADH1A_HUMAN Alcohol dehydrogenase 1A	3	R	R.IIAVDINK.D	41.1753	52.996	51.1915	58.825	51.9902	47.8685	51.0736	65.708	0.693817
sp|P05387|RLA2_HUMAN	RPLP2	RLA2_HUMAN 60S acidic ribosomal protein P2	0	U	K.ILDSVGIEADDDRLNK.V	19.0914	20.9769	19.4477	21.1048	27.7528	23.6056	16.7029	19.3304	0.828657
sp|P53597|SUCA_HUMAN	SUCLG1	SUCA_HUMAN Succinyl-CoA ligase [ADP/GDP-forming] subunit alpha, mitochondrial	0	U	K.ISALQSAGVVVSMSPAQLGTTIYK.E	27.3389	31.027	28.5299	21.5572	26.0901	31.0132	36.2877	32.8929	0.820357
sp|P53597|SUCA_HUMAN	SUCLG1	SUCA_HUMAN Succinyl-CoA ligase [ADP/GDP-forming] subunit alpha, mitochondrial	0	U	K.LVGGTTPGK.G	26.661	37.1888	39.3625	37.1152	31.9449	37.2276	32.2375	31.5848	0.987251
sp|P62241|RS8_HUMAN	RPS8	RS8_HUMAN 40S ribosomal protein S8	1	R	K.ISSLLEEQFQQGK.L	23.3123	31.8803	29.4921	28.5759	27.0887	25.716	22.0717	35.2418	0.634404
sp|Q15493|RGN_HUMAN	RGN	RGN_HUMAN Regucalcin	1	R	K.ITGLGVK.G	43.931	59.4441	79.7783	99.0468	74.9048	52.2843	62.4453	88.52	0.709113
sp|Q9H0E2|TOLIP_HUMAN	TOLLIP	TOLIP_HUMAN Toll-interacting protein	5	R	R.LGYAVYETPTAHNGAK.N	28.8434	35.9314	29.297	32.0177	34.075	30.1103	28.6826	34.1207	1
sp|P46439|GSTM5_HUMAN	GSTM5	GSTM5_HUMAN Glutathione S-transferase Mu 5	9	R	K.ITQSNAILR.Y	64.2985	75.6753	111.952	108.734	83.3386	72.0144	83.5757	107.506	1
sp|P46439|GSTM5_HUMAN	GSTM5	GSTM5_HUMAN Glutathione S-transferase Mu 5	5	R	K.LYSEFLGK.R	46.4684	64.4039	73.1515	84.3625	71.3383	48.0079	57.1922	73.4958	0.93274
sp|P46439|GSTM5_HUMAN	GSTM5	GSTM5_HUMAN Glutathione S-transferase Mu 5	16	R	R.SQWLNEK.F	29.1197	28.0457	37.591	49.9687	36.107	28.2401	33.9418	40.6013	0.736833
sp|P06702|S10A9_HUMAN	S100A9	S10A9_HUMAN Protein S100-A9	1	R	R.KDLQNFLK.K	50.5777	63.3935	36.0702	34.4727	55.6666	88.7515	29.5927	68.1368	0.913869
sp|P06702|S10A9_HUMAN	S100A9	S10A9_HUMAN Protein S100-A9	1	R	K.LGHPDTLNQGEFK.E	48.3719	53.915	21.7496	28.3746	57.9857	72.0621	24.7136	45.0202	1
sp|P06702|S10A9_HUMAN	S100A9	S10A9_HUMAN Protein S100-A9	1	R	K.LGHPDTLNQGEFK.E	77.8881	83.5475	30.8955	35.2865	89.8082	104.299	39.2665	64.1663	0.975562
sp|P06702|S10A9_HUMAN	S100A9	S10A9_HUMAN Protein S100-A9	1	R	R.NIETIINTFHQYSVK.L	16.9079	15.46	10.3578	11.8259	13.2557	18.3477	10.4026	14.277	0.902548
sp|P06702|S10A9_HUMAN	S100A9	S10A9_HUMAN Protein S100-A9	1	R	R.NIETIINTFHQYSVK.L	19.1133	14.0284	12.8577	10.962	16.3855	23.4872	11.4324	19.1286	0.863861
sp|Q9Y277-2|VDAC3_HUMAN	VDAC3	VDAC3_HUMAN Isoform 2 of Voltage-dependent anion-selective channel protein 3	0	R	K.LTLSALIDGK.N	44.7545	43.8437	43.0494	46.2281	52.2615	59.1204	50.8769	54.614	0.764446
sp|Q56A73|SPIN4_HUMAN	SPIN4	SPIN4_HUMAN Spindlin-4	0	U	R.LADSLIGK.A	84.0985	84.0487	66.27	52.369	84.4022	76.4433	47.5762	63.2961	0.847845
sp|P33121|ACSL1_HUMAN	ACSL1	ACSL1_HUMAN Long-chain-fatty-acid--CoA ligase 1	5	R	K.LLLEGVENK.L	20.3593	17.768	20.2201	27.9844	18.5707	18.5808	19.5052	27.9274	0.759086
sp|P10599|THIO_HUMAN	TXN	THIO_HUMAN Thioredoxin	1	R	K.LEATINELV.-	108.57	116.959	56.5826	55.6453	103.063	99.4223	54.5316	70.0132	1
sp|P10599|THIO_HUMAN	TXN	THIO_HUMAN Thioredoxin	0	U	K.M*IKPFFHSLSEK.Y	73.1133	103.802	29.1401	45.5623	26.8592	70.435	34.0627	59.8424	0.933117
sp|P10599|THIO_HUMAN	TXN	THIO_HUMAN Thioredoxin	1	R	K.TAFQEALDAAGDK.L	129.26	134.749	82.3562	77.2692	135.207	132.01	73.2525	76.6097	0.92476
sp|P10599|THIO_HUMAN	TXN	THIO_HUMAN Thioredoxin	1	R	K.VGEFSGANK.E	78.6381	78.9054	40.0484	39.8257	67.9256	65.428	32.915	43.6278	0.62261
sp|P24752|THIL_HUMAN	ACAT1	THIL_HUMAN Acetyl-CoA acetyltransferase, mitochondrial	2	R	K.LEDLIVK.D	51.2012	51.041	77.0785	69.4698	65.6676	57.1639	58.293	71.3769	0.998917
sp|P54868|HMCS2_HUMAN	HMGCS2	HMCS2_HUMAN Hydroxymethylglutaryl-CoA synthase, mitochondrial	1	R	K.LSIQCYLR.A	17.5198	22.6228	26.4342	20.4026	20.7295	20.6283	24.7222	24.9675	0.83569
sp|P54709|AT1B3_HUMAN	ATP1B3	AT1B3_HUMAN Sodium/potassium-transporting ATPase subunit beta-3	0	U	K.YFPYYGK.K	27.4895	27.8152	22.9121	28.9363	22.4153	29.3991	30.705	24.4619	0.781029
sp|P06732|KCRM_HUMAN	CKM	KCRM_HUMAN Creatine kinase M-type	0	U	R.LGSSEVEQVQLVVDGVK.L	19.5038	29.6309	25.0683	80.1872	57.2162	32.2638	17.1243	52.1859	0.849355
sp|P06732|KCRM_HUMAN	CKM	KCRM_HUMAN Creatine kinase M-type	0	U	K.LSVEALNSLTGEFK.G	22.6451	43.4087	57.1861	135.679	97.1036	57.7239	30.0318	94.2988	1
sp|Q8WYP5-2|ELYS_HUMAN	AHCTF1	ELYS_HUMAN Isoform 2 of Protein ELYS	3	R	R.LLATASFTK.S	178.543	220.831	245.467	269.78	215.038	192.971	226.998	280.896	0.912985
sp|Q8WYP5-2|ELYS_HUMAN	AHCTF1	ELYS_HUMAN Isoform 2 of Protein ELYS	3	R	R.LLATASFTK.S	224.747	291.611	336.432	345.651	285.265	247.012	296.7	356.342	0.957024
sp|Q5JWF2|GNAS1_HUMAN	GNAS	GNAS1_HUMAN Guanine nucleotide-binding protein G(s) subunit alpha isoforms XLas	1	R	R.LLLLGAGESGK.S	74.5138	58.2409	34.2265	52.6117	72.6473	61.7961	62.9434	40.0969	0.822593
sp|P53396|ACLY_HUMAN	ACLY	ACLY_HUMAN ATP-citrate synthase	2	R	R.TIAIIAEGIPEALTR.K	14.5049	16.5874	19.6084	19.3106	17.2475	17.9698	20.3335	15.8159	0.807779
sp|P0C0L4|CO4A_HUMAN	C4A	CO4A_HUMAN Complement C4-A	4	R	R.VFALDQK.M	50.5287	48.7404	24.2912	21.5618	45.1837	28.7925	21.2853	22.041	0.979579
sp|Q15067|ACOX1_HUMAN	ACOX1	ACOX1_HUMAN Peroxisomal acyl-coenzyme A oxidase 1	2	R	R.LVEIAAK.N	74.3046	83.9796	101.075	100.426	95.8518	80.7461	77.5618	116.726	0.515734
sp|P16219|ACADS_HUMAN	ACADS	ACADS_HUMAN Short-chain specific acyl-CoA dehydrogenase, mitochondrial	1	R	R.LVIAGHLLR.S	44.7686	53.93	56.4578	53.055	45.7589	44.5049	50.9479	61.1387	0.949877
sp|P62834|RAP1A_HUMAN	RAP1A	RAP1A_HUMAN Ras-related protein Rap-1A	18	R	K.LVVLGSGGVGK.S	33.8022	38.8944	21.8784	30.2811	39.3771	34.9421	40.1438	27.2962	0.620801
sp|P62834|RAP1A_HUMAN	RAP1A	RAP1A_HUMAN Ras-related protein Rap-1A	18	R	K.SALTVQFVQGIFVEK.Y	49.6317	40.4012	32.1938	37.0695	51.651	41.0719	62.4468	33.085	0.765324
sp|P30086|PEBP1_HUMAN	PEBP1	PEBP1_HUMAN Phosphatidylethanolamine-binding protein 1	0	U	K.LYEQLSGK.-	38.2956	43.9584	36.3067	45.1379	43.8706	36.3617	46.1169	40.8586	0.891918
sp|P49720|PSB3_HUMAN	PSMB3	PSB3_HUMAN Proteasome subunit beta type-3	3	R	R.LYIGLAGLATDVQTVAQR.L	22.4948	22.2848	18.2207	16.5155	21.5219	21.4174	13.1545	17.1623	0.805397
sp|Q9BX26|SYCP2_HUMAN	SYCP2	SYCP2_HUMAN Synaptonemal complex protein 2	1	R	K.M*NAM*LDK.M	26.3344	35.6212	41.9183	30.2657	33.6062	26.7337	36.3765	31.249	0.87779
sp|P06748|NPM_HUMAN	NPM1	NPM_HUMAN Nucleophosmin	3	R	K.M*SVQPTVSLGGFEITPPVVLR.L	17.2524	21.0265	18.9135	18.2565	20.1145	18.7608	13.4643	16.3825	0.930895
sp|P61026|RAB10_HUMAN	RAB10	RAB10_HUMAN Ras-related protein Rab-10	0	U	R.NIDEHANEDVER.M	22.5447	23.4265	15.1712	27.0665	23.5717	24.2169	22.4628	16.6884	0.892499
sp|P23528|COF1_HUMAN	CFL1	COF1_HUMAN Cofilin-1	6	R	K.NIILEEGK.E	46.6298	110.024	51.7912	44.441	45.346	49.7453	39.5261	42.7481	0.825965
sp|P23528|COF1_HUMAN	CFL1	COF1_HUMAN Cofilin-1	6	R	K.NIILEEGK.E	52.0225	114.47	58.9317	46.9199	40.9393	43.6589	38.135	42.4439	1
sp|O43739|CYH3_HUMAN	CYTH3	CYH3_HUMAN Cytohesin-3	6	R	R.NLYESIKNEPFK.I	68.463	81.4541	101.435	111.817	96.7296	82.6031	92.7421	125.497	0.8605
sp|P35030|TRY3_HUMAN	PRSS3	TRY3_HUMAN Trypsin-3	5	R	K.NRPGVYTK.V	51.8964	54.9681	62.6016	59.1344	47.4327	63.9352	56.6168	55.0381	0.980283
sp|P01876|IGHA1_HUMAN	IGHA1	IGHA1_HUMAN Ig alpha-1 chain C region	1	R	R.QEPSQGTTTFAVTSILR.V	17.3245	36.3879	16.0592	14.2774	29.4649	17.9541	20.6781	22.7785	0.959434
sp|P01876|IGHA1_HUMAN	IGHA1	IGHA1_HUMAN Ig alpha-1 chain C region	1	R	K.SAVQGPPER.D	16.2067	28.3148	12.0276	7.67471	27.0762	18.9901	18.1641	17.4553	0.637182
sp|P01876|IGHA1_HUMAN	IGHA1	IGHA1_HUMAN Ig alpha-1 chain C region	1	R	K.SAVQGPPER.D	15.645	32.3347	15.1574	10.4063	35.9621	18.7443	22.8329	17.7262	0.723247
sp|P01876|IGHA1_HUMAN	IGHA1	IGHA1_HUMAN Ig alpha-1 chain C region	0	U	K.TPLTATLSK.S	23.9627	34.6198	25.5961	37.9594	53.7232	33.66	37.6388	33.1914	0.721343
sp|P01876|IGHA1_HUMAN	IGHA1	IGHA1_HUMAN Ig alpha-1 chain C region	1	R	R.WLQGSQELPR.E	15.374	25.6296	12.3408	8.87635	25.9754	12.266	12.0131	12.6601	0.973915
sp|O00483|NDUA4_HUMAN	NDUFA4	NDUA4_HUMAN NADH dehydrogenase [ubiquinone] 1 alpha subcomplex subunit 4	0	U	R.QIIGQAK.K	42.3239	33.0607	46.0495	58.2567	53.1607	41.889	41.8531	39.0649	1
sp|Q14574|DSC3_HUMAN	DSC3	DSC3_HUMAN Desmocollin-3	2	R	R.QVNLEIGVNNEAPFAR.D	16.2038	24.8524	16.7863	15.5177	21.2984	20.972	16.9831	14.7035	0.657677
sp|Q14574|DSC3_HUMAN	DSC3	DSC3_HUMAN Desmocollin-3	2	R	K.YSILQQTPR.S	24.3298	26.077	22.4596	14.2037	23.9082	22.8881	13.5851	12.4047	1
sp|P63241-2|IF5A1_HUMAN	EIF5A	IF5A1_HUMAN Isoform 2 of Eukaryotic translation initiation factor 5A-1	8	R	K.VHLVGIDIFTGK.K	85.736	88.8778	89.8184	111.58	99.0844	104.188	119.152	114.382	0.946034
sp|P61604|CH10_HUMAN	HSPE1	CH10_HUMAN 10 kDa heat shock protein, mitochondrial	2	R	R.SAAETVTK.G	23.2885	28.2043	38.2959	38.7843	27.6846	27.6125	25.0752	40.9801	1
sp|P01834|IGKC_HUMAN	IGKC	IGKC_HUMAN Ig kappa chain C region	0	U	K.SGTASVVCLLNNFYPR.E	20.765	37.4151	13.2342	22.0193	46.7534	29.6526	44.7503	15.5638	0.847758
sp|P01834|IGKC_HUMAN	IGKC	IGKC_HUMAN Ig kappa chain C region	0	U	-.TVAAPSVFIFPPSDEQLK.S	35.2152	72.1649	27.3738	33.1603	141.006	56.2959	82.3493	34.7004	1
sp|Q14749|GNMT_HUMAN	GNMT	GNMT_HUMAN Glycine N-methyltransferase	0	U	R.SLGVAAEGLPDQYADGEAAR.V	17.416	17.6535	30.5894	27.6042	25.2062	21.8789	18.3555	27.7553	0.898246
sp|O95969|SG1D2_HUMAN	SCGB1D2	SG1D2_HUMAN Secretoglobin family 1D member 2	0	U	R.SLIAEVLVK.I	42.9035	57.8637	30.101	35.9318	35.9956	63.2884	24.974	25.0809	0.762714
sp|P01040|CYTA_HUMAN	CSTA	CYTA_HUMAN Cystatin-A	1	R	K.SLPGQNEDLVLTGYQVDK.N	38.8949	64.6641	23.2911	25.3041	48.754	62.1277	23.2283	22.4729	0.999577
sp|P01040|CYTA_HUMAN	CSTA	CYTA_HUMAN Cystatin-A	2	R	K.TNETYGK.L	38.3136	38.2787	13.1554	26.3546	41.2775	44.988	15.887	23.6183	0.935976
sp|P01040|CYTA_HUMAN	CSTA	CYTA_HUMAN Cystatin-A	2	R	K.TQVVAGTNYYIK.V	119.252	146.824	64.7629	71.1781	149.679	172.733	66.2627	93.9982	0.747196
sp|P01040|CYTA_HUMAN	CSTA	CYTA_HUMAN Cystatin-A	2	R	K.VKPQLEEK.T	85.3832	97.3308	42.8728	51.4894	94.6614	110.079	49.789	63.5913	0.82798
sp|P02812|PRB2_HUMAN	PRB2	PRB2_HUMAN Basic salivary proline-rich protein 2	0	U	K.SQGPPPPGKPQGPPPQGGSK.S	9.29753	7.76145	13.4157	137.856	22.568	9.23215	10.2221	35.0694	0.811973
sp|P29972|AQP1_HUMAN	AQP1	AQP1_HUMAN Aquaporin-1	5	R	R.SSDLTDR.V	80.4842	73.8234	42.7554	84.2687	70.6831	42.8384	67.5926	70.8162	0.999324
sp|P68431|H31_HUMAN	HIST1H3A	H31_HUMAN Histone H3.1	9	R	K.STELLIR.K	119.74	150.994	187.842	157.123	161.005	135.412	148.177	176.457	1
sp|P68431|H31_HUMAN	HIST1H3A	H31_HUMAN Histone H3.1	9	R	R.YRPGTVALR.E	82.9106	104.936	148.968	151.112	116.01	108.089	110.862	144.034	0.980094
sp|P26373|RL13_HUMAN	RPL13	RL13_HUMAN 60S ribosomal protein L13	3	R	R.VITEEEK.N	22.3899	28.5146	34.3945	42.9148	29.4589	23.9654	30.3322	45.8009	1
sp|Q5T750|XP32_HUMAN	XP32	XP32_HUMAN Skin-specific protein 32	0	U	R.TFGVSPLR.R	145.429	137.421	78.4585	74.0719	135.421	124.472	51.495	76.8494	0.813948
sp|Q13296|SG2A2_HUMAN	SCGB2A2	SG2A2_HUMAN Mammaglobin-A	2	R	K.TINPQVSK.T	30.1354	37.9744	22.91	23.9358	28.7591	42.4873	18.0805	18.398	1
sp|P48681|NEST_HUMAN	NES	NEST_HUMAN Nestin	0	U	R.TLLEAENSR.L	23.9315	33.7534	23.5005	23.083	27.4328	27.0124	19.0037	23.4232	0.562377
sp|Q9UBJ2|ABCD2_HUMAN	ABCD2	ABCD2_HUMAN ATP-binding cassette sub-family D member 2	0	U	K.TLYPIIGK.R	35.2288	36.9291	40.5779	47.6929	38.1794	37.6415	44.7375	46.8048	0.955529
sp|P60866-2|RS20_HUMAN	RPS20	RS20_HUMAN Isoform 2 of 40S ribosomal protein S20	3	R	K.TPVEPEVAIHR.I	25.5972	29.6715	37.4211	35.9804	33.5229	22.5445	31.1876	31.524	1
sp|P63000-2|RAC1_HUMAN	RAC1	RAC1_HUMAN Isoform B of Ras-related C3 botulinum toxin substrate 1	7	R	K.TVFDEAIR.A	82.2329	79.3007	54.1358	63.1704	85.4186	66.4347	84.8308	55.5606	0.909162
sp|P36537|UDB10_HUMAN	UGT2B10	UDB10_HUMAN UDP-glucuronosyltransferase 2B10	6	R	K.WLPQNDLLGHPK.T	21.126	26.4355	28.5656	35.1664	35.3922	27.5012	26.9367	33.9098	0.790136
sp|P38117-2|ETFB_HUMAN	ETFB	ETFB_HUMAN Isoform 2 of Electron transfer flavoprotein subunit beta	1	R	K.VETTEDLVAK.L	24.9966	21.8394	22.0433	35.9439	31.0114	23.9766	23.3025	34.262	0.89935
sp|P01703|LV105_HUMAN		LV105_HUMAN Ig lambda chain V-I region NEWM	0	U	R.VFGGGTK.L	40.4676	110.477	57.2524	19.2449	37.8505	14.4147	62.4799	70.9681	0.613719
sp|P30044|PRDX5_HUMAN	PRDX5	PRDX5_HUMAN Peroxiredoxin-5, mitochondrial	2	R	K.VNLAELFK.G	46.2085	45.0847	45.8072	59.3698	45.8094	53.1964	51.1228	58.8605	0.874717
sp|P49419|AL7A1_HUMAN	ALDH7A1	AL7A1_HUMAN Alpha-aminoadipic semialdehyde dehydrogenase	4	R	R.VNLLSFTGSTQVGK.Q	26.6944	33.4398	27.1406	32.7053	34.1727	36.4183	30.1131	35.535	0.983935
sp|Q8TAV3|CP2W1_HUMAN	CYP2W1	CP2W1_HUMAN Cytochrome P450 2W1	2	R	R.VQEELDR.V	61.6484	68.6272	89.7332	91.624	89.9152	68.1867	66.6025	91.7567	0.883032
sp|O60928|IRK13_HUMAN	KCNJ13	IRK13_HUMAN Inward rectifier potassium channel 13	1	R	R.VSAVLYQER.E	15.0223	18.0102	15.8424	17.6589	18.1405	18.5498	15.8672	21.788	0.918442
sp|P61353|RL27_HUMAN	RPL27	RL27_HUMAN 60S ribosomal protein L27	1	R	K.VVLVLAGR.Y	27.4458	36.1726	27.2189	25.5812	51.8654	26.0687	22.6774	28.405	0.603431
sp|Q96DR8|MUCL1_HUMAN	MUCL1	MUCL1_HUMAN Mucin-like protein 1	1	R	K.WVGDLPNGR.V	72.0803	152.428	90.9292	178.313	144.82	357.827	161.148	84.7234	1
sp|O14757|CHK1_HUMAN	CHEK1	CHK1_HUMAN Serine/threonine-protein kinase Chk1	4	R	K.YSSSQPEPR.T	47.0469	58.9159	75.329	70.2682	51.7332	52.5359	50.8517	62.979	0.999772

## Sheet: individual proteome dataset
ProteinId	GeneSymbol	Description	Redundancy	Unique/Razor	PeptideSequence	Control1	Control2	Control3	Control4	Control5	CTEr1	CTEr2	CTEr3	CTEr4	IsolationSpecificity
sp|P02768|ALBU_HUMAN	ALB	ALBU_HUMAN Serum albumin	4	R	K.AACLLPK.L	42.453	27.8794	85.3928	155.897	195.48	152.532	145.571	80.8462	124.147	0.887305
sp|P02768|ALBU_HUMAN	ALB	ALBU_HUMAN Serum albumin	4	R	K.AAFTECCQAADK.A	18.3445	20.5802	31.181	75.6175	104.073	64.8083	64.1869	7.27312	71.8642	1
sp|P02768|ALBU_HUMAN	ALB	ALBU_HUMAN Serum albumin	6	R	K.AEFAEVSK.L	63.882	117.791	113.389	262.286	324.931	252.786	231.147	149.226	210.806	1
sp|P02768|ALBU_HUMAN	ALB	ALBU_HUMAN Serum albumin	7	R	K.CCTESLVNR.R	27.3797	25.602	43.9327	83.0673	93.6608	93.5033	90.6135	12.0679	52.1914	0.923831
sp|P02768|ALBU_HUMAN	ALB	ALBU_HUMAN Serum albumin	5	R	K.DLGEENFK.A	8.35007	18.0084	34.9044	32.477	49.013	24.922	39.4428	39.405	17.4551	0.967212
sp|P02768|ALBU_HUMAN	ALB	ALBU_HUMAN Serum albumin	6	R	K.DVFLGM*FLYEYAR.R	9.27999	10.7769	7.46786	22.8879	23.0496	35.675	12.8144	12.3329	29.3098	0.999388
sp|P02768|ALBU_HUMAN	ALB	ALBU_HUMAN Serum albumin	6	R	K.EFNAETFTFHADICTLSEK.E	22.4961	14.4774	35.7399	119.852	153.983	80.387	111.956	8.56283	66.7958	1
sp|P02768|ALBU_HUMAN	ALB	ALBU_HUMAN Serum albumin	6	R	K.EFNAETFTFHADICTLSEK.E	7.31972	6.35214	17.4711	44.7305	75.9157	29.8166	47.1488	7.05735	31.0231	1
sp|P02768|ALBU_HUMAN	ALB	ALBU_HUMAN Serum albumin	2	R	R.ETYGEM*ADCCAK.Q	9.70889	12.3585	13.3198	40.9997	41.0147	35.7407	35.5077	6.83286	21.9832	1
sp|P02768|ALBU_HUMAN	ALB	ALBU_HUMAN Serum albumin	5	R	R.FKDLGEENFK.A	23.7832	60.1737	78.7618	173.712	237.66	95.352	176.434	109.787	75.9321	0.97294
sp|P02768|ALBU_HUMAN	ALB	ALBU_HUMAN Serum albumin	5	R	R.FKDLGEENFK.A	17.3875	40.7666	53.6038	122.032	185.326	68.8845	120.993	77.0254	48.1902	0.999473
sp|P02768|ALBU_HUMAN	ALB	ALBU_HUMAN Serum albumin	6	R	K.FQNALLVR.Y	44.6994	100.286	33.2178	108.521	130.411	162.615	84.6163	48.5011	143.942	0.697885
sp|P02768|ALBU_HUMAN	ALB	ALBU_HUMAN Serum albumin	6	R	R.HPDYSVVLLLR.L	33.8126	68.2613	30.7286	72.8831	77.9074	125.822	50.655	35.6937	99.7117	0.853468
sp|P02768|ALBU_HUMAN	ALB	ALBU_HUMAN Serum albumin	6	R	K.KQTALVELVK.H	34.1458	83.4722	114.491	210.386	260.075	122.037	212.897	145.523	122.494	0.829444
sp|P02768|ALBU_HUMAN	ALB	ALBU_HUMAN Serum albumin	7	R	K.KVPQVSTPTLVEVSR.N	41.862	80.7283	40.5081	137.142	185.364	138.933	81.4059	97.7997	125.009	0.967079
sp|P02768|ALBU_HUMAN	ALB	ALBU_HUMAN Serum albumin	2	R	K.LCTVATLR.E	34.265	30.2278	50.5243	84.6374	107.702	117.136	65.9727	28.687	104.956	0.761927
sp|P02768|ALBU_HUMAN	ALB	ALBU_HUMAN Serum albumin	6	R	K.LVAASQAALGL.-	78.4573	129.264	49.4935	151.903	192.692	243.573	102.685	68.1091	214.412	1
sp|P02768|ALBU_HUMAN	ALB	ALBU_HUMAN Serum albumin	2	R	K.LVNEVTEFAK.T	10.9234	31.4231	23.5898	54.5419	83.2583	52.1974	49.0154	32.8111	51.3477	1
sp|P02768|ALBU_HUMAN	ALB	ALBU_HUMAN Serum albumin	2	R	R.LVRPEVDVM*CTAFHDNEETFLK.K	18.4546	22.1785	25.0604	70.3617	115.978	55.8902	70.452	20.0441	55.0969	0.869735
sp|P02768|ALBU_HUMAN	ALB	ALBU_HUMAN Serum albumin	7	R	K.LVTDLTK.V	27.2281	58.5463	50.4162	123.829	154.148	105.429	101.494	101.13	104.566	1
sp|P02768|ALBU_HUMAN	ALB	ALBU_HUMAN Serum albumin	6	R	K.QNCELFEQLGEYK.F	3.7955	4.50843	5.82111	21.0172	20.9685	18.2902	22.7449	4.78678	9.69903	1
sp|P02768|ALBU_HUMAN	ALB	ALBU_HUMAN Serum albumin	6	R	K.QTALVELVK.H	26.4123	64.8451	51.3236	91.7845	134.481	98.5407	88.0574	78.7779	75.4248	0.882694
sp|P02768|ALBU_HUMAN	ALB	ALBU_HUMAN Serum albumin	6	R	R.RHPDYSVVLLLR.L	20.1639	39.885	14.9674	38.516	37.1998	76.3128	23.6923	18.3748	51.4201	0.993318
sp|P02768|ALBU_HUMAN	ALB	ALBU_HUMAN Serum albumin	6	R	R.RPCFSALEVDETYVPK.E	32.9395	34.4729	45.4001	137.339	175.138	118.705	94.7966	20.6076	107.71	0.952613
sp|P02768|ALBU_HUMAN	ALB	ALBU_HUMAN Serum albumin	6	R	K.SHCIAEVENDEM*PADLPSLAADFVESK.D	11.4333	10.795	22.8836	67.3553	83.972	64.1499	43.9119	8.97849	38.9581	1
sp|P02768|ALBU_HUMAN	ALB	ALBU_HUMAN Serum albumin	2	R	K.SLHTLFGDK.L	44.9628	32.7749	59.4233	171.076	182	148.273	111.372	35.4871	141.453	0.890591
sp|P02768|ALBU_HUMAN	ALB	ALBU_HUMAN Serum albumin	2	R	K.TCVADESAENCDK.S	18.3335	25.2914	37.3939	83.8487	178.89	69.293	114.091	28.221	55.1795	0.891991
sp|P02768|ALBU_HUMAN	ALB	ALBU_HUMAN Serum albumin	6	R	K.TYETTLEK.C	8.82547	11.1178	21.3232	44.333	50.8899	32.3098	36.5575	16.17	23.3326	1
sp|P02768|ALBU_HUMAN	ALB	ALBU_HUMAN Serum albumin	6	R	K.VFDEFKPLVEEPQNLIK.Q	15.9459	39.9462	49.2315	143.293	195.832	86.1591	110.268	72.5946	64.0042	0.841912
sp|P02768|ALBU_HUMAN	ALB	ALBU_HUMAN Serum albumin	6	R	K.VHTECCHGDLLECADDRADLAK.Y	33.2268	25.212	54.6521	129.608	129.009	118.991	106.594	21.3528	78.3227	0.963722
sp|P02768|ALBU_HUMAN	ALB	ALBU_HUMAN Serum albumin	6	R	K.YICENQDSISSK.L	13.8089	11.534	19.364	56.7092	82.0112	51.9472	68.0918	7.70846	40.3251	1
sp|P02768|ALBU_HUMAN	ALB	ALBU_HUMAN Serum albumin	4	R	K.YLYEIAR.R	47.3901	85.8056	30.1845	87.9301	116.851	150.323	65.9701	68.8335	135.036	1
sp|P02766|TTHY_HUMAN	TTR	TTHY_HUMAN Transthyretin	0	U	K.AADDTWEPFASGK.T	12.3529	33.442	24.1013	52.6469	49.4936	58.836	30.3769	39.228	46.0567	1
sp|P02766|TTHY_HUMAN	TTR	TTHY_HUMAN Transthyretin	0	U	K.AADDTWEPFASGK.T	17.014	36.9513	29.3926	56.9341	61.9512	78.0498	32.293	47.717	46.6076	1
sp|P02766|TTHY_HUMAN	TTR	TTHY_HUMAN Transthyretin	0	U	K.ALGISPFHEHAEVVFTANDSGPR.R	66.8954	130.988	34.4086	105.027	70.2525	267.879	50.7723	51.1996	211.489	0.885531
sp|P02766|TTHY_HUMAN	TTR	TTHY_HUMAN Transthyretin	0	U	K.TSESGELHGLTTEEEFVEGIYK.V	8.97627	14.397	14.4985	31.7882	26.949	34.6176	17.0658	20.4575	25.1332	1
sp|P02766|TTHY_HUMAN	TTR	TTHY_HUMAN Transthyretin	0	U	K.TSESGELHGLTTEEEFVEGIYK.V	8.63585	25.1631	19.3333	35.2221	37.3384	53.5843	25.6947	28.2418	34.834	1
sp|P02766|TTHY_HUMAN	TTR	TTHY_HUMAN Transthyretin	0	U	R.YTIAALLSPYSYSTTAVVTNPK.E	10.9239	32.5225	9.89906	62.091	32.6311	64.0102	10.1197	13.6891	53.9184	1
sp|P35908|K22E_HUMAN	KRT2	K22E_HUMAN Keratin, type II cytoskeletal 2 epidermal	1	R	K.AAFGGSGGR.G	30.5025	61.9717	94.2132	76.6548	59.6118	72.1978	38.2681	54.944	30.6659	0.99041
sp|P35908|K22E_HUMAN	KRT2	K22E_HUMAN Keratin, type II cytoskeletal 2 epidermal	12	R	K.AQYEEIAQR.S	104.968	244.263	246.172	190.595	157.735	271.021	177.994	180.919	118.446	0.991472
sp|P35908|K22E_HUMAN	KRT2	K22E_HUMAN Keratin, type II cytoskeletal 2 epidermal	1	R	K.DVDNAYM*IK.V	31.0584	73.7242	177.606	150.169	161.918	79.8453	118.172	155.501	54.3985	0.989287
sp|P35908|K22E_HUMAN	KRT2	K22E_HUMAN Keratin, type II cytoskeletal 2 epidermal	1	R	K.DVDNAYMIK.V	16.4964	72.7528	97.0314	70.684	64.945	62.803	37.474	84.3908	18.3182	0.728933
sp|P35908|K22E_HUMAN	KRT2	K22E_HUMAN Keratin, type II cytoskeletal 2 epidermal	9	R	R.DYQELM*NVK.L	5.79503	10.7727	30.4486	26.3957	21.9933	13.4217	19.3563	18.7521	10.9978	1
sp|P35908|K22E_HUMAN	KRT2	K22E_HUMAN Keratin, type II cytoskeletal 2 epidermal	9	R	R.DYQELM*NVK.L	32.7515	65.1308	148.656	154.907	123.79	70.9156	120.525	140.795	39.5012	0.997847
sp|P35908|K22E_HUMAN	KRT2	K22E_HUMAN Keratin, type II cytoskeletal 2 epidermal	9	R	R.DYQELMNVK.L	28.3419	74.4757	143.644	98.6974	91.2594	73.9239	85.4761	125.552	27.2178	0.917453
sp|P35908|K22E_HUMAN	KRT2	K22E_HUMAN Keratin, type II cytoskeletal 2 epidermal	49	R	K.FASFIDK.V	33.4165	59.1405	103.032	96.2075	94.6805	69.8346	72.5764	102.891	31.8259	0.892979
sp|P35908|K22E_HUMAN	KRT2	K22E_HUMAN Keratin, type II cytoskeletal 2 epidermal	1	R	R.FGGFGGPGGVGGLGGPGGFGPGGYPGGIHEVSVNQSLLQPLNVK.V	10.0164	65.993	27.4463	111.205	27.0903	88.7944	17.7148	26.8274	23.7113	0.957365
sp|P35908|K22E_HUMAN	KRT2	K22E_HUMAN Keratin, type II cytoskeletal 2 epidermal	1	R	R.FGGFGGPGGVGGLGGPGGFGPGGYPGGIHEVSVNQSLLQPLNVK.V	15.5785	59.1886	23.306	87.8186	19.0807	63.5186	20.2392	22.2896	23.2217	0.997003
sp|P35908|K22E_HUMAN	KRT2	K22E_HUMAN Keratin, type II cytoskeletal 2 epidermal	1	R	R.GGGFGGGSSFGGGSGFSGGGFGGGGFGGGR.F	46.5037	205.705	32.1559	76.0168	61.1125	148.329	39.4695	51.8282	53.6131	0.999768
sp|P35908|K22E_HUMAN	KRT2	K22E_HUMAN Keratin, type II cytoskeletal 2 epidermal	1	R	R.GGGFGGGSSFGGGSGFSGGGFGGGGFGGGR.F	7.01888	34.5592	9.106	16.1362	14.9035	28.9829	10.5823	12.3044	5.55736	1
sp|P35908|K22E_HUMAN	KRT2	K22E_HUMAN Keratin, type II cytoskeletal 2 epidermal	1	R	R.GGSGGGGSISGGGYGSGGGSGGR.Y	29.4125	71.2346	49.1072	60.7684	48.8538	60.6021	37.7592	45.2146	24.2673	1
sp|P35908|K22E_HUMAN	KRT2	K22E_HUMAN Keratin, type II cytoskeletal 2 epidermal	1	R	K.GGSISGGGYGSGGGK.H	38.6337	101.084	140.507	147.804	137.144	113.633	121.4	190.971	53.3899	1
sp|P35908|K22E_HUMAN	KRT2	K22E_HUMAN Keratin, type II cytoskeletal 2 epidermal	1	R	R.HGGGGGGFGGGGFGSR.S	35.6277	69.4072	110.672	84.5569	83.3175	80.9736	62.4598	93.9516	32.8723	0.984484
sp|P35908|K22E_HUMAN	KRT2	K22E_HUMAN Keratin, type II cytoskeletal 2 epidermal	20	R	K.LALDVEIATYR.K	15.2824	41.2192	31.5775	47.4581	25.6101	49.1944	21.6258	20.1677	19.8613	0.896047
sp|P35908|K22E_HUMAN	KRT2	K22E_HUMAN Keratin, type II cytoskeletal 2 epidermal	20	R	K.LALDVEIATYRK.L	32.9219	93.0404	123.277	145.439	85.8657	109.321	86.3556	95.2819	44.7102	0.81468
sp|P35908|K22E_HUMAN	KRT2	K22E_HUMAN Keratin, type II cytoskeletal 2 epidermal	25	R	K.LLEGEECR.M	54.0716	40.5697	69.5523	45.9161	100.073	163.569	36.7664	90.9406	56.0156	0.95108
sp|P35908|K22E_HUMAN	KRT2	K22E_HUMAN Keratin, type II cytoskeletal 2 epidermal	1	R	K.LNDLEEALQQAK.E	39.0725	112.434	242.909	212.852	172.812	123.224	132.202	213.613	53.5208	1
sp|P35908|K22E_HUMAN	KRT2	K22E_HUMAN Keratin, type II cytoskeletal 2 epidermal	1	R	K.LNDLEEALQQAK.E	31.3499	55.9799	136.207	112.359	111.969	62.8524	86.1896	165.138	27.2972	1
sp|P35908|K22E_HUMAN	KRT2	K22E_HUMAN Keratin, type II cytoskeletal 2 epidermal	1	R	K.LNDLEEALQQAKEDLAR.L	29.5458	94.9926	136.29	141.369	75.9776	111.276	76.8423	104.602	54.6451	0.956136
sp|P35908|K22E_HUMAN	KRT2	K22E_HUMAN Keratin, type II cytoskeletal 2 epidermal	1	R	R.LQGEIAHVK.K	54.7333	138.264	419.658	284.749	259.878	133.708	250.475	390.888	63.7044	0.896399
sp|P35908|K22E_HUMAN	KRT2	K22E_HUMAN Keratin, type II cytoskeletal 2 epidermal	1	R	R.LQGEIAHVKK.Q	44.1307	89.8976	407.456	270.287	165.297	86.7652	212.577	414.682	41.5808	0.775893
sp|P35908|K22E_HUMAN	KRT2	K22E_HUMAN Keratin, type II cytoskeletal 2 epidermal	1	R	R.M*SGDLSSNVTVSVTSSTISSNVASK.A	44.6184	125.014	202.764	253.828	173.033	123.683	162.145	230.463	67.2978	0.99969
sp|P35908|K22E_HUMAN	KRT2	K22E_HUMAN Keratin, type II cytoskeletal 2 epidermal	1	R	R.NKLNDLEEALQQAK.E	37.569	80.6366	291.744	219.72	188.783	81.1476	147.125	296.863	39.2551	0.948094
sp|P35908|K22E_HUMAN	KRT2	K22E_HUMAN Keratin, type II cytoskeletal 2 epidermal	1	R	R.NKLNDLEEALQQAKEDLAR.L	27.8576	101.558	158.336	166.624	96.8178	91.5523	65.6988	137.967	36.1408	1
sp|P35908|K22E_HUMAN	KRT2	K22E_HUMAN Keratin, type II cytoskeletal 2 epidermal	1	R	K.NVQDAIADAEQR.G	50.803	104.967	125.028	113.768	107.707	106.804	89.611	109.01	46.8476	1
sp|P35908|K22E_HUMAN	KRT2	K22E_HUMAN Keratin, type II cytoskeletal 2 epidermal	1	R	K.NVQDAIADAEQRGEHALK.D	53.7979	124.324	260.894	189.889	70.4763	114.244	125.769	261.815	44.6558	0.97848
sp|P35908|K22E_HUMAN	KRT2	K22E_HUMAN Keratin, type II cytoskeletal 2 epidermal	1	R	K.SISISVAGGGGGFGAAGGFGGR.G	24.0305	75.9866	41.2978	88.8445	32.8813	85.0652	25.4637	27.4626	27.153	0.939161
sp|P35908|K22E_HUMAN	KRT2	K22E_HUMAN Keratin, type II cytoskeletal 2 epidermal	1	R	K.SISISVAGGGGGFGAAGGFGGR.G	12.9326	32.1	18.0335	31.8533	16.3367	35.408	12.3496	22.0097	15.2668	0.614484
sp|P35908|K22E_HUMAN	KRT2	K22E_HUMAN Keratin, type II cytoskeletal 2 epidermal	1	R	K.SISISVAGGGGGFGAAGGFGGR.G	27.6987	97.6747	38.31	98.7875	38.6409	104.421	27.8603	32.6347	28.6447	0.927319
sp|P35908|K22E_HUMAN	KRT2	K22E_HUMAN Keratin, type II cytoskeletal 2 epidermal	1	R	K.SISISVAGGGGGFGAAGGFGGR.G	4.79398	25.8191	13.657	19.7422	12.3854	21.0628	8.07721	12.062	4.73979	0.823538
sp|P35908|K22E_HUMAN	KRT2	K22E_HUMAN Keratin, type II cytoskeletal 2 epidermal	1	R	R.SLVGLGGTK.S	82.2991	197.837	390.326	329.272	267.662	242.57	221.912	322.5	110.737	0.587095
sp|P35908|K22E_HUMAN	KRT2	K22E_HUMAN Keratin, type II cytoskeletal 2 epidermal	1	R	R.STSSFSCLSR.H	28.1357	30.8406	44.8426	28.6543	58.9541	40.4687	25.3609	50.0581	56.2019	1
sp|P35908|K22E_HUMAN	KRT2	K22E_HUMAN Keratin, type II cytoskeletal 2 epidermal	1	R	R.TAAENDFVTLK.K	14.8119	42.6012	107.484	65.0283	79.3036	35.8365	63.4036	89.3752	16.6906	1
sp|P35908|K22E_HUMAN	KRT2	K22E_HUMAN Keratin, type II cytoskeletal 2 epidermal	1	R	R.TAAENDFVTLKK.D	11.9827	47.9988	128.11	112.185	77.8691	51.0245	78.9139	153.722	21.0434	0.921851
sp|P35908|K22E_HUMAN	KRT2	K22E_HUMAN Keratin, type II cytoskeletal 2 epidermal	1	R	R.TSQNSELNNM*QDLVEDYK.K	8.01803	26.93	81.879	45.5401	59.0125	29.1886	74.3734	85.016	14.8619	1
sp|P35908|K22E_HUMAN	KRT2	K22E_HUMAN Keratin, type II cytoskeletal 2 epidermal	1	R	R.TSQNSELNNM*QDLVEDYK.K	19.669	43.9185	144.857	97.2435	106.746	47.7245	130.31	157.328	28.9265	1
sp|P35908|K22E_HUMAN	KRT2	K22E_HUMAN Keratin, type II cytoskeletal 2 epidermal	1	R	R.TSQNSELNNMQDLVEDYK.K	32.9733	92.9548	202.508	131.599	147.63	77.9327	102.869	193.115	28.5988	0.992933
sp|P35908|K22E_HUMAN	KRT2	K22E_HUMAN Keratin, type II cytoskeletal 2 epidermal	1	R	R.TSQNSELNNMQDLVEDYKK.K	6.40965	16.346	56.1274	38.0961	32.8666	18.2611	20.8549	61.4037	6.59775	1
sp|P35908|K22E_HUMAN	KRT2	K22E_HUMAN Keratin, type II cytoskeletal 2 epidermal	1	R	R.TSQNSELNNMQDLVEDYKK.K	0	7.92049	28.8519	20.2873	15.5234	9.35388	10.3352	27.5177	3.33305	1
sp|P35908|K22E_HUMAN	KRT2	K22E_HUMAN Keratin, type II cytoskeletal 2 epidermal	1	R	K.VDLLNQEIEFLK.V	50.1037	213.438	360.364	316.288	233.649	209.964	159.307	291.081	81.962	1
sp|P35908|K22E_HUMAN	KRT2	K22E_HUMAN Keratin, type II cytoskeletal 2 epidermal	1	R	K.VDPEIQNVK.A	80.6684	199.541	457.905	359.717	326.487	229.336	293.35	434.739	119.05	0.925442
sp|P35908|K22E_HUMAN	KRT2	K22E_HUMAN Keratin, type II cytoskeletal 2 epidermal	1	R	K.VDPEIQNVK.A	42.45	92.0407	215.233	168.051	159.037	104.268	142.884	204.738	55.2409	1
sp|P35908|K22E_HUMAN	KRT2	K22E_HUMAN Keratin, type II cytoskeletal 2 epidermal	1	R	K.VLYDAEISQIHQSVTDTNVILSM*DNSR.N	61.6841	98.3645	29.7242	60.7478	35.0764	122.09	47.5384	34.4582	62.1857	1
sp|P35908|K22E_HUMAN	KRT2	K22E_HUMAN Keratin, type II cytoskeletal 2 epidermal	1	R	K.VLYDAEISQIHQSVTDTNVILSM*DNSR.N	35.2357	69.2613	21.0049	38.0817	29.5093	81.1547	32.0478	28.2626	49.0025	0.999335
sp|P35908|K22E_HUMAN	KRT2	K22E_HUMAN Keratin, type II cytoskeletal 2 epidermal	1	R	K.VLYDAEISQIHQSVTDTNVILSMDNSR.N	22.9247	69.2946	14.6563	36.231	18.6766	83.1158	16.2295	14.2353	35.7854	1
sp|P35908|K22E_HUMAN	KRT2	K22E_HUMAN Keratin, type II cytoskeletal 2 epidermal	1	R	K.WELLQQM*NVGTRPINLEPIFQGYIDSLKR.Y	13.7344	60.7689	19.8565	99.347	20.4492	75.9396	16.6333	22.2352	13.2456	0.966022
sp|P35908|K22E_HUMAN	KRT2	K22E_HUMAN Keratin, type II cytoskeletal 2 epidermal	1	R	K.YEELQVTVGR.H	50.6233	112.252	129.224	94.8588	80.5424	116.52	78.5308	97.8987	52.1201	0.962277
sp|P35908|K22E_HUMAN	KRT2	K22E_HUMAN Keratin, type II cytoskeletal 2 epidermal	1	R	R.YGSGGGSK.G	13.613	19.1386	39.6203	31.6916	31.1656	17.7083	23.8446	45.505	11.3467	0.944661
sp|P35908|K22E_HUMAN	KRT2	K22E_HUMAN Keratin, type II cytoskeletal 2 epidermal	1	R	R.YLDGLTAER.T	17.2705	24.1576	26.1124	29.2233	24.0004	23.9645	18.9227	25.4101	13.8286	1
sp|P35908|K22E_HUMAN	KRT2	K22E_HUMAN Keratin, type II cytoskeletal 2 epidermal	1	R	R.YLDGLTAER.T	13.9705	20.7748	20.5634	27.0315	21.0533	21.7038	20.1059	16.8893	14.8994	1
sp|P04259|K2C6B_HUMAN	KRT6B	K2C6B_HUMAN Keratin, type II cytoskeletal 6B	5	R	K.ADTLTDEINFLR.A	21.9659	45.6314	65.3372	51.8913	33.4007	92.189	48.8699	29.6662	36.3666	0.997481
sp|P04259|K2C6B_HUMAN	KRT6B	K2C6B_HUMAN Keratin, type II cytoskeletal 6B	7	R	R.AEAESWYQTK.Y	9.30426	19.4774	57.6704	42.3396	14.572	46.3536	31.9169	16.0708	12.379	1
sp|P04259|K2C6B_HUMAN	KRT6B	K2C6B_HUMAN Keratin, type II cytoskeletal 6B	7	R	R.AEAESWYQTK.Y	14.6031	28.3287	86.5733	74.4188	35.5496	82.8448	53.1801	29.7953	27.6625	0.849733
sp|P04259|K2C6B_HUMAN	KRT6B	K2C6B_HUMAN Keratin, type II cytoskeletal 6B	5	R	R.ALYDAELSQM*QTHISDTSVVLSM*DNNR.N	31.8678	39.4575	54.6501	50.9862	22.0369	107.673	40.01	16.4988	29.6073	1
sp|P04259|K2C6B_HUMAN	KRT6B	K2C6B_HUMAN Keratin, type II cytoskeletal 6B	1	R	R.ATGGGLSSVGGGSSTIK.Y	9.1476	16.3831	62.6916	32.9865	21.4785	37.3229	31.0012	13.8462	14.3687	1
sp|P04259|K2C6B_HUMAN	KRT6B	K2C6B_HUMAN Keratin, type II cytoskeletal 6B	5	R	R.ISIGGGSCAISGGYGSR.A	12.9269	17.1633	22.4763	30.4532	19.5532	123.1	19.6776	10.9085	5.93812	1
sp|P04259|K2C6B_HUMAN	KRT6B	K2C6B_HUMAN Keratin, type II cytoskeletal 6B	5	R	K.LEGLEDALQK.A	26.6297	45.7862	82.6301	91.6331	62.6461	76.128	74.8422	50.5987	34.2378	0.973001
sp|P04259|K2C6B_HUMAN	KRT6B	K2C6B_HUMAN Keratin, type II cytoskeletal 6B	5	R	K.NKLEGLEDALQK.A	21.252	50.8749	190.212	180.172	74.4618	92.4011	169.354	75.3057	33.4549	0.879766
sp|P04259|K2C6B_HUMAN	KRT6B	K2C6B_HUMAN Keratin, type II cytoskeletal 6B	5	R	K.QEIAEINR.M	47.3014	89.0554	176.587	143.876	60.3413	192.975	135.194	67.4549	53.9848	1
sp|P04259|K2C6B_HUMAN	KRT6B	K2C6B_HUMAN Keratin, type II cytoskeletal 6B	1	R	R.QLDNIVGER.G	19.6008	31.0398	56.4769	49.0081	33.8487	67.1959	36.8083	28.2809	20.7511	0.579392
sp|P04259|K2C6B_HUMAN	KRT6B	K2C6B_HUMAN Keratin, type II cytoskeletal 6B	7	R	R.SRAEAESWYQTK.Y	24.4417	34.7906	198.599	50.681	26.5097	95.0746	178.703	48.7158	38.4922	1
sp|P04259|K2C6B_HUMAN	KRT6B	K2C6B_HUMAN Keratin, type II cytoskeletal 6B	7	R	R.SRAEAESWYQTK.Y	18.9971	21.8399	131.048	31.7413	16.9495	52.5983	112.158	33.4427	26.7284	0.995133
sp|P04259|K2C6B_HUMAN	KRT6B	K2C6B_HUMAN Keratin, type II cytoskeletal 6B	7	R	R.SRAEAESWYQTK.Y	19.4464	24.897	169.23	47.3959	17.5449	83.0865	165.57	39.9314	32.8983	0.919609
sp|P02538|K2C6A_HUMAN	KRT6A	K2C6A_HUMAN Keratin, type II cytoskeletal 6A	3	R	R.AIGGGLSSVGGGSSTIK.Y	23.0855	52.01	193.124	102.114	62.2362	146.052	74.9433	49.6579	39.965	0.950079
sp|P02538|K2C6A_HUMAN	KRT6A	K2C6A_HUMAN Keratin, type II cytoskeletal 6A	3	R	R.AIGGGLSSVGGGSSTIKYTTTSSSSR.K	9.47433	29.111	14.683	19.1858	33.1339	7.77358	4.47268	6.39264	7.60123	0.798217
sp|P02538|K2C6A_HUMAN	KRT6A	K2C6A_HUMAN Keratin, type II cytoskeletal 6A	3	R	R.AIGGGLSSVGGGSSTIKYTTTSSSSR.K	8.29132	24.6011	15.8709	19.458	26.2306	3.81304	5.01192	10.6976	10.5263	1
sp|P02538|K2C6A_HUMAN	KRT6A	K2C6A_HUMAN Keratin, type II cytoskeletal 6A	1	R	R.GMQDLVEDFK.N	10.8359	25.8127	51.8192	48.3405	26.0639	45.3632	37.7493	19.8738	19.2835	1
sp|P02538|K2C6A_HUMAN	KRT6A	K2C6A_HUMAN Keratin, type II cytoskeletal 6A	1	R	R.SGFSSVSVSR.S	41.5338	49.0251	62.8885	55.2701	37.5586	95.6242	39.9744	22.1843	33.4023	0.845765
sp|P02538|K2C6A_HUMAN	KRT6A	K2C6A_HUMAN Keratin, type II cytoskeletal 6A	5	R	K.YEELQVTAGR.H	48.1647	95.3277	158.546	137.702	54.8947	235.803	113.102	52.5418	68.8147	0.962735
sp|P12035|K2C3_HUMAN	KRT3	K2C3_HUMAN Keratin, type II cytoskeletal 3	2	R	R.SLDLDSIIAEVR.A	83.5261	173.208	87.6684	192.678	133.684	255.469	68.3924	116.285	85.4421	0.999965
sp|P12035|K2C3_HUMAN	KRT3	K2C3_HUMAN Keratin, type II cytoskeletal 3	8	R	R.TAAENEFVTLK.K	7.31483	26.6906	78.565	52.7641	34.4811	66.2206	60.6942	33.2604	15.8335	1
sp|P12035|K2C3_HUMAN	KRT3	K2C3_HUMAN Keratin, type II cytoskeletal 3	8	R	R.TAAENEFVTLKK.D	16.6126	31.4131	131.543	94.9325	37.0545	64.6497	110.572	61.4143	19.9023	0.909083
sp|P19013|K2C4_HUMAN	KRT4	K2C4_HUMAN Keratin, type II cytoskeletal 4	2	R	K.IISTTTLNK.R	12.586	39.7511	31.268	24.2563	212.308	44.0819	24.0151	22.22	23.008	0.599056
sp|P19013|K2C4_HUMAN	KRT4	K2C4_HUMAN Keratin, type II cytoskeletal 4	2	R	K.VQQLQISVDQHGDNLK.N	6.47602	23.856	4.82716	11.8205	371.533	25.3531	14.5828	4.94944	17.225	0.941995
sp|Q8N1N4|K2C78_HUMAN	KRT78	K2C78_HUMAN Keratin, type II cytoskeletal 78	2	R	R.ATLENDFVVLKK.D	35.156	76.6098	221.21	209.151	125.845	98.9091	102.586	263.15	52.1816	0.895572
sp|Q8N1N4|K2C78_HUMAN	KRT78	K2C78_HUMAN Keratin, type II cytoskeletal 78	2	R	K.DVDGVFLSK.M	28.6335	44.2974	97.7017	85.369	81.427	50.9803	69.4384	115.163	30.0264	0.723375
sp|Q8N1N4|K2C78_HUMAN	KRT78	K2C78_HUMAN Keratin, type II cytoskeletal 78	3	R	R.EYLYFLK.H	22.2689	41.595	67.0364	77.7491	64.7988	62.3772	35.1161	80.9667	26.4111	1
sp|Q8N1N4|K2C78_HUMAN	KRT78	K2C78_HUMAN Keratin, type II cytoskeletal 78	1	R	K.IEIDPQFQVVR.T	36.1956	59.7796	65.1634	87.9722	83.4586	94.0436	49.1255	65.9902	37.6872	1
sp|Q8N1N4|K2C78_HUMAN	KRT78	K2C78_HUMAN Keratin, type II cytoskeletal 78	2	R	K.QLEQLQGER.G	13.5867	30.1037	28.9064	33.9579	30.3521	37.7332	19.8271	29.0594	12.694	0.952833
sp|Q8N1N4|K2C78_HUMAN	KRT78	K2C78_HUMAN Keratin, type II cytoskeletal 78	2	R	K.QNASLQAAITDAEQR.G	7.2592	13.2901	19.4119	12.7327	9.4906	16.6646	6.85825	14.5886	4.86616	1
sp|Q8N1N4|K2C78_HUMAN	KRT78	K2C78_HUMAN Keratin, type II cytoskeletal 78	2	R	R.RLLEGEECR.M	50.8574	41.4656	48.8043	46.0969	83.4595	186.889	26.6809	55.5893	62.2071	1
sp|Q8N1N4|K2C78_HUMAN	KRT78	K2C78_HUMAN Keratin, type II cytoskeletal 78	1	R	R.TLNNQFASFIDK.V	6.42063	12.3169	14.7163	20.4834	15.4068	12.5265	9.49852	16.287	6.94675	0.703967
sp|Q8N1N4|K2C78_HUMAN	KRT78	K2C78_HUMAN Keratin, type II cytoskeletal 78	2	R	K.VDELEAALR.M	20.8138	25.1423	32.9807	36.024	30.6066	40.2543	19.8482	33.7937	15.802	1
sp|Q8N1N4|K2C78_HUMAN	KRT78	K2C78_HUMAN Keratin, type II cytoskeletal 78	3	R	R.YLDFSSIITEVR.A	26.5116	55.8229	46.8713	59.8496	39.1209	80.1137	22.3185	45.3641	31.5113	0.950515
sp|Q8N1N4|K2C78_HUMAN	KRT78	K2C78_HUMAN Keratin, type II cytoskeletal 78	2	R	K.YQELQVSAQLHGDR.M	36.5783	63.868	43.4377	64.5586	49.7922	84.0025	33.6566	51.2501	31.8097	0.985977
sp|P04264|K2C1_HUMAN	KRT1	K2C1_HUMAN Keratin, type II cytoskeletal 1	1	R	K.AEAESLYQSK.Y	41.8616	99.2757	146.167	209.386	170.894	138.215	116.708	275.751	57.337	1
sp|P04264|K2C1_HUMAN	KRT1	K2C1_HUMAN Keratin, type II cytoskeletal 1	1	R	K.AEAESLYQSKYEELQITAGR.H	11.038	12.0598	7.59426	12.7385	9.08407	14.6355	9.91264	15.3588	5.53303	0.648286
sp|P04264|K2C1_HUMAN	KRT1	K2C1_HUMAN Keratin, type II cytoskeletal 1	1	R	K.AEAESLYQSKYEELQITAGR.H	16.0431	19.8438	18.9849	25.5382	20.4389	23.126	13.4429	30.2587	11.5232	0.967374
sp|P04264|K2C1_HUMAN	KRT1	K2C1_HUMAN Keratin, type II cytoskeletal 1	1	R	K.AQYEDIAQK.S	14.0774	11.8243	15.3982	153.886	42.9999	72.1554	25.0134	36.0221	10.1992	0.895461
sp|P04264|K2C1_HUMAN	KRT1	K2C1_HUMAN Keratin, type II cytoskeletal 1	1	R	K.AQYEDIAQK.S	16.8606	23.5219	30.9701	57.2998	33.0458	41.3383	35.1786	65.2936	13.1604	1
sp|P04264|K2C1_HUMAN	KRT1	K2C1_HUMAN Keratin, type II cytoskeletal 1	1	R	K.DVDGAYMTK.V	81.4222	165.969	189.358	345.097	312.185	210.669	191.668	438.598	76.3195	0.829497
sp|P04264|K2C1_HUMAN	KRT1	K2C1_HUMAN Keratin, type II cytoskeletal 1	1	R	R.DYQELMNTK.L	9.10918	33.5668	29.9757	53.8454	34.9147	37.33	25.8347	51.732	11.6981	0.56682
sp|P04264|K2C1_HUMAN	KRT1	K2C1_HUMAN Keratin, type II cytoskeletal 1	5	R	R.FLEQQNQVLQTK.W	37.773	105.855	131.506	180.456	129.5	129.765	97.4255	195.661	42.8183	0.998746
sp|P04264|K2C1_HUMAN	KRT1	K2C1_HUMAN Keratin, type II cytoskeletal 1	5	R	R.FLEQQNQVLQTK.W	51.7014	121.924	144.003	228.338	204.124	160.843	138.555	269.074	66.8879	0.990742
sp|P04264|K2C1_HUMAN	KRT1	K2C1_HUMAN Keratin, type II cytoskeletal 1	1	R	K.FVSTTYSGVTR.-	7.16953	8.51167	6.29383	14.8705	12.4998	19.8235	17.8195	8.05102	3.80806	1
sp|P04264|K2C1_HUMAN	KRT1	K2C1_HUMAN Keratin, type II cytoskeletal 1	1	R	R.GGGGGGYGSGGSSYGSGGGSYGSGGGGGGGR.G	36.2109	50.2576	14.9968	60.1154	44.5533	63.0891	22.3589	34.4802	26.3907	0.997848
sp|P04264|K2C1_HUMAN	KRT1	K2C1_HUMAN Keratin, type II cytoskeletal 1	1	R	R.GSSSGGVK.S	25.5864	53.6415	70.1505	119.423	101.664	77.3392	74.7104	94.4549	30.0638	0.986573
sp|P04264|K2C1_HUMAN	KRT1	K2C1_HUMAN Keratin, type II cytoskeletal 1	3	R	K.IEISELNR.V	30.1227	46.9111	32.8488	55.9515	59.2636	65.4625	45.1979	48.3287	24.2982	1
sp|P04264|K2C1_HUMAN	KRT1	K2C1_HUMAN Keratin, type II cytoskeletal 1	3	R	K.IEISELNR.V	40.9717	58.7842	49.6575	70.8721	57.7072	79.0777	37.8435	66.6036	34.9695	0.999662
sp|P04264|K2C1_HUMAN	KRT1	K2C1_HUMAN Keratin, type II cytoskeletal 1	3	R	K.IEISELNR.V	39.1105	79.9981	66.1023	88.3452	99.6599	101.149	59.7544	106.499	48.6401	1
sp|P04264|K2C1_HUMAN	KRT1	K2C1_HUMAN Keratin, type II cytoskeletal 1	3	R	K.IEISELNR.V	19.9758	29.2148	19.423	25.674	23.534	25.1553	16.9321	27.6541	13.3132	1
sp|P04264|K2C1_HUMAN	KRT1	K2C1_HUMAN Keratin, type II cytoskeletal 1	3	R	K.IEISELNR.V	16.7455	23.974	24.0647	24.5572	24.8558	30.8165	21.0321	28.0002	18.4848	1
sp|P04264|K2C1_HUMAN	KRT1	K2C1_HUMAN Keratin, type II cytoskeletal 1	1	R	K.KQISNLQQSISDAEQR.G	64.845	124.842	148.699	204.814	181.506	145.352	132.543	250.595	60.8489	0.909605
sp|P04264|K2C1_HUMAN	KRT1	K2C1_HUMAN Keratin, type II cytoskeletal 1	1	R	K.KQISNLQQSISDAEQR.G	23.7969	39.8375	49.9837	73.7256	73.5782	60.706	52.2742	107.939	25.7654	0.997183
sp|P04264|K2C1_HUMAN	KRT1	K2C1_HUMAN Keratin, type II cytoskeletal 1	15	R	K.LALDLEIATYR.T	19.4281	29.4491	15.4831	33.0949	28.7564	40.9694	21.3282	24.8703	18.2647	0.663955
sp|P04264|K2C1_HUMAN	KRT1	K2C1_HUMAN Keratin, type II cytoskeletal 1	15	R	K.LALDLEIATYR.T	9.25879	33.2926	15.0742	37.6138	86.769	38.1411	21.3935	23.8153	10.8959	0.952076
sp|P04264|K2C1_HUMAN	KRT1	K2C1_HUMAN Keratin, type II cytoskeletal 1	15	R	K.LALDLEIATYR.T	27.1018	78.4172	38.3032	89.7612	54.2686	98.0038	40.2348	54.4123	34.9866	0.793057
sp|P04264|K2C1_HUMAN	KRT1	K2C1_HUMAN Keratin, type II cytoskeletal 1	15	R	K.LALDLEIATYR.T	25.0483	72.6332	40.2334	98.0705	49.2102	95.9467	43.4066	49.6435	29.5422	0.891854
sp|P04264|K2C1_HUMAN	KRT1	K2C1_HUMAN Keratin, type II cytoskeletal 1	15	R	K.LALDLEIATYR.T	13.6259	27.6008	17.7997	41.2472	30.7012	36.9294	19.3694	27.8345	13.6613	1
sp|P04264|K2C1_HUMAN	KRT1	K2C1_HUMAN Keratin, type II cytoskeletal 1	15	R	K.LALDLEIATYR.T	7.04606	22.4177	9.7538	23.4911	17.0545	22.5078	13.2762	17.1021	9.5915	1
sp|P04264|K2C1_HUMAN	KRT1	K2C1_HUMAN Keratin, type II cytoskeletal 1	15	R	K.LALDLEIATYR.T	5.04099	14.4861	6.79138	18.1311	13.6719	20.5811	10.1718	11.8445	11.0042	1
sp|P04264|K2C1_HUMAN	KRT1	K2C1_HUMAN Keratin, type II cytoskeletal 1	1	R	K.LDNLQQEIDFLTALYQAELSQM*QTQISETNVILSM*DNNR.S	6.72284	26.4503	7.40734	34.6612	13.4328	39.3903	9.30323	18.1788	9.71285	0.994812
sp|P04264|K2C1_HUMAN	KRT1	K2C1_HUMAN Keratin, type II cytoskeletal 1	1	R	R.LLRDYQELM*NTK.L	18.5388	27.9638	37.0803	116.267	28.1915	72.5013	53.0518	35.7126	17.2378	0.908242
sp|P04264|K2C1_HUMAN	KRT1	K2C1_HUMAN Keratin, type II cytoskeletal 1	1	R	R.LLRDYQELM*NTK.L	8.18428	17.6499	16.0615	52.4713	12.9815	30.5101	24.8996	18.1737	7.8214	0.865894
sp|P04264|K2C1_HUMAN	KRT1	K2C1_HUMAN Keratin, type II cytoskeletal 1	1	R	R.LLRDYQELMNTK.L	27.3286	76.7201	77.6618	88.9015	74.3817	103.126	49.0609	93.072	38.7074	1
sp|P04264|K2C1_HUMAN	KRT1	K2C1_HUMAN Keratin, type II cytoskeletal 1	1	R	K.LNDLEDALQQAK.E	20.0639	30.4135	37.2468	61.349	60.0367	36.245	45.1229	77.1726	23.0754	1
sp|P04264|K2C1_HUMAN	KRT1	K2C1_HUMAN Keratin, type II cytoskeletal 1	1	R	K.LNDLEDALQQAK.E	15.1989	18.0852	24.6019	41.6541	55.2349	26.5113	28.7651	59.1792	19.2348	0.969104
sp|P04264|K2C1_HUMAN	KRT1	K2C1_HUMAN Keratin, type II cytoskeletal 1	1	R	K.LNDLEDALQQAK.E	79.3345	226.625	294.354	544.672	396.093	319.34	262.393	545.152	113.79	1
sp|P04264|K2C1_HUMAN	KRT1	K2C1_HUMAN Keratin, type II cytoskeletal 1	1	R	K.LNDLEDALQQAK.E	26.4078	37.7239	34.4324	196.2	68.9763	104.418	26.0828	44.3144	28.5681	0.584026
sp|P04264|K2C1_HUMAN	KRT1	K2C1_HUMAN Keratin, type II cytoskeletal 1	1	R	K.LNDLEDALQQAKEDLAR.L	59.051	130.527	149.983	280.764	123.987	240.34	124.047	216.386	84.8084	0.996885
sp|P04264|K2C1_HUMAN	KRT1	K2C1_HUMAN Keratin, type II cytoskeletal 1	1	R	R.LRSEIDNVK.K	30.8236	78.0395	240.516	154.181	224.234	106.022	260.681	325.584	51.8376	0.996769
sp|P04264|K2C1_HUMAN	KRT1	K2C1_HUMAN Keratin, type II cytoskeletal 1	1	R	R.M*SGECAPNVSVSVSTSHTTISGGGSR.G	119.661	43.3587	31.1001	16.1621	34.7184	164.915	26.5907	45.9194	33.017	0.990514
sp|P04264|K2C1_HUMAN	KRT1	K2C1_HUMAN Keratin, type II cytoskeletal 1	1	R	K.NKLNDLEDALQQAK.E	24.2034	53.6618	147.517	194.059	171.975	82.625	104.719	217.337	36.0013	0.998212
sp|P04264|K2C1_HUMAN	KRT1	K2C1_HUMAN Keratin, type II cytoskeletal 1	1	R	K.NKLNDLEDALQQAKEDLAR.L	38.9423	72.5395	115.988	222.76	106.468	120.742	92.4271	175.657	55.948	1
sp|P04264|K2C1_HUMAN	KRT1	K2C1_HUMAN Keratin, type II cytoskeletal 1	19	R	R.NKYEDEINK.R	19.7748	31.9036	130.089	88.0752	144.538	27.4082	112.313	199.055	19.9539	0.994154
sp|P04264|K2C1_HUMAN	KRT1	K2C1_HUMAN Keratin, type II cytoskeletal 1	1	R	K.NMQDMVEDYR.N	24.2927	64.831	19.325	68.9114	53.1139	87.7893	18.5419	42.797	25.3557	1
sp|P04264|K2C1_HUMAN	KRT1	K2C1_HUMAN Keratin, type II cytoskeletal 1	1	R	K.NM*QDMVEDYR.N	26.6287	55.9703	22.4164	69.1068	51.4764	74.3682	19.4763	50.6655	19.8559	1
sp|P04264|K2C1_HUMAN	KRT1	K2C1_HUMAN Keratin, type II cytoskeletal 1	1	R	K.NMQDMVEDYR.N	16.0333	32.7231	11.3435	34.1417	28.2431	47.2143	16.3614	21.6619	10.9628	0.983503
sp|P04264|K2C1_HUMAN	KRT1	K2C1_HUMAN Keratin, type II cytoskeletal 1	1	R	K.NMQDM*VEDYR.N	100.177	187.799	115.734	206.588	172.708	238.487	103.49	172.647	91.5376	1
sp|P04264|K2C1_HUMAN	KRT1	K2C1_HUMAN Keratin, type II cytoskeletal 1	1	R	R.NSKIEISELNR.V	48.6961	110.394	143.229	177.215	107.854	133.037	163.835	215.813	58.4457	1
sp|P04264|K2C1_HUMAN	KRT1	K2C1_HUMAN Keratin, type II cytoskeletal 1	1	R	K.QISNLQQSISDAEQR.G	15.9201	41.4258	24.8432	41.9189	35.0484	44.4398	28.5499	46.4858	12.993	1
sp|P04264|K2C1_HUMAN	KRT1	K2C1_HUMAN Keratin, type II cytoskeletal 1	1	R	K.QISNLQQSISDAEQR.G	7.69529	15.8497	10.3801	14.5263	12.296	13.1134	11.2433	15.5339	5.39424	0.857612
sp|P04264|K2C1_HUMAN	KRT1	K2C1_HUMAN Keratin, type II cytoskeletal 1	1	R	K.QISNLQQSISDAEQRGENALK.D	18.2339	46.758	53.4937	85.2517	24.6306	78.8809	47.3266	70.0147	19.7995	0.999854
sp|P04264|K2C1_HUMAN	KRT1	K2C1_HUMAN Keratin, type II cytoskeletal 1	1	R	R.SEIDNVK.K	21.1071	45.4971	55.8987	97.7998	81.7611	54.6966	61.7411	121.211	25.6089	0.617239
sp|P04264|K2C1_HUMAN	KRT1	K2C1_HUMAN Keratin, type II cytoskeletal 1	1	R	R.SEIDNVKK.Q	36.9118	62.1614	147.838	322.044	212.813	86.8991	131.034	376.707	33.3206	0.983597
sp|P04264|K2C1_HUMAN	KRT1	K2C1_HUMAN Keratin, type II cytoskeletal 1	1	R	R.SGGGFSSGSAGIINYQR.R	20.4175	74.13	58.5282	69.1422	55.6676	75.7699	27.0763	46.3421	20.2828	0.978805
sp|P04264|K2C1_HUMAN	KRT1	K2C1_HUMAN Keratin, type II cytoskeletal 1	1	R	K.SKAEAESLYQSK.Y	33.1317	69.6273	192.03	242.371	181.244	96.078	188.536	409.14	34.8102	1
sp|P04264|K2C1_HUMAN	KRT1	K2C1_HUMAN Keratin, type II cytoskeletal 1	1	R	K.SKAEAESLYQSKYEELQITAGR.H	65.4873	57.3102	117.732	128.861	81.9256	54.4357	77.2578	248.398	31.1736	0.878715
sp|P04264|K2C1_HUMAN	KRT1	K2C1_HUMAN Keratin, type II cytoskeletal 1	1	R	R.SLDLDSIIAEVK.A	47.7864	107.754	134.079	243.946	194.299	147.273	177.958	364.266	63.5899	0.89794
sp|P04264|K2C1_HUMAN	KRT1	K2C1_HUMAN Keratin, type II cytoskeletal 1	1	R	R.SLDLDSIIAEVK.A	47.4617	88.1745	121.411	207.555	175.921	140.315	144.83	292.266	60.265	0.771204
sp|P04264|K2C1_HUMAN	KRT1	K2C1_HUMAN Keratin, type II cytoskeletal 1	1	R	R.SLDLDSIIAEVK.A	152.592	389.711	490.125	816.502	517.095	528.734	353.716	842.99	211.862	0.960423
sp|P04264|K2C1_HUMAN	KRT1	K2C1_HUMAN Keratin, type II cytoskeletal 1	1	R	R.SLDLDSIIAEVK.A	18.9017	10.9367	25.2493	378.796	90.4678	156.912	21.3662	34.0339	11.1451	1
sp|P04264|K2C1_HUMAN	KRT1	K2C1_HUMAN Keratin, type II cytoskeletal 1	1	R	K.SLNNQFASFIDK.V	136.851	383.221	352.4	679.012	515.005	527.555	286.69	595.616	199.178	0.945924
sp|P04264|K2C1_HUMAN	KRT1	K2C1_HUMAN Keratin, type II cytoskeletal 1	1	R	K.SLNNQFASFIDKVR.F	16.0691	31.6618	22.5693	50.0694	18.4481	46.4779	20.6718	30.3579	17.3934	0.93539
sp|P04264|K2C1_HUMAN	KRT1	K2C1_HUMAN Keratin, type II cytoskeletal 1	1	R	R.SLVNLGGSK.S	43.4017	96.0858	125.302	179.284	141.777	131.082	103.249	185.522	57.966	1
sp|P04264|K2C1_HUMAN	KRT1	K2C1_HUMAN Keratin, type II cytoskeletal 1	1	R	R.SLVNLGGSK.S	20.6996	32.7225	33.1739	62.4865	54.1444	39.9322	38.0132	65.0835	16.7503	0.993758
sp|P04264|K2C1_HUMAN	KRT1	K2C1_HUMAN Keratin, type II cytoskeletal 1	1	R	K.SSGGSSSVK.F	21.496	45.832	32.9402	37.8331	28.6946	35.4982	22.3042	28.8176	21.1457	0.613723
sp|P04264|K2C1_HUMAN	KRT1	K2C1_HUMAN Keratin, type II cytoskeletal 1	1	R	R.THNLEPYFESFINNLR.R	32.08	82.1193	27.468	92.4928	57.5037	139.862	21.0061	41.7211	35.0545	0.855906
sp|P04264|K2C1_HUMAN	KRT1	K2C1_HUMAN Keratin, type II cytoskeletal 1	1	R	R.THNLEPYFESFINNLR.R	49.1997	150.957	45.2531	163.634	80.2509	246.031	38.102	72.3856	59.6149	0.988288
sp|P04264|K2C1_HUMAN	KRT1	K2C1_HUMAN Keratin, type II cytoskeletal 1	1	R	R.TNAENEFVTIK.K	9.33177	25.9486	41.6142	56.9349	45.3796	26.9771	35.2715	64.0144	15.7846	1
sp|P04264|K2C1_HUMAN	KRT1	K2C1_HUMAN Keratin, type II cytoskeletal 1	1	R	R.TNAENEFVTIKK.D	5.72423	9.70359	22.7992	36.1764	17.7163	13.2975	21.2384	50.4823	7.42887	0.839056
sp|P04264|K2C1_HUMAN	KRT1	K2C1_HUMAN Keratin, type II cytoskeletal 1	1	R	K.WELLQQVDTSTR.T	23.6248	57.3313	21.8219	51.6069	46.416	80.5108	29.5656	56.9303	31.79	0.687305
sp|P04264|K2C1_HUMAN	KRT1	K2C1_HUMAN Keratin, type II cytoskeletal 1	1	R	K.WELLQQVDTSTR.T	53.3987	131.396	75.6466	163.16	103.327	179.988	67.0012	137.393	67.0462	0.937362
sp|P04264|K2C1_HUMAN	KRT1	K2C1_HUMAN Keratin, type II cytoskeletal 1	32	R	K.YEDEINK.R	22.2787	36.4289	103.703	83.3816	141.767	47.8589	111.32	129.718	23.7775	1
sp|P04264|K2C1_HUMAN	KRT1	K2C1_HUMAN Keratin, type II cytoskeletal 1	29	R	K.YEDEINKR.T	90.2426	184.308	361.844	437.429	353.036	285.776	307.327	583.078	107.55	0.992797
sp|P04264|K2C1_HUMAN	KRT1	K2C1_HUMAN Keratin, type II cytoskeletal 1	3	R	K.YEELQITAGR.H	17.8633	17.1861	10.4601	10.2695	13.4634	17.898	15.2787	17.3126	11.2388	0.932252
sp|P13647|K2C5_HUMAN	KRT5	K2C5_HUMAN Keratin, type II cytoskeletal 5	2	R	R.AEIDNVK.K	28.4686	52.1576	115.102	118.754	124.597	72.2079	86.6485	132.14	35.3493	1
sp|P13647|K2C5_HUMAN	KRT5	K2C5_HUMAN Keratin, type II cytoskeletal 5	3	R	K.AQYEEIANR.S	53.2976	83.8508	90.9013	98.764	83.0628	123.052	60.9607	94.0606	41.7116	0.997247
sp|P13647|K2C5_HUMAN	KRT5	K2C5_HUMAN Keratin, type II cytoskeletal 5	16	R	K.DVDAAYMNK.V	17.1861	38.862	86.053	79.1423	63.6132	76.4685	81.0145	61.2007	23.664	1
sp|P13647|K2C5_HUMAN	KRT5	K2C5_HUMAN Keratin, type II cytoskeletal 5	16	R	K.DVDAAYM*NK.V	24.4128	53.2611	182.745	147.003	112.401	76.0668	105.174	127.223	31.2306	1
sp|P13647|K2C5_HUMAN	KRT5	K2C5_HUMAN Keratin, type II cytoskeletal 5	4	R	K.DVDAAYMNKVELEAK.V	14.4693	22.4835	113.192	74.3619	68.413	37.291	64.4049	116.46	14.1303	0.938963
sp|P13647|K2C5_HUMAN	KRT5	K2C5_HUMAN Keratin, type II cytoskeletal 5	2	R	R.EYQELMNTK.L	8.3109	24.313	38.2619	41.989	34.8165	31.914	30.0604	48.6705	12.4537	1
sp|P13647|K2C5_HUMAN	KRT5	K2C5_HUMAN Keratin, type II cytoskeletal 5	2	R	R.EYQELM*NTK.L	45.2741	85.0454	170.882	194.242	159.505	120.636	156.698	210.765	52.3935	1
sp|P13647|K2C5_HUMAN	KRT5	K2C5_HUMAN Keratin, type II cytoskeletal 5	1	R	K.FVSTTSSSR.K	9.43493	31.1164	47.183	22.9967	19.3899	27.0926	11.3573	7.87732	9.55626	1
sp|P13647|K2C5_HUMAN	KRT5	K2C5_HUMAN Keratin, type II cytoskeletal 5	1	R	R.GLGVGFGSGGGSSSSVK.F	9.05072	22.8872	56.2896	37.4857	42.5626	25.7687	23.0808	16.5363	11.609	1
sp|P13647|K2C5_HUMAN	KRT5	K2C5_HUMAN Keratin, type II cytoskeletal 5	10	R	R.GRLDSELR.N	38.8717	60.3932	53.8675	56.9217	45.192	109.423	56.5151	38.7575	40.2185	0.861836
sp|P13647|K2C5_HUMAN	KRT5	K2C5_HUMAN Keratin, type II cytoskeletal 5	2	R	R.ISISTSGGSFR.N	13.411	18.5206	27.0226	27.2746	20.5441	34.2223	16.5983	19.0721	10.6453	0.732001
sp|P13647|K2C5_HUMAN	KRT5	K2C5_HUMAN Keratin, type II cytoskeletal 5	2	R	R.LRAEIDNVK.K	40.1805	63.8665	221.357	142.768	170.027	109.21	208.013	228.761	48.3663	0.972506
sp|P13647|K2C5_HUMAN	KRT5	K2C5_HUMAN Keratin, type II cytoskeletal 5	3	R	K.M*FFDAELSQM*QTHVSDTSVVLSM*DNNR.N	33.2992	56.7254	21.5338	38.3611	21.8778	69.73	28.2877	20.3451	27.8058	0.906724
sp|P13647|K2C5_HUMAN	KRT5	K2C5_HUMAN Keratin, type II cytoskeletal 5	2	R	R.NMQDLVEDFK.N	36.9408	66.0979	115.658	138.475	125.989	87.8881	78.9085	146.638	33.7961	1
sp|P13647|K2C5_HUMAN	KRT5	K2C5_HUMAN Keratin, type II cytoskeletal 5	6	R	R.QLDSIVGER.G	22.9108	40.0504	35.8157	40.2125	36.6946	70.4874	31.8238	32.805	19.5237	0.88478
sp|P13647|K2C5_HUMAN	KRT5	K2C5_HUMAN Keratin, type II cytoskeletal 5	8	R	R.QNLEPLFEQYINNLR.R	67.3411	141.176	108.689	189.099	95.8511	287.773	89.9136	97.8378	79.9379	0.847714
sp|P13647|K2C5_HUMAN	KRT5	K2C5_HUMAN Keratin, type II cytoskeletal 5	8	R	R.QNLEPLFEQYINNLRR.Q	7.0833	13.5876	11.7146	15.6512	10.757	19.5493	6.53587	9.16248	6.80941	0.828524
sp|P13647|K2C5_HUMAN	KRT5	K2C5_HUMAN Keratin, type II cytoskeletal 5	4	R	R.QSSVSFR.S	64.1165	131.407	128.952	85.5837	83.9302	109.129	49.3581	73.258	39.6217	0.726753
sp|P13647|K2C5_HUMAN	KRT5	K2C5_HUMAN Keratin, type II cytoskeletal 5	6	R	R.RQLDSIVGER.G	18.5191	26.8667	31.5526	29.4785	35.914	38.8065	30.9865	56.9989	15.6117	0.791646
sp|P13647|K2C5_HUMAN	KRT5	K2C5_HUMAN Keratin, type II cytoskeletal 5	3	R	R.SFSTASAITPSVSR.T	20.1345	41.4518	53.6349	35.9252	28.7287	45.53	19.4767	27.3984	18.7955	1
sp|P13647|K2C5_HUMAN	KRT5	K2C5_HUMAN Keratin, type II cytoskeletal 5	3	R	R.SFSTASAITPSVSR.T	33.3923	76.7539	96.7923	71.6538	55.6669	81.2428	34.6742	47.6797	27.5641	1
sp|P13647|K2C5_HUMAN	KRT5	K2C5_HUMAN Keratin, type II cytoskeletal 5	2	R	R.SLYNLGGSK.R	22.9259	53.8031	84.8335	104.145	91.1163	74.0235	68.984	95.2582	25.5734	1
sp|P13647|K2C5_HUMAN	KRT5	K2C5_HUMAN Keratin, type II cytoskeletal 5	3	R	R.SRTEAESWYQTK.Y	40.6305	38.2852	116.158	51.1555	42.7581	78.0575	127.478	115.388	29.505	0.923391
sp|P13647|K2C5_HUMAN	KRT5	K2C5_HUMAN Keratin, type II cytoskeletal 5	3	R	R.SRTEAESWYQTK.Y	28.2719	37.1593	69.3751	34.8507	32.7883	47.0721	80.6115	75.5352	25.4038	1
sp|P13647|K2C5_HUMAN	KRT5	K2C5_HUMAN Keratin, type II cytoskeletal 5	3	R	R.TEAESWYQTK.Y	22.9091	54.1452	106.988	120.96	111.236	91.4067	81.066	159.341	26.7962	0.829992
sp|P13647|K2C5_HUMAN	KRT5	K2C5_HUMAN Keratin, type II cytoskeletal 5	3	R	R.TSFTSVSR.S	42.7382	71.0564	135.762	97.1209	66.3571	105.94	53.9833	75.0613	39.2964	1
sp|P13647|K2C5_HUMAN	KRT5	K2C5_HUMAN Keratin, type II cytoskeletal 5	3	R	R.TTAENEFVM*LK.K	5.58139	12.3761	25.9848	20.9867	21.9417	19.2371	16.5644	28.9634	6.92278	1
sp|P13647|K2C5_HUMAN	KRT5	K2C5_HUMAN Keratin, type II cytoskeletal 5	3	R	R.TTAENEFVMLK.K	11.5104	27.5447	36.2888	41.8459	41.773	23.9039	23.9752	42.0302	9.93799	0.959708
sp|P13647|K2C5_HUMAN	KRT5	K2C5_HUMAN Keratin, type II cytoskeletal 5	3	R	R.TTAENEFVM*LKK.D	7.01579	17.289	39.0499	42.6479	32.6492	17.678	43.1655	64.6773	6.6205	0.891183
sp|P13647|K2C5_HUMAN	KRT5	K2C5_HUMAN Keratin, type II cytoskeletal 5	3	R	R.TTAENEFVMLKK.D	9.91173	12.9133	25.309	34.4904	22.3825	18.0539	17.5626	26.5691	12.8701	0.830476
sp|P13647|K2C5_HUMAN	KRT5	K2C5_HUMAN Keratin, type II cytoskeletal 5	2	R	K.VDALM*DEINFM*K.M	13.7375	19.615	40.8475	83.5324	39.2599	26.9531	36.611	41.4413	13.6982	1
sp|P13647|K2C5_HUMAN	KRT5	K2C5_HUMAN Keratin, type II cytoskeletal 5	2	R	K.VDALMDEINFMK.M	23.0393	65.7533	68.2795	128.465	105.612	84.4171	35.2332	73.4901	32.4148	0.885203
sp|P13647|K2C5_HUMAN	KRT5	K2C5_HUMAN Keratin, type II cytoskeletal 5	2	R	R.VSLAGACGVGGYGSR.S	14.1129	8.23284	11.2284	13.3972	15.3226	35.033	6.95402	11.9243	4.63452	0.875535
sp|Q6KB66|K2C80_HUMAN	KRT80	K2C80_HUMAN Keratin, type II cytoskeletal 80	3	R	R.NQLLETR.W	58.7342	89.1568	69.8578	92.0768	86.0749	116.155	56.3139	90.0602	46.0799	1
sp|Q6KB66|K2C80_HUMAN	KRT80	K2C80_HUMAN Keratin, type II cytoskeletal 80	3	R	R.SLEEAEAYSR.S	28.9034	60.0536	58.3079	66.3163	51.4613	63.5138	42.703	74.3141	30.0278	1
sp|Q6KB66|K2C80_HUMAN	KRT80	K2C80_HUMAN Keratin, type II cytoskeletal 80	3	R	K.TIYEQELK.D	22.135	60.4644	114.156	110.083	95.9131	67.4442	75.6435	158.897	29.4261	0.981535
sp|Q14CN4|K2C72_HUMAN	KRT72	K2C72_HUMAN Keratin, type II cytoskeletal 72	4	R	R.AQYEEIALK.S	3.7344	33.7301	18.55	12.9666	12.4629	9.35027	35.3803	74.6091	6.10849	0.873744
sp|Q14CN4|K2C72_HUMAN	KRT72	K2C72_HUMAN Keratin, type II cytoskeletal 72	12	R	R.FLEQQNQVLETK.W	22.8374	54.5845	99.4076	90.6585	73.3665	71.9907	61.6597	152.21	31.9228	0.877463
sp|Q14CN4|K2C72_HUMAN	KRT72	K2C72_HUMAN Keratin, type II cytoskeletal 72	12	R	R.FLEQQNQVLETK.W	22.7178	16.0558	32.4222	88.0414	58.9201	52.9696	33.4596	73.3344	14.0509	1
sp|Q14CN4|K2C72_HUMAN	KRT72	K2C72_HUMAN Keratin, type II cytoskeletal 72	12	R	R.FLEQQNQVLETK.W	11.4797	16.5851	33.5772	33.3629	35.279	24.3711	25.5128	66.8504	17.8116	1
sp|Q7Z794|K2C1B_HUMAN	KRT77	K2C1B_HUMAN Keratin, type II cytoskeletal 1b	2	R	K.DVDAAYVSK.V	65.8302	80.3199	109.873	101.119	121.642	87.5187	95.5238	244.894	42.5019	0.644312
sp|Q7Z794|K2C1B_HUMAN	KRT77	K2C1B_HUMAN Keratin, type II cytoskeletal 1b	2	R	R.LQAEISNVK.K	27.5955	58.9971	104.351	85.3128	89.265	57.9224	87.2198	179.777	32.3795	0.663837
sp|Q7Z794|K2C1B_HUMAN	KRT77	K2C1B_HUMAN Keratin, type II cytoskeletal 1b	2	R	K.LQDLEEALQQSKEELAR.L	7.4542	15.0196	18.0635	22.2729	14.6611	18.2374	12.826	46.899	7.44953	1
sp|Q7Z794|K2C1B_HUMAN	KRT77	K2C1B_HUMAN Keratin, type II cytoskeletal 1b	2	R	R.QLLEGEESR.M	34.9817	90.4773	106.806	87.3008	76.7198	106.638	64.6154	160.636	41.9276	0.699855
sp|Q7Z794|K2C1B_HUMAN	KRT77	K2C1B_HUMAN Keratin, type II cytoskeletal 1b	1	R	R.QVDLLSAEQM*R.Q	28.1889	44.3347	40.7214	41.7168	37.0761	50.0944	33.0226	60.9409	23.7236	1
sp|Q7Z794|K2C1B_HUMAN	KRT77	K2C1B_HUMAN Keratin, type II cytoskeletal 1b	2	R	R.SLYNLGGSR.S	31.3215	49.7739	51.082	48.9929	58.3662	60.7722	37.6019	71.291	25.195	0.827716
sp|Q7Z794|K2C1B_HUMAN	KRT77	K2C1B_HUMAN Keratin, type II cytoskeletal 1b	2	R	R.SM*QDVVEDYK.S	11.2685	23.9655	55.8375	44.9799	49.3778	29.9095	49.1852	111.766	14.2437	1
sp|Q7Z794|K2C1B_HUMAN	KRT77	K2C1B_HUMAN Keratin, type II cytoskeletal 1b	2	R	R.TGSENDFVVLK.K	9.24334	21.0441	47.539	35.9244	43.9803	21.474	43.0324	75.4517	11.5958	0.929742
sp|Q7Z794|K2C1B_HUMAN	KRT77	K2C1B_HUMAN Keratin, type II cytoskeletal 1b	2	R	R.VDTLTGEVNFLK.Y	12.0302	19.3434	28.1309	31.1365	27.755	21.6499	19.9281	63.2889	10.7599	1
sp|Q7Z794|K2C1B_HUMAN	KRT77	K2C1B_HUMAN Keratin, type II cytoskeletal 1b	2	R	K.YQELQITAGR.H	16.5948	28.3577	15.2612	27.824	21.8393	35.6105	15.9211	34.1288	17.6711	1
sp|P78386|KRT85_HUMAN	KRT85	KRT85_HUMAN Keratin, type II cuticular Hb5	9	R	R.AEAESWYR.S	292.922	6.65122	29.0207	15.1437	7.16454	7.63427	9.44048	7.04505	12.5862	0.787487
sp|P78386|KRT85_HUMAN	KRT85	KRT85_HUMAN Keratin, type II cuticular Hb5	1	R	R.ATAENEFVVLKK.D	143.869	7.50472	32.3678	13.829	11.1134	5.94451	12.9222	20.3611	15.0889	0.609715
sp|P78386|KRT85_HUMAN	KRT85	KRT85_HUMAN Keratin, type II cuticular Hb5	8	R	K.DVDCAYLR.K	406.184	6.08323	26.6172	13.0046	5.40541	5.44866	12.5294	0	15.12	1
sp|P78386|KRT85_HUMAN	KRT85	KRT85_HUMAN Keratin, type II cuticular Hb5	8	R	R.FAAFIDK.V	361.909	5.40596	40.5892	16.7735	9.95381	8.28463	15.8402	10.2869	15.9479	0.830875
sp|P78386|KRT85_HUMAN	KRT85	KRT85_HUMAN Keratin, type II cuticular Hb5	2	R	R.GGVSCGGLSYSTTPGR.Q	188.374	2.98008	9.9694	7.27673	3.69624	3.09018	3.77538	0	13.7285	1
sp|P78386|KRT85_HUMAN	KRT85	KRT85_HUMAN Keratin, type II cuticular Hb5	1	R	R.IAVGGFR.A	502.981	8.50337	35.1661	21.342	13.3237	7.6458	15.0169	9.23608	28.1356	0.943808
sp|P78386|KRT85_HUMAN	KRT85	KRT85_HUMAN Keratin, type II cuticular Hb5	2	R	K.LEAAVAEAEQQGEAALSDAR.C	165.977	10.9048	18.0297	14.4791	11.8445	9.63227	10.4669	10.2125	13.1998	0.761348
sp|P78386|KRT85_HUMAN	KRT85	KRT85_HUMAN Keratin, type II cuticular Hb5	4	R	R.LLEGEEHR.L	266.784	15.7032	39.3793	26.7203	25.3585	21.2164	49.5914	27.3665	26.0314	0.630179
sp|P78386|KRT85_HUMAN	KRT85	KRT85_HUMAN Keratin, type II cuticular Hb5	7	R	R.LYEEEIR.V	709.029	9.39958	53.3914	19.59	10.663	7.03443	15.4397	11.3147	36.2421	0.998557
sp|P78386|KRT85_HUMAN	KRT85	KRT85_HUMAN Keratin, type II cuticular Hb5	1	R	R.SLCNLGSCGPR.I	83.754	7.63579	9.10434	9.37218	9.49394	7.71881	12.6283	7.69964	9.6682	0.879284
sp|P78386|KRT85_HUMAN	KRT85	KRT85_HUMAN Keratin, type II cuticular Hb5	1	R	R.SLCNLGSCGPR.I	17.5243	12.0648	8.82851	16.7058	13.2434	12.5336	13.139	13.6472	9.73373	0.814415
sp|P78386|KRT85_HUMAN	KRT85	KRT85_HUMAN Keratin, type II cuticular Hb5	9	R	R.TKEEINELNR.M	530.246	10.5291	80.2256	21.4648	13.8182	3.44097	28.606	17.4128	33.3122	0.995052
sp|P78386|KRT85_HUMAN	KRT85	KRT85_HUMAN Keratin, type II cuticular Hb5	1	R	K.WQFYQNQR.C	163.766	5.41222	10.9252	7.7827	18.0024	3.2692	7.97163	11.0308	150.127	1
sp|P78385|KRT83_HUMAN	KRT83	KRT83_HUMAN Keratin, type II cuticular Hb3	2	R	K.AQYDDIATR.S	749.578	7.88168	39.0094	21.1583	8.4676	9.10677	16.9656	7.19944	41.9068	1
sp|P78385|KRT83_HUMAN	KRT83	KRT83_HUMAN Keratin, type II cuticular Hb3	6	R	R.ATAENEFVALK.K	112.147	3.43776	21.5354	6.86542	5.8366	5.61112	5.52772	6.00959	10.0924	1
sp|P78385|KRT83_HUMAN	KRT83	KRT83_HUMAN Keratin, type II cuticular Hb3	6	R	R.GLTGGFGSHSVCGGFR.A	273.346	3.17548	15.4056	7.29337	3.85135	3.20614	3.37016	3.58709	23.4264	0.856075
sp|P78385|KRT83_HUMAN	KRT83	KRT83_HUMAN Keratin, type II cuticular Hb3	1	R	R.ILQSHISDTSVVVK.L	345.371	6.5104	22.0921	14.0858	12.8029	8.15925	9.93561	4.85259	22.0468	0.869976
sp|P78385|KRT83_HUMAN	KRT83	KRT83_HUMAN Keratin, type II cuticular Hb3	6	R	K.LEAAVAQSEQQGEAALSDAR.C	318.227	9.82172	21.7371	9.64183	7.86251	4.71105	8.02928	6.23999	22.7044	1
sp|P78385|KRT83_HUMAN	KRT83	KRT83_HUMAN Keratin, type II cuticular Hb3	5	R	R.LLEGEEQR.L	594.174	11.3357	49.0162	24.4104	16.4969	7.15898	14.9646	13.2458	37.5299	0.801061
sp|P78385|KRT83_HUMAN	KRT83	KRT83_HUMAN Keratin, type II cuticular Hb3	5	R	K.LQFYQNR.E	221.856	12.97	21.9161	16.7631	10.1337	10.7192	13.0718	11.8442	11.0988	0.872078
sp|O43790|KRT86_HUMAN	KRT86	KRT86_HUMAN Keratin, type II cuticular Hb6	3	R	K.AQYDDIVTR.S	938.517	13.4335	52.9459	31.1505	14.0826	7.65061	20.4558	6.6961	36.6535	1
sp|O43790|KRT86_HUMAN	KRT86	KRT86_HUMAN Keratin, type II cuticular Hb6	3	R	R.ECCQSNLEPLFEGYIETLR.R	114.681	4.76315	7.79068	9.12556	5.27246	4.39195	7.19227	5.61376	4.30374	0.886752
sp|O43790|KRT86_HUMAN	KRT86	KRT86_HUMAN Keratin, type II cuticular Hb6	1	R	R.GGVVCGDLCASTTAPVVSTR.V	267.214	4.32559	14.3622	13.7064	7.22257	5.46228	6.88418	0	14.1216	0.825714
sp|O43790|KRT86_HUMAN	KRT86	KRT86_HUMAN Keratin, type II cuticular Hb6	1	R	R.GGVVCGDLCASTTAPVVSTR.V	232.124	6.1409	11.2883	9.18846	5.58571	6.37331	8.31999	4.77593	15.7279	1
sp|O43790|KRT86_HUMAN	KRT86	KRT86_HUMAN Keratin, type II cuticular Hb6	1	R	R.VSSVPSNSNVVVGTTNACAPSAR.V	532.417	3.6558	29.0842	20.2076	4.86811	5.44288	13.0948	7.97348	18.1774	0.982348
sp|O43790|KRT86_HUMAN	KRT86	KRT86_HUMAN Keratin, type II cuticular Hb6	3	R	K.YEEEVSLR.A	244.309	14.3561	73.2982	20.167	13.7887	19.2183	16.3782	19.548	17.8842	1
sp|Q9NSB2|KRT84_HUMAN	KRT84	KRT84_HUMAN Keratin, type II cuticular Hb4	12	R	K.LGLDIEIATYR.R	145.475	5.41378	9.79075	11.2167	6.30265	2.44222	6.69822	7.20806	12.6516	1
sp|Q9NSB2|KRT84_HUMAN	KRT84	KRT84_HUMAN Keratin, type II cuticular Hb4	14	R	R.LLEGEESR.L	62.3184	62.0017	41.5812	47.6474	62.0252	51.3393	52.4828	59.8166	37.2949	0.688003
sp|Q9NSB2|KRT84_HUMAN	KRT84	KRT84_HUMAN Keratin, type II cuticular Hb4	1	R	R.VAPATGDLLSTGTR.S	7.58828	6.16489	3.94394	2.21309	4.6436	1.68634	2.37947	3.59364	2.19864	0.811586
sp|P04406|G3P_HUMAN	GAPDH	G3P_HUMAN Glyceraldehyde-3-phosphate dehydrogenase	0	U	R.AAFNSGK.V	39.4549	74.2091	141.117	161.688	155.321	110.363	112.84	145.085	44.715	0.931539
sp|P04406|G3P_HUMAN	GAPDH	G3P_HUMAN Glyceraldehyde-3-phosphate dehydrogenase	2	R	R.GALQNIIPASTGAAK.A	22.3783	66.9372	61.601	88.4225	90.7657	71.8736	50.486	62.4281	39.4519	0.928213
sp|P04406|G3P_HUMAN	GAPDH	G3P_HUMAN Glyceraldehyde-3-phosphate dehydrogenase	2	R	K.LISWYDNEFGYSNR.V	19.2267	45.2627	28.7293	42.2192	40.3381	49.7566	19.2967	23.405	23.772	1
sp|P04406|G3P_HUMAN	GAPDH	G3P_HUMAN Glyceraldehyde-3-phosphate dehydrogenase	1	R	K.LVINGNPITIFQER.D	34.4619	70.6751	32.4105	93.5137	61.9532	77.8207	32.2558	30.3059	29.5669	1
sp|P04406|G3P_HUMAN	GAPDH	G3P_HUMAN Glyceraldehyde-3-phosphate dehydrogenase	2	R	K.QASEGPLK.G	30.5907	61.5986	73.103	75.5155	97.3419	59.3716	64.365	77.4211	29.7347	0.936518
sp|P04406|G3P_HUMAN	GAPDH	G3P_HUMAN Glyceraldehyde-3-phosphate dehydrogenase	2	R	K.TVDGPSGK.L	70.6425	139.446	273.418	256.447	292.583	168.234	179.548	237.562	88.2851	0.990277
sp|P04406|G3P_HUMAN	GAPDH	G3P_HUMAN Glyceraldehyde-3-phosphate dehydrogenase	0	U	K.VGVNGFGR.I	51.1845	69.1846	122.995	120.772	115.295	104.584	93.0825	124.869	43.3067	0.683114
sp|P04406|G3P_HUMAN	GAPDH	G3P_HUMAN Glyceraldehyde-3-phosphate dehydrogenase	2	R	R.VPTANVSVVDLTCR.L	33.5339	47.6667	29.3456	79.6212	107.046	73.9188	35.5449	37.1097	38.8516	0.794344
sp|P04406|G3P_HUMAN	GAPDH	G3P_HUMAN Glyceraldehyde-3-phosphate dehydrogenase	2	R	R.VPTANVSVVDLTCR.L	6.71829	8.98467	8.04408	19.839	25.8108	16.977	7.9273	11.6474	9.58955	1
sp|P04406|G3P_HUMAN	GAPDH	G3P_HUMAN Glyceraldehyde-3-phosphate dehydrogenase	2	R	K.WGDAGAEYVVESTGVFTTM*EK.A	26.6438	60.0911	99.1088	109.463	97.6156	62.2261	68.3053	100.351	27.7237	0.903009
sp|P04406|G3P_HUMAN	GAPDH	G3P_HUMAN Glyceraldehyde-3-phosphate dehydrogenase	2	R	K.WGDAGAEYVVESTGVFTTMEK.A	7.68384	15.2816	32.4162	34.6661	25.7917	21.3498	12.5096	21.4567	10.8101	0.783439
sp|P14923|PLAK_HUMAN	JUP	PLAK_HUMAN Junction plakoglobin	6	R	K.AAM*IVNQLSK.K	13.2108	25.5668	29.063	39.8618	26.425	27.8161	18.7689	30.6836	11.5841	1
sp|P14923|PLAK_HUMAN	JUP	PLAK_HUMAN Junction plakoglobin	6	R	R.ALMGSPQLVAAVVR.T	10.5292	27.4902	18.5758	30.6012	20.8407	27.4266	12.2601	14.8138	12.1764	0.683713
sp|P14923|PLAK_HUMAN	JUP	PLAK_HUMAN Junction plakoglobin	6	R	R.ALMGSPQLVAAVVR.T	10.0855	24.5082	14.8832	28.4557	13.226	29.2558	7.56067	10.1681	11.5746	0.901685
sp|P14923|PLAK_HUMAN	JUP	PLAK_HUMAN Junction plakoglobin	6	R	R.ALMGSPQLVAAVVR.T	8.87114	14.3148	17.4148	22.1685	9.01402	20.4244	7.74426	11.3473	8.32669	1
sp|P14923|PLAK_HUMAN	JUP	PLAK_HUMAN Junction plakoglobin	1	R	K.EAADAIDAEGASAPLM*ELLHSR.N	20.7409	32.3132	43.5949	58.0989	50.4013	46.3152	25.8715	41.4953	19.6061	1
sp|P14923|PLAK_HUMAN	JUP	PLAK_HUMAN Junction plakoglobin	5	R	R.LADGLQK.M	58.5979	115.701	264.862	240.695	188.669	164.199	143.006	217.698	64.3044	0.930747
sp|P14923|PLAK_HUMAN	JUP	PLAK_HUMAN Junction plakoglobin	6	R	R.LAEPSQLLK.S	33.486	59.1746	159.223	97.4125	78.0688	73.6297	56.2412	84.7386	26.5629	0.518029
sp|P14923|PLAK_HUMAN	JUP	PLAK_HUMAN Junction plakoglobin	1	R	K.LIILANGGPQALVQIM*R.N	10.458	57.8238	18.4114	69.001	27.7556	77.1619	16.1268	17.2878	19.5247	0.989968
sp|P14923|PLAK_HUMAN	JUP	PLAK_HUMAN Junction plakoglobin	1	R	K.LIILANGGPQALVQIMR.N	3.80065	30.4649	3.43847	28.08	9.31672	33.5345	3.03603	8.20009	6.55405	1
sp|P14923|PLAK_HUMAN	JUP	PLAK_HUMAN Junction plakoglobin	6	R	K.LLNDEDPVVVTK.A	23.2903	42.4714	120.463	107.445	76.3299	63.1879	62.538	94.7008	20.4674	0.931791
sp|P14923|PLAK_HUMAN	JUP	PLAK_HUMAN Junction plakoglobin	1	R	R.LNYGIPAIVK.L	14.1177	25.8842	46.6565	54.0108	31.1123	37.5258	28.1057	30.7203	12.6569	0.66331
sp|P14923|PLAK_HUMAN	JUP	PLAK_HUMAN Junction plakoglobin	1	R	R.LVQLLVK.A	40.6346	97.7433	139.906	172.705	113.953	129.996	63.7075	116.876	43.257	0.876133
sp|P14923|PLAK_HUMAN	JUP	PLAK_HUMAN Junction plakoglobin	1	R	K.QEGLESVLK.I	10.2058	23.1798	57.2785	33.6913	37.1173	33.9641	27.2597	44.8018	11.8921	1
sp|P14923|PLAK_HUMAN	JUP	PLAK_HUMAN Junction plakoglobin	6	R	K.SAIVHLINYQDDAELATR.A	29.9279	50.0982	87.7289	60.8668	38.6219	80.3011	32.4756	35.0648	28.0364	1
sp|P14923|PLAK_HUMAN	JUP	PLAK_HUMAN Junction plakoglobin	6	R	K.SAIVHLINYQDDAELATR.A	14.5251	37.0269	31.7602	35.88	25.4235	44.3058	14.4718	20.5324	15.8944	0.648645
sp|P14923|PLAK_HUMAN	JUP	PLAK_HUMAN Junction plakoglobin	1	R	K.TLVTQNSGVEALIHAILR.A	8.43686	59.0402	15.5661	69.0222	15.8384	82.1846	9.29858	12.4814	16.4559	1
sp|P14923|PLAK_HUMAN	JUP	PLAK_HUMAN Junction plakoglobin	6	R	R.TMQNTSDLDTAR.C	33.5174	70.8972	96.1133	74.6792	73.5786	92.4383	33.2494	49.8958	38.2729	1
sp|P13645|K1C10_HUMAN	KRT10	K1C10_HUMAN Keratin, type I cytoskeletal 10	1	R	R.AETECQNTEYQQLLDIK.I	48.8763	49.2744	100.1	135.327	261.538	117.984	107.238	321.492	75.0493	1
sp|P13645|K1C10_HUMAN	KRT10	K1C10_HUMAN Keratin, type I cytoskeletal 10	1	R	R.AETECQNTEYQQLLDIK.I	33.8393	32.8171	66.9232	101.607	204.8	82.9589	72.5898	202.54	61.5662	0.944786
sp|P13645|K1C10_HUMAN	KRT10	K1C10_HUMAN Keratin, type I cytoskeletal 10	1	R	R.ALEESNYELEGK.I	15.486	45.0279	76.5824	60.0523	46.1516	45.1528	54.5725	80.1185	19.8297	1
sp|P13645|K1C10_HUMAN	KRT10	K1C10_HUMAN Keratin, type I cytoskeletal 10	1	R	R.ALEESNYELEGK.I	26.1464	46.0863	105.585	78.6842	69.8625	56.7465	55.9581	105.001	31.456	0.989426
sp|P13645|K1C10_HUMAN	KRT10	K1C10_HUMAN Keratin, type I cytoskeletal 10	1	R	R.ALEESNYELEGK.I	30.9955	71.296	132.744	119.997	111.065	89.6585	102.44	158.926	40.513	0.934768
sp|P13645|K1C10_HUMAN	KRT10	K1C10_HUMAN Keratin, type I cytoskeletal 10	1	R	R.ALEESNYELEGK.I	19.8082	50.3537	98.3594	82.7945	69.6443	60.6796	73.8545	125.357	28.9181	0.998014
sp|P13645|K1C10_HUMAN	KRT10	K1C10_HUMAN Keratin, type I cytoskeletal 10	1	R	R.ALEESNYELEGK.I	4.91691	4.03695	14.854	74.1513	23.572	33.5308	11.058	10.5218	3.78775	1
sp|P13645|K1C10_HUMAN	KRT10	K1C10_HUMAN Keratin, type I cytoskeletal 10	7	R	K.DAEAWFNEK.S	26.0187	66.561	170.981	130.5	116.161	76.7999	113.881	171.419	32.1567	1
sp|P13645|K1C10_HUMAN	KRT10	K1C10_HUMAN Keratin, type I cytoskeletal 10	1	R	K.ELTTEIDNNIEQISSYK.S	41.64	88.4005	113.132	189.857	144.151	104.735	108.462	251.419	44.6451	1
sp|P13645|K1C10_HUMAN	KRT10	K1C10_HUMAN Keratin, type I cytoskeletal 10	1	R	K.ELTTEIDNNIEQISSYK.S	6.89178	16.6245	35.4572	37.1833	30.628	21.0106	23.5749	42.3616	11.3284	0.731065
sp|P13645|K1C10_HUMAN	KRT10	K1C10_HUMAN Keratin, type I cytoskeletal 10	1	R	K.ELTTEIDNNIEQISSYK.S	6.8452	27.0695	50.0821	55.8251	48.6839	31.2437	46.0925	97.5117	18.2845	0.98346
sp|P13645|K1C10_HUMAN	KRT10	K1C10_HUMAN Keratin, type I cytoskeletal 10	1	R	K.ELTTEIDNNIEQISSYKSEITELR.R	15.2486	36.7197	49.7983	51.1521	56.5131	26.9193	29.3375	52.2218	19.2188	0.858402
sp|P13645|K1C10_HUMAN	KRT10	K1C10_HUMAN Keratin, type I cytoskeletal 10	1	R	K.ELTTEIDNNIEQISSYKSEITELRR.N	20.6954	72.6193	66.1451	118.186	60.8002	83.4157	21.3587	65.8223	23.9955	1
sp|P13645|K1C10_HUMAN	KRT10	K1C10_HUMAN Keratin, type I cytoskeletal 10	1	R	K.ELTTEIDNNIEQISSYKSEITELRR.N	17.4876	58.82	44.3184	108.919	47.7987	71.0658	21.5452	52.6414	19.8504	0.799798
sp|P13645|K1C10_HUMAN	KRT10	K1C10_HUMAN Keratin, type I cytoskeletal 10	1	R	R.GSSGGGCFGGSSGGYGGLGGFGGGSFR.G	25.4939	27.5549	15.1562	26.1009	49.2214	75.1173	17.7533	43.1086	42.5789	1
sp|P13645|K1C10_HUMAN	KRT10	K1C10_HUMAN Keratin, type I cytoskeletal 10	1	R	R.GSSGGGCFGGSSGGYGGLGGFGGGSFR.G	22.1096	33.0727	12.3369	29.1787	53.1684	68.1185	16.1697	35.6641	32.3716	1
sp|P13645|K1C10_HUMAN	KRT10	K1C10_HUMAN Keratin, type I cytoskeletal 10	1	R	K.IKEWYEK.H	37.6774	74.8054	273.286	218.368	174.932	95.2235	144.518	296.22	37.6924	1
sp|P13645|K1C10_HUMAN	KRT10	K1C10_HUMAN Keratin, type I cytoskeletal 10	1	R	K.IKEWYEK.H	46.0061	102.095	359.164	261.065	242.619	124.55	206.353	398.566	58.1121	0.994024
sp|P13645|K1C10_HUMAN	KRT10	K1C10_HUMAN Keratin, type I cytoskeletal 10	1	R	K.IKEWYEK.H	20.6707	49.3592	150.581	109.89	131.274	70.3189	103.381	217.386	32.2317	0.945106
sp|P13645|K1C10_HUMAN	KRT10	K1C10_HUMAN Keratin, type I cytoskeletal 10	1	R	K.IRLENEIQTYR.S	44.273	76.6894	47.917	73.2881	55.73	109.268	42.8086	57.4125	42.2814	0.606523
sp|P13645|K1C10_HUMAN	KRT10	K1C10_HUMAN Keratin, type I cytoskeletal 10	3	R	R.KDAEAWFNEK.S	21.9492	62.9431	226.743	163.048	138.197	78.2686	134.988	249.873	28.6039	0.87791
sp|P13645|K1C10_HUMAN	KRT10	K1C10_HUMAN Keratin, type I cytoskeletal 10	43	R	R.LAADDFR.L	351.604	639.589	631.759	704.671	565.754	852.177	486.515	664.948	368.496	0.999779
sp|P13645|K1C10_HUMAN	KRT10	K1C10_HUMAN Keratin, type I cytoskeletal 10	1	R	R.LENEIQTYR.S	18.8343	31.585	35.6547	42.4762	34.7972	46.367	27.4154	40.8295	16.3235	1
sp|P13645|K1C10_HUMAN	KRT10	K1C10_HUMAN Keratin, type I cytoskeletal 10	1	R	R.LKYENEVALR.Q	45.7145	114.477	220.453	213.744	157.576	159.719	143.149	236.758	66.6085	1
sp|P13645|K1C10_HUMAN	KRT10	K1C10_HUMAN Keratin, type I cytoskeletal 10	1	R	K.NQILNLTTDNANILLQIDNAR.L	17.3161	49.615	19.1547	69.0751	31.3232	55.9607	22.7935	28.1656	23.9015	0.989244
sp|P13645|K1C10_HUMAN	KRT10	K1C10_HUMAN Keratin, type I cytoskeletal 10	1	R	K.NQILNLTTDNANILLQIDNAR.L	4.70834	14.8739	8.07076	21.092	10.5111	18.9121	8.43702	9.84821	4.94663	1
sp|P13645|K1C10_HUMAN	KRT10	K1C10_HUMAN Keratin, type I cytoskeletal 10	1	R	K.NQILNLTTDNANILLQIDNAR.L	7.98053	16.5458	7.04211	18.0255	7.69975	16.4192	8.30317	12.441	8.57467	1
sp|P13645|K1C10_HUMAN	KRT10	K1C10_HUMAN Keratin, type I cytoskeletal 10	1	R	R.NVQALEIELQSQLALK.Q	47.4757	179.561	205.053	314.903	186.765	204.105	158.013	243.042	80.6165	0.967656
sp|P13645|K1C10_HUMAN	KRT10	K1C10_HUMAN Keratin, type I cytoskeletal 10	1	R	R.NVQALEIELQSQLALK.Q	27.4528	74.2777	91.4604	162.46	102.914	101.332	79.2848	111.567	33.7771	0.927696
sp|P13645|K1C10_HUMAN	KRT10	K1C10_HUMAN Keratin, type I cytoskeletal 10	1	R	R.NVQALEIELQSQLALK.Q	19.8888	58.7729	63.8059	113.836	80.2418	64.4831	56.644	89.4159	28.1002	0.833949
sp|P13645|K1C10_HUMAN	KRT10	K1C10_HUMAN Keratin, type I cytoskeletal 10	1	R	R.NVQALEIELQSQLALK.Q	16.1385	44.0719	57.5098	97.799	64.5465	54.3363	41.7118	76.911	22.7941	0.943353
sp|P13645|K1C10_HUMAN	KRT10	K1C10_HUMAN Keratin, type I cytoskeletal 10	1	R	R.NVQALEIELQSQLALK.Q	14.8702	27.5583	36.1635	55.8078	39.2198	31.0019	25.2781	52.5614	14.8358	0.669317
sp|P13645|K1C10_HUMAN	KRT10	K1C10_HUMAN Keratin, type I cytoskeletal 10	1	R	R.NVSTGDVNVEM*NAAPGVDLTQLLNNM*R.S	21.1126	41.0035	38.2998	56.759	45.1816	54.1965	31.9188	46.7688	24.5075	0.707493
sp|P13645|K1C10_HUMAN	KRT10	K1C10_HUMAN Keratin, type I cytoskeletal 10	1	R	R.NVSTGDVNVEM*NAAPGVDLTQLLNNM*R.S	11.44	20.212	13.1935	27.4123	17.6056	17.3143	16.6776	18.9225	8.39148	1
sp|P13645|K1C10_HUMAN	KRT10	K1C10_HUMAN Keratin, type I cytoskeletal 10	1	R	R.NVSTGDVNVEMNAAPGVDLTQLLNNM*R.S	41.6646	66.7748	47.0566	71.8217	53.2476	88.4498	37.8877	55.88	37.0657	0.999721
sp|P13645|K1C10_HUMAN	KRT10	K1C10_HUMAN Keratin, type I cytoskeletal 10	1	R	R.NVSTGDVNVEMNAAPGVDLTQLLNNM*R.S	9.08071	14.6324	6.03095	18.974	12.6186	22.8682	7.29583	11.204	6.51761	1
sp|P13645|K1C10_HUMAN	KRT10	K1C10_HUMAN Keratin, type I cytoskeletal 10	1	R	R.NVSTGDVNVEM*NAAPGVDLTQLLNNMR.S	24.4782	73.7247	24.597	70.8197	36.5854	73.7314	23.8824	34.9271	24.1461	1
sp|P13645|K1C10_HUMAN	KRT10	K1C10_HUMAN Keratin, type I cytoskeletal 10	1	R	R.NVSTGDVNVEM*NAAPGVDLTQLLNNM*R.S	17.9935	55.9202	24.3259	57.5115	30.0862	67.5944	16.1642	29.8636	25.539	1
sp|P13645|K1C10_HUMAN	KRT10	K1C10_HUMAN Keratin, type I cytoskeletal 10	1	R	R.NVSTGDVNVEM*NAAPGVDLTQLLNNMR.S	5.19587	18.4043	4.23182	18.1203	10.6142	20.6631	3.82705	4.82811	6.29949	0.871684
sp|P13645|K1C10_HUMAN	KRT10	K1C10_HUMAN Keratin, type I cytoskeletal 10	1	R	R.NVSTGDVNVEMNAAPGVDLTQLLNNMR.S	18.1342	97.5506	21.3874	77.7494	30.7288	96.2517	10.4762	19.4637	20.5033	1
sp|P13645|K1C10_HUMAN	KRT10	K1C10_HUMAN Keratin, type I cytoskeletal 10	1	R	R.NVSTGDVNVEMNAAPGVDLTQLLNNMR.S	6.97873	28.6006	6.56755	24.2394	12.6673	31.5963	2.35133	5.07639	7.17624	1
sp|P13645|K1C10_HUMAN	KRT10	K1C10_HUMAN Keratin, type I cytoskeletal 10	1	R	K.QSLEASLAETEGR.Y	38.8873	81.1566	102.256	98.3637	63.8735	75.0714	76.6114	113.507	25.0381	1
sp|P13645|K1C10_HUMAN	KRT10	K1C10_HUMAN Keratin, type I cytoskeletal 10	9	R	R.QSVEADINGLR.R	27.3563	55.7937	78.3529	114.135	48.5724	62.7039	60.8702	84.8423	26.6042	1
sp|P13645|K1C10_HUMAN	KRT10	K1C10_HUMAN Keratin, type I cytoskeletal 10	7	R	R.QSVEADINGLRR.V	73.0304	191.256	194.068	240.589	142.85	215.061	162.924	257.889	68.5038	0.888224
sp|P13645|K1C10_HUMAN	KRT10	K1C10_HUMAN Keratin, type I cytoskeletal 10	1	R	R.RNVQALEIELQSQLALK.Q	17.781	36.5786	29.7879	61.67	34.4109	44.8128	35.9402	48.2092	20.3105	0.872627
sp|P13645|K1C10_HUMAN	KRT10	K1C10_HUMAN Keratin, type I cytoskeletal 10	1	R	R.RVLDELTLTK.A	49.7327	119.932	168.932	153.695	138.965	141.145	122.459	192.188	72.4358	0.957681
sp|P13645|K1C10_HUMAN	KRT10	K1C10_HUMAN Keratin, type I cytoskeletal 10	1	R	K.SEITELR.R	73.7755	159.396	300.394	211.185	309.257	152.024	264.772	315.817	86.145	0.986654
sp|P13645|K1C10_HUMAN	KRT10	K1C10_HUMAN Keratin, type I cytoskeletal 10	1	R	K.SEITELRR.N	134.073	221.406	127.409	239.996	145.445	301.392	107.482	180.197	128.717	0.983319
sp|P13645|K1C10_HUMAN	KRT10	K1C10_HUMAN Keratin, type I cytoskeletal 10	1	R	K.SKELTTEIDNNIEQISSYK.S	25.5752	74.219	153.812	193.381	179.517	97.8883	145.728	370.97	39.9	1
sp|P13645|K1C10_HUMAN	KRT10	K1C10_HUMAN Keratin, type I cytoskeletal 10	1	R	R.SLLEGEGSSGGGGR.G	30.7654	41.4079	38.2937	54.5009	46.8147	54.9917	40.9544	47.0775	28.2034	0.856443
sp|P13645|K1C10_HUMAN	KRT10	K1C10_HUMAN Keratin, type I cytoskeletal 10	1	R	R.SQYEQLAEQNR.K	38.092	82.6493	102.171	91.6761	102.406	89.168	75.8628	107.042	46.7902	0.984175
sp|P13645|K1C10_HUMAN	KRT10	K1C10_HUMAN Keratin, type I cytoskeletal 10	1	R	R.SQYEQLAEQNRK.D	33.7506	63.8994	119.414	132.444	81.4731	82.9315	110.221	182.062	35.6253	0.996795
sp|P13645|K1C10_HUMAN	KRT10	K1C10_HUMAN Keratin, type I cytoskeletal 10	1	R	K.SSSSGSVGESSSK.G	20.848	45.6053	108.884	79.2144	86.4745	55.1748	73.9016	126.669	24.3021	0.990037
sp|P13645|K1C10_HUMAN	KRT10	K1C10_HUMAN Keratin, type I cytoskeletal 10	1	R	R.VLDELTLTK.A	34.0484	81.3342	139.127	149.299	109.171	95.253	93.365	156.845	40.6188	1
sp|P13645|K1C10_HUMAN	KRT10	K1C10_HUMAN Keratin, type I cytoskeletal 10	1	R	K.YENEVALR.Q	39.2869	86.5189	87.7324	106.211	86.2944	102.215	68.2309	96.8116	46.4261	0.82953
sp|P08779|K1C16_HUMAN	KRT16	K1C16_HUMAN Keratin, type I cytoskeletal 16	11	R	R.ALEEANADLEVK.I	10.9479	20.9923	59.1409	51.5482	39.5982	41.569	45.4869	46.9091	14.3819	1
sp|P08779|K1C16_HUMAN	KRT16	K1C16_HUMAN Keratin, type I cytoskeletal 16	4	R	K.ASLENSLEETK.G	14.6293	25.8262	57.0114	62.9103	41.2244	49.3154	45.637	67.8875	15.4933	1
sp|P08779|K1C16_HUMAN	KRT16	K1C16_HUMAN Keratin, type I cytoskeletal 16	4	R	K.ASLENSLEETKGR.Y	8.07866	21.6857	34.2345	32.9853	20.3036	38.2939	30.3676	29.3829	10.6076	1
sp|P08779|K1C16_HUMAN	KRT16	K1C16_HUMAN Keratin, type I cytoskeletal 16	2	R	R.DAETWFLSK.T	35.4933	67.8556	320.867	200.835	76.136	243.393	173.427	135.805	69.7721	1
sp|P08779|K1C16_HUMAN	KRT16	K1C16_HUMAN Keratin, type I cytoskeletal 16	2	R	K.EVASNSELVQSSR.S	17.9995	26.4145	67.8987	46.2497	27.1923	89.3928	46.289	33.7586	22.8864	0.8481
sp|P08779|K1C16_HUMAN	KRT16	K1C16_HUMAN Keratin, type I cytoskeletal 16	1	R	R.EVFTSSSSSSSR.Q	11.4244	20.7916	40.7501	24.2927	17.7854	41.2748	15.8791	9.2951	9.56129	1
sp|P08779|K1C16_HUMAN	KRT16	K1C16_HUMAN Keratin, type I cytoskeletal 16	2	R	R.GQTGGDVNVEM*DAAPGVDLSR.I	15.3164	38.5918	58.8546	54.6093	24.2318	59.6083	33.6217	26.6704	12.642	0.684511
sp|P08779|K1C16_HUMAN	KRT16	K1C16_HUMAN Keratin, type I cytoskeletal 16	2	R	R.GQTGGDVNVEM*DAAPGVDLSR.I	9.53596	20.7763	36.949	26.9573	9.12835	46.2777	19.7763	17.9662	12.8362	0.689375
sp|P08779|K1C16_HUMAN	KRT16	K1C16_HUMAN Keratin, type I cytoskeletal 16	2	R	R.GQTGGDVNVEMDAAPGVDLSR.I	42.2802	62.8582	58.5999	84.2157	45.3109	219.794	72.4989	49.8861	76.4851	0.934683
sp|P08779|K1C16_HUMAN	KRT16	K1C16_HUMAN Keratin, type I cytoskeletal 16	1	R	K.IIAATIENAQPILQIDNAR.L	11.1212	31.4099	26.5271	40.2197	10.0102	69.5399	16.2306	11.9433	25.0268	0.9982
sp|P08779|K1C16_HUMAN	KRT16	K1C16_HUMAN Keratin, type I cytoskeletal 16	20	R	R.LEQEIATYR.R	39.907	76.2073	80.0931	132.327	107.629	177.156	83.4783	83.2194	52.6264	0.915394
sp|P08779|K1C16_HUMAN	KRT16	K1C16_HUMAN Keratin, type I cytoskeletal 16	8	R	R.LEQEIATYRR.L	26.1901	42.98	36.0402	48.9064	38.7311	81.8326	33.4132	40.4207	27.8906	0.763538
sp|P08779|K1C16_HUMAN	KRT16	K1C16_HUMAN Keratin, type I cytoskeletal 16	4	R	R.QFTSSSSM*K.G	25.2158	58.4531	202.905	117.695	98.8973	124.883	88.6915	112.716	24.1926	0.996834
sp|P08779|K1C16_HUMAN	KRT16	K1C16_HUMAN Keratin, type I cytoskeletal 16	4	R	R.QFTSSSSMK.G	21.1668	38.9247	44.4941	61.0595	42.398	85.1162	39.4479	50.0072	21.7465	1
sp|P08779|K1C16_HUMAN	KRT16	K1C16_HUMAN Keratin, type I cytoskeletal 16	1	R	R.QTVEADVNGLR.R	9.12066	26.4936	56.4767	38.18	12.6041	52.809	32.8183	24.169	10.8361	0.56651
sp|P08779|K1C16_HUMAN	KRT16	K1C16_HUMAN Keratin, type I cytoskeletal 16	1	R	R.QTVEADVNGLRR.V	7.17714	21.064	30.7555	30.863	10.9405	38.4479	18.0481	16.7359	11.4742	1
sp|P08779|K1C16_HUMAN	KRT16	K1C16_HUMAN Keratin, type I cytoskeletal 16	15	R	R.RVLDELTLAR.T	19.5721	37.1166	25.0509	36.5349	22.9939	56.467	24.6864	20.4862	18.7804	0.9004
sp|P08779|K1C16_HUMAN	KRT16	K1C16_HUMAN Keratin, type I cytoskeletal 16	2	R	R.SEVTELR.R	32.1059	68.6795	166.004	115.815	92.7553	125.022	135.301	89.0068	47.7536	1
sp|P08779|K1C16_HUMAN	KRT16	K1C16_HUMAN Keratin, type I cytoskeletal 16	2	R	K.TEELNKEVASNSELVQSSR.S	5.13456	7.41306	23.7812	17.5989	9.0231	22.2392	22.5827	12.6562	5.37637	1
sp|P08779|K1C16_HUMAN	KRT16	K1C16_HUMAN Keratin, type I cytoskeletal 16	16	R	K.TRLEQEIATYR.R	22.8791	27.3898	32.3557	39.3812	31.9406	52.4208	32.332	33.5931	22.4926	0.882644
sp|P08779|K1C16_HUMAN	KRT16	K1C16_HUMAN Keratin, type I cytoskeletal 16	16	R	R.VLDELTLAR.T	41.568	73.7905	74.1527	97.8286	72.1018	146.35	65.1312	65.7277	52.1149	0.87424
sp|P08779|K1C16_HUMAN	KRT16	K1C16_HUMAN Keratin, type I cytoskeletal 16	2	R	R.VLQGLEIELQSQLSM*K.A	31.4982	81.1717	170.4	227.424	82.312	208.778	121.396	91.4093	54.792	0.958748
sp|P02533|K1C14_HUMAN	KRT14	K1C14_HUMAN Keratin, type I cytoskeletal 14	1	R	K.DAEEWFFTK.T	14.9006	24.2942	50.2132	51.6605	46.6242	42.1801	37.4872	57.6751	14.7858	1
sp|P02533|K1C14_HUMAN	KRT14	K1C14_HUMAN Keratin, type I cytoskeletal 14	5	R	R.EVATNSELVQSGK.S	76.5979	168.405	354.121	356.949	265.66	297.85	275.849	356.17	95.8	1
sp|P02533|K1C14_HUMAN	KRT14	K1C14_HUMAN Keratin, type I cytoskeletal 14	1	R	R.GQVGGDVNVEM*DAAPGVDLSR.I	48.5184	81.584	79.1683	104.127	74.5072	108.974	74.5988	86.7767	40.4612	0.922946
sp|P02533|K1C14_HUMAN	KRT14	K1C14_HUMAN Keratin, type I cytoskeletal 14	1	R	R.GQVGGDVNVEMDAAPGVDLSR.I	8.20238	22.7375	10.8662	29.4103	23.878	42.9941	13.7739	17.723	11.7713	0.655561
sp|P02533|K1C14_HUMAN	KRT14	K1C14_HUMAN Keratin, type I cytoskeletal 14	1	R	R.GQVGGDVNVEMDAAPGVDLSR.I	13.7827	29.1875	14.1412	28.5712	23.2303	51.4243	15.9405	22.1309	16.3356	0.708704
sp|P02533|K1C14_HUMAN	KRT14	K1C14_HUMAN Keratin, type I cytoskeletal 14	1	R	K.ILTATVDNANVLLQIDNAR.L	35.4952	81.9194	33.9777	97.0195	48.2093	108.403	39.1757	34.9166	34.6396	0.963805
sp|P02533|K1C14_HUMAN	KRT14	K1C14_HUMAN Keratin, type I cytoskeletal 14	1	R	R.LLEGEDAHLSSSQFSSGSQSSR.D	45.5744	60.127	25.2514	47.2283	21.6586	128.498	30.4601	18.0923	41.127	1
sp|P02533|K1C14_HUMAN	KRT14	K1C14_HUMAN Keratin, type I cytoskeletal 14	1	R	R.LLEGEDAHLSSSQFSSGSQSSR.D	17.2793	26.3895	9.48333	18.3362	11.9953	51.7862	11.7971	6.66061	12.6699	1
sp|P02533|K1C14_HUMAN	KRT14	K1C14_HUMAN Keratin, type I cytoskeletal 14	5	R	R.M*SVEADINGLR.R	32.2381	65.9518	73.1467	107.271	80.7277	96.2284	69.9338	83.6909	35.8669	0.957267
sp|P02533|K1C14_HUMAN	KRT14	K1C14_HUMAN Keratin, type I cytoskeletal 14	5	R	R.MSVEADINGLR.R	22.4577	53.2763	26.9366	63.2722	48.6628	80.4055	36.0872	33.5201	32.275	0.907559
sp|P02533|K1C14_HUMAN	KRT14	K1C14_HUMAN Keratin, type I cytoskeletal 14	6	R	K.NHEEEM*NALR.G	5.03906	10.6753	12.2284	14.1914	8.09877	14.3491	12.969	14.42	2.70615	0.98846
sp|P02533|K1C14_HUMAN	KRT14	K1C14_HUMAN Keratin, type I cytoskeletal 14	1	R	R.RLLEGEDAHLSSSQFSSGSQSSR.D	71.1876	150.23	102.19	153.74	144.469	225.175	90.7666	133.511	79.8042	0.53388
sp|P02533|K1C14_HUMAN	KRT14	K1C14_HUMAN Keratin, type I cytoskeletal 14	1	R	R.TKYETELNLR.M	55.0516	95.8857	190.741	212.552	173.955	148.869	197.42	229.889	48.3465	0.967258
sp|P02533|K1C14_HUMAN	KRT14	K1C14_HUMAN Keratin, type I cytoskeletal 14	1	R	R.TM*QNLEIELQSQLSM*K.A	18.2583	46.908	116.738	121.504	74.755	59.8448	92.7958	125.065	28.4353	0.803185
sp|P02533|K1C14_HUMAN	KRT14	K1C14_HUMAN Keratin, type I cytoskeletal 14	1	R	R.TM*QNLEIELQSQLSM*K.A	30.9802	48.5065	113.4	138.823	86.1797	88.6025	114.156	135.563	27.8858	0.988654
sp|P02533|K1C14_HUMAN	KRT14	K1C14_HUMAN Keratin, type I cytoskeletal 14	1	R	R.TM*QNLEIELQSQLSM*K.A	25.7639	50.0459	101.97	132.217	90.2946	80.6829	109.886	129.704	30.9942	0.99128
sp|P02533|K1C14_HUMAN	KRT14	K1C14_HUMAN Keratin, type I cytoskeletal 14	1	R	R.TM*QNLEIELQSQLSM*K.A	42.8082	79.5397	160.222	203.689	134.015	129.811	173.949	212.586	44.0981	1
sp|P02533|K1C14_HUMAN	KRT14	K1C14_HUMAN Keratin, type I cytoskeletal 14	1	R	R.TMQNLEIELQSQLSM*K.A	28.8785	73.4378	85.1038	156.124	102.541	105.765	64.1695	119.852	29.8338	0.864077
sp|P02533|K1C14_HUMAN	KRT14	K1C14_HUMAN Keratin, type I cytoskeletal 14	1	R	R.TMQNLEIELQSQLSM*K.A	23.9696	44.5425	59.2558	89.2653	72.0831	67.4764	45.9981	59.907	25.3377	1
sp|P02533|K1C14_HUMAN	KRT14	K1C14_HUMAN Keratin, type I cytoskeletal 14	1	R	K.YETELNLR.M	29.1251	39.6978	46.3885	60.8295	56.8155	65.8153	46.6098	51.1601	25.3443	0.95741
sp|P13646|K1C13_HUMAN	KRT13	K1C13_HUMAN Keratin, type I cytoskeletal 13	5	R	R.DYSPYYK.T	10.082	22.1752	11.5835	37.7498	247.363	71.9222	135.97	11.0189	7.61978	1
sp|P13646|K1C13_HUMAN	KRT13	K1C13_HUMAN Keratin, type I cytoskeletal 13	4	R	R.EQYEAMAER.N	15.7905	23.7276	4.16937	17.8272	111.015	95.5353	42.2201	5.77971	11.1951	0.87283
sp|P13646|K1C13_HUMAN	KRT13	K1C13_HUMAN Keratin, type I cytoskeletal 13	5	R	K.ILTATIENNR.V	9.66611	18.7398	17.0663	22.552	79.2009	53.9859	44.0374	19.8515	12.2084	0.545394
sp|P13646|K1C13_HUMAN	KRT13	K1C13_HUMAN Keratin, type I cytoskeletal 13	2	R	K.ITMQNLNDR.L	19.5328	12.9985	38.6456	31.4075	47.9627	33.6945	50.6331	49.2312	16.4606	1
sp|P13646|K1C13_HUMAN	KRT13	K1C13_HUMAN Keratin, type I cytoskeletal 13	7	R	R.SLLEGQDAK.M	7.61674	19.2874	9.65937	32.8217	208.403	72.5433	101.95	7.44997	13.6216	0.773715
sp|P13646|K1C13_HUMAN	KRT13	K1C13_HUMAN Keratin, type I cytoskeletal 13	7	R	R.SLLEGQDAK.M	17.3879	31.753	15.6147	50.7954	372.033	118.518	182.086	14.3736	25.8108	0.997038
sp|P13646|K1C13_HUMAN	KRT13	K1C13_HUMAN Keratin, type I cytoskeletal 13	7	R	R.TLQGLEIELQSQLSM*K.A	6.58637	15.3733	4.37382	32.3104	111.634	44.8792	65.0202	3.64586	10.0436	1
sp|P13646|K1C13_HUMAN	KRT13	K1C13_HUMAN Keratin, type I cytoskeletal 13	5	R	R.VLDELTLSK.T	18.0828	41.2896	13.9669	72.6617	428.47	155.518	231.615	12.7035	26.0044	0.753592
sp|Q04695|K1C17_HUMAN	KRT17	K1C17_HUMAN Keratin, type I cytoskeletal 17	2	R	R.ALEEANTELEVK.I	14.7812	54.2322	138.955	67.3308	54.5667	72.9583	79.9966	85.6673	34.8518	1
sp|Q04695|K1C17_HUMAN	KRT17	K1C17_HUMAN Keratin, type I cytoskeletal 17	3	R	K.DAEDWFFSK.T	9.71431	30.6028	77.4334	46.2213	38.2886	48.9573	42.5596	49.3165	21.3779	0.998377
sp|Q04695|K1C17_HUMAN	KRT17	K1C17_HUMAN Keratin, type I cytoskeletal 17	2	R	R.DYSQYYR.T	17.4433	29.5179	23.1986	31.1582	22.1245	47.7344	26.784	21.9253	17.865	0.947911
sp|Q04695|K1C17_HUMAN	KRT17	K1C17_HUMAN Keratin, type I cytoskeletal 17	5	R	R.GQVGGEINVEM*DAAPGVDLSR.I	12.8391	28.2424	38.2776	22.4808	24.1759	37.006	22.8026	21.5377	18.2227	1
sp|Q04695|K1C17_HUMAN	KRT17	K1C17_HUMAN Keratin, type I cytoskeletal 17	2	R	R.LSVEADINGLR.R	30.1242	85.3938	83.4694	80.6645	67.9009	118.075	49.7272	54.0947	49.7199	0.918385
sp|Q04695|K1C17_HUMAN	KRT17	K1C17_HUMAN Keratin, type I cytoskeletal 17	1	R	R.QFTSSSSIK.G	32.6706	15.9023	66.0297	25.3314	26.0069	31.2927	17.2384	18.1866	8.95384	1
sp|Q04695|K1C17_HUMAN	KRT17	K1C17_HUMAN Keratin, type I cytoskeletal 17	2	R	R.TIEELQNK.I	11.8841	35.5394	69.4039	44.1533	44.0651	47.2333	47.9774	52.5173	22.0855	1
sp|Q04695|K1C17_HUMAN	KRT17	K1C17_HUMAN Keratin, type I cytoskeletal 17	5	R	R.TKFETEQALR.L	19.2146	53.5524	102.333	66.7735	59.6102	68.318	60.1351	80.7932	35.3551	0.847687
sp|O76011|KRT34_HUMAN	KRT34	KRT34_HUMAN Keratin, type I cuticular Ha4	10	R	R.ARLECEINTYR.G	158.673	12.0931	104.214	35.5678	12.9476	12.9676	89.1439	136.926	26.872	0.930533
sp|O76011|KRT34_HUMAN	KRT34	KRT34_HUMAN Keratin, type I cuticular Ha4	1	R	R.LLVESDINSIR.R	168.478	5.24441	13.2059	3.48729	8.39696	0	4.49378	5.82331	10.9007	0.670285
sp|O76011|KRT34_HUMAN	KRT34	KRT34_HUMAN Keratin, type I cuticular Ha4	1	R	R.LVVNIDNAK.L	153.984	8.3044	25.0758	8.03185	8.57122	7.57978	12.8025	5.68821	13.158	0.849318
sp|O76011|KRT34_HUMAN	KRT34	KRT34_HUMAN Keratin, type I cuticular Ha4	12	R	R.QNQEYQVLLDVR.A	245.104	3.68401	24.7194	6.09527	3.88029	0	5.9006	2.78827	16.2149	1
sp|O76011|KRT34_HUMAN	KRT34	KRT34_HUMAN Keratin, type I cuticular Ha4	11	R	R.TIEELQQK.I	474.209	8.34818	64.129	18.6909	12.8001	3.9377	22.5658	9.81751	25.1252	0.898168
sp|O76011|KRT34_HUMAN	KRT34	KRT34_HUMAN Keratin, type I cuticular Ha4	7	R	R.TVNALEIELQAQHNLR.D	195.404	6.55175	15.3155	13.145	7.23775	6.44947	5.52284	3.77817	16.805	0.868368
sp|Q15323|K1H1_HUMAN	KRT31	K1H1_HUMAN Keratin, type I cuticular Ha1	5	R	R.DNAELENLIR.E	421.175	6.64857	41.4031	15.7224	8.50015	5.85634	11.3716	4.39285	19.5191	1
sp|Q15323|K1H1_HUMAN	KRT31	K1H1_HUMAN Keratin, type I cuticular Ha1	5	R	R.DSLENTLTESEAR.Y	172.716	4.85585	15.1492	8.1242	6.07879	4.50559	6.82514	3.85794	10.8132	1
sp|Q15323|K1H1_HUMAN	KRT31	K1H1_HUMAN Keratin, type I cuticular Ha1	1	R	R.LNVEVDAAPTVDLNR.V	195.749	5.72627	15.8589	6.58302	6.68557	2.80258	3.11037	2.30908	16.0407	0.995185
sp|Q15323|K1H1_HUMAN	KRT31	K1H1_HUMAN Keratin, type I cuticular Ha1	5	R	R.LVVQIDNAK.L	411.178	15.2906	58.1228	17.7662	13.6203	13.7246	18.8028	18.8173	23.5955	0.979529
sp|Q15323|K1H1_HUMAN	KRT31	K1H1_HUMAN Keratin, type I cuticular Ha1	6	R	R.QLVESDINGLR.R	228.668	14.1191	28.5203	14.8588	13.4771	11.7146	15.8769	11.9033	15.3261	0.840102
sp|Q15323|K1H1_HUMAN	KRT31	K1H1_HUMAN Keratin, type I cuticular Ha1	6	R	R.QLVESDINGLRR.I	302.908	8.35617	18.5301	16.8539	7.0512	2.98207	12.5728	4.04354	16.2059	0.925455
sp|Q15323|K1H1_HUMAN	KRT31	K1H1_HUMAN Keratin, type I cuticular Ha1	5	R	K.QVVSSSEQLQSYQAEIIELR.R	162.096	11.2062	18.1504	27.3671	15.3851	9.49573	8.5367	7.67649	15.6868	0.755601
sp|Q15323|K1H1_HUMAN	KRT31	K1H1_HUMAN Keratin, type I cuticular Ha1	5	R	K.QVVSSSEQLQSYQAEIIELRR.T	53.6094	5.5917	5.16024	5.59314	4.79733	3.53293	4.06632	4.06499	8.73808	0.8015
sp|Q15323|K1H1_HUMAN	KRT31	K1H1_HUMAN Keratin, type I cuticular Ha1	3	R	R.SQYEALVETNR.R	166.611	8.71515	25.557	12.8058	15.7382	7.27325	13.4152	14.3422	16.9971	1
sp|Q15323|K1H1_HUMAN	KRT31	K1H1_HUMAN Keratin, type I cuticular Ha1	3	R	R.SQYEALVETNRR.E	486.648	11.5147	40.3034	15.344	9.54998	7.65723	13.3446	12.3145	34.5149	0.967727
sp|Q14525|KT33B_HUMAN	KRT33B	KT33B_HUMAN Keratin, type I cuticular Ha3-II	1	R	R.LNVEVDAAPAVDLNQVLNETR.N	146.985	5.5798	10.4285	4.60913	4.50689	0	4.05044	2.16805	10.0124	1
sp|Q14525|KT33B_HUMAN	KRT33B	KT33B_HUMAN Keratin, type I cuticular Ha3-II	1	R	R.LNVEVDAAPAVDLNQVLNETR.N	152.251	6.06393	11.0585	7.66336	5.14755	4.01901	2.16943	2.90737	9.10241	0.804352
sp|Q7Z3Y8|K1C27_HUMAN	KRT27	K1C27_HUMAN Keratin, type I cytoskeletal 27	3	R	R.RDAEAWFNEK.S	13.1288	38.0846	58.4597	49.228	37.5971	53.7829	33.1471	49.6548	17.1332	0.769343
sp|Q7Z3Y9|K1C26_HUMAN	KRT26	K1C26_HUMAN Keratin, type I cytoskeletal 26	1	R	K.DAEAWFNER.S	119.093	274.107	256.782	253.166	208.029	345.652	148.763	227.14	134.747	0.795874
sp|P35527|K1C9_HUMAN	KRT9	K1C9_HUMAN Keratin, type I cytoskeletal 9	2	R	K.DIENQYETQITQIEHEVSSSGQEVQSSAK.E	8.02497	14.8611	12.3548	37.3113	31.017	20.772	19.5997	53.1115	8.37923	1
sp|P35527|K1C9_HUMAN	KRT9	K1C9_HUMAN Keratin, type I cytoskeletal 9	2	R	K.DIENQYETQITQIEHEVSSSGQEVQSSAK.E	7.77587	16.3662	18.4766	43.46	39.3842	25.7169	15.6253	42.1671	10.393	1
sp|P35527|K1C9_HUMAN	KRT9	K1C9_HUMAN Keratin, type I cytoskeletal 9	2	R	K.DIENQYETQITQIEHEVSSSGQEVQSSAK.E	17.1252	28.4742	38.9925	79.7384	50.7277	51.5248	32.8316	94.1793	18.366	1
sp|P35527|K1C9_HUMAN	KRT9	K1C9_HUMAN Keratin, type I cytoskeletal 9	2	R	K.DIENQYETQITQIEHEVSSSGQEVQSSAK.E	31.7468	59.7083	68.8212	169.704	106.873	112.263	65.3833	186.948	48.5403	1
sp|P35527|K1C9_HUMAN	KRT9	K1C9_HUMAN Keratin, type I cytoskeletal 9	1	R	K.DQIVDLTVGNNK.T	17.1315	63.3537	69.0688	107.01	197.94	39.3121	114.29	192.824	24.3938	0.708167
sp|P35527|K1C9_HUMAN	KRT9	K1C9_HUMAN Keratin, type I cytoskeletal 9	2	R	K.EIETYHNLLEGGQEDFESSGAGK.I	39.7728	96.8118	64.7731	131.22	96.4692	111.67	67.1591	145.01	50.6598	1
sp|P35527|K1C9_HUMAN	KRT9	K1C9_HUMAN Keratin, type I cytoskeletal 9	2	R	K.FEMEQNLR.Q	34.5167	122.094	28.7107	130.939	100.702	126.554	38.2069	117.552	34.3981	0.996025
sp|P35527|K1C9_HUMAN	KRT9	K1C9_HUMAN Keratin, type I cytoskeletal 9	1	R	R.FSSSGGGGGGGR.F	16.089	30.9267	16.466	28.6471	27.3903	35.7155	14.0895	35.4133	17.6561	1
sp|P35527|K1C9_HUMAN	KRT9	K1C9_HUMAN Keratin, type I cytoskeletal 9	1	R	R.FSSSGGGGGGGRFSSSSGYGGGSSR.V	18.8667	12.8758	9.29854	4.62213	6.16861	9.70652	9.24053	4.37229	6.08539	1
sp|P35527|K1C9_HUMAN	KRT9	K1C9_HUMAN Keratin, type I cytoskeletal 9	1	R	R.FSSSSGYGGGSSR.V	28.7866	46.1644	23.9763	58.2497	50.955	60.1408	26.0091	53.3055	26.0117	0.994321
sp|P35527|K1C9_HUMAN	KRT9	K1C9_HUMAN Keratin, type I cytoskeletal 9	1	R	R.GFGGASGGGYSSSGGFGGGFGGGSGGGFGGGYGSGFGGFGGFGGGAGGGDGGILTANEK.S	5.48606	20.629	5.1001	19.8763	9.9521	14.64	4.26557	12.3918	6.33033	1
sp|P35527|K1C9_HUMAN	KRT9	K1C9_HUMAN Keratin, type I cytoskeletal 9	1	R	R.GFGGASGGGYSSSGGFGGGFGGGSGGGFGGGYGSGFGGFGGFGGGAGGGDGGILTANEK.S	4.71385	16.5081	5.8881	32.2761	15.0435	22.9905	0	9.53129	5.7328	1
sp|P35527|K1C9_HUMAN	KRT9	K1C9_HUMAN Keratin, type I cytoskeletal 9	1	R	R.GGGGSFGYSYGGGSGGGFSASSLGGGFGGGSR.G	84.8617	183.874	45.0311	197.597	123.803	206.434	64.0141	119.756	76.1298	0.940467
sp|P35527|K1C9_HUMAN	KRT9	K1C9_HUMAN Keratin, type I cytoskeletal 9	1	R	R.GGGGSFGYSYGGGSGGGFSASSLGGGFGGGSR.G	50.9787	111.089	20.5081	124.405	69.5474	110.22	46.0494	58.3842	47.5279	0.891866
sp|P35527|K1C9_HUMAN	KRT9	K1C9_HUMAN Keratin, type I cytoskeletal 9	1	R	R.GGGGSFGYSYGGGSGGGFSASSLGGGFGGGSR.G	45.1906	79.3903	20.2238	95.9093	42.2871	95.3729	36.5029	58.8646	28.6366	0.812622
sp|P35527|K1C9_HUMAN	KRT9	K1C9_HUMAN Keratin, type I cytoskeletal 9	2	R	R.GGSGGSHGGGSGFGGESGGSYGGGEEASGSGGGYGGGSGK.S	18.207	37.6029	29.2307	40.7797	39.2722	35.9853	32.0507	42.8903	12.9635	1
sp|P35527|K1C9_HUMAN	KRT9	K1C9_HUMAN Keratin, type I cytoskeletal 9	2	R	R.GGSGGSHGGGSGFGGESGGSYGGGEEASGSGGGYGGGSGK.S	31.2701	58.4365	48.651	67.5241	44.7787	42.3555	35.5158	50.3343	19.2758	1
sp|P35527|K1C9_HUMAN	KRT9	K1C9_HUMAN Keratin, type I cytoskeletal 9	2	R	R.GGSGGSYGGGGSGGGYGGGSGSR.G	40.6411	79.335	33.6818	67.9864	62.6824	65.7268	39.7127	58.8292	26.7728	1
sp|P35527|K1C9_HUMAN	KRT9	K1C9_HUMAN Keratin, type I cytoskeletal 9	1	R	K.GPAAIQK.N	41.1165	103.761	59.2994	153.266	120.834	116.209	85.1296	156.088	49.5909	0.928257
sp|P35527|K1C9_HUMAN	KRT9	K1C9_HUMAN Keratin, type I cytoskeletal 9	2	R	R.HGVQELEIELQSQLSK.K	32.1185	91.7994	124.855	268.758	199.218	118.572	129.47	346.08	48.9494	0.900458
sp|P35527|K1C9_HUMAN	KRT9	K1C9_HUMAN Keratin, type I cytoskeletal 9	2	R	R.IKFEMEQNLR.Q	19.3688	79.3312	40.8982	187.356	103.312	96.9745	49.2504	141.08	31.003	0.933057
sp|P35527|K1C9_HUMAN	KRT9	K1C9_HUMAN Keratin, type I cytoskeletal 9	2	R	R.IKFEMEQNLR.Q	18.0898	55.175	25.463	108.892	68.1664	58.1641	32.7913	97.4581	18.9823	0.993223
sp|P35527|K1C9_HUMAN	KRT9	K1C9_HUMAN Keratin, type I cytoskeletal 9	1	R	K.IQDWYDK.K	41.4142	143.406	111.287	230.942	205.385	149.996	117.15	239.474	62.3192	0.936973
sp|P35527|K1C9_HUMAN	KRT9	K1C9_HUMAN Keratin, type I cytoskeletal 9	2	R	R.KDIENQYETQITQIEHEVSSSGQEVQSSAK.E	38.0499	85.5106	108.27	227.484	157.046	112.691	105.12	282.64	35.5184	0.87396
sp|P35527|K1C9_HUMAN	KRT9	K1C9_HUMAN Keratin, type I cytoskeletal 9	2	R	R.KDIENQYETQITQIEHEVSSSGQEVQSSAK.E	38.1496	107.252	122.22	265.711	183.834	118.566	121.911	343.195	42.2258	1
sp|P35527|K1C9_HUMAN	KRT9	K1C9_HUMAN Keratin, type I cytoskeletal 9	1	R	K.KGPAAIQK.N	45.9309	82.4231	122.344	254.445	212.674	119.615	146.968	303.356	49.9214	0.99966
sp|P35527|K1C9_HUMAN	KRT9	K1C9_HUMAN Keratin, type I cytoskeletal 9	17	R	R.LASYLDK.V	28.396	84.8289	141.191	178.581	125.834	122.887	99.3194	167.124	47.6369	0.860349
sp|P35527|K1C9_HUMAN	KRT9	K1C9_HUMAN Keratin, type I cytoskeletal 9	17	R	R.LASYLDK.V	28.2615	73.31	85.5321	110.443	96.2443	76.5823	66.9435	114.901	38.5513	0.997901
sp|P35527|K1C9_HUMAN	KRT9	K1C9_HUMAN Keratin, type I cytoskeletal 9	1	R	R.LASYLDKVQALEEANNDLENK.I	17.1656	33.4812	66.7351	117.593	88.9327	57.439	60.4206	178.471	19.0621	1
sp|P35527|K1C9_HUMAN	KRT9	K1C9_HUMAN Keratin, type I cytoskeletal 9	1	R	R.LASYLDKVQALEEANNDLENK.I	43.4222	77.1997	138.043	294.684	223.269	138.481	121.563	403.03	59.7566	0.845703
sp|P35527|K1C9_HUMAN	KRT9	K1C9_HUMAN Keratin, type I cytoskeletal 9	1	R	R.LASYLDKVQALEEANNDLENK.I	8.53751	17.2514	35.6594	65.5631	50.1006	28.7277	31.1333	111.475	12.4854	0.999179
sp|P35527|K1C9_HUMAN	KRT9	K1C9_HUMAN Keratin, type I cytoskeletal 9	2	R	R.MTLDDFR.I	87.1774	234.023	47.3136	223.902	163.036	274.921	64.1354	173.279	94.7889	0.992878
sp|P35527|K1C9_HUMAN	KRT9	K1C9_HUMAN Keratin, type I cytoskeletal 9	2	R	R.MTLDDFR.I	86.3956	221.613	58.6355	198.464	171.329	236.702	65.2977	150.403	82.5478	0.888173
sp|P35527|K1C9_HUMAN	KRT9	K1C9_HUMAN Keratin, type I cytoskeletal 9	2	R	R.M*TLDDFR.I	221.387	310.828	166.663	362.039	298.977	460.762	230.632	319.686	205.383	1
sp|P35527|K1C9_HUMAN	KRT9	K1C9_HUMAN Keratin, type I cytoskeletal 9	2	R	K.NHKEEM*SQLTGQNSGDVNVEINVAPGK.D	40.124	63.8982	139.544	294.141	201.683	104.903	147.076	395.864	35.9645	0.905024
sp|P35527|K1C9_HUMAN	KRT9	K1C9_HUMAN Keratin, type I cytoskeletal 9	2	R	K.NHKEEM*SQLTGQNSGDVNVEINVAPGK.D	35.0657	63.1076	132.429	272.47	185.391	97.3961	145.395	368.31	39.0583	1
sp|P35527|K1C9_HUMAN	KRT9	K1C9_HUMAN Keratin, type I cytoskeletal 9	1	R	K.NYSPYYNTIDDLK.D	6.72522	26.8764	23.5106	35.6012	60.9489	14.4361	30.2128	55.9246	11.6175	1
sp|P35527|K1C9_HUMAN	KRT9	K1C9_HUMAN Keratin, type I cytoskeletal 9	1	R	K.NYSPYYNTIDDLKDQIVDLTVGNNK.T	24.3536	48.2266	32.5871	198.438	83.2394	87.7105	38.4056	99.1402	33.2332	1
sp|P35527|K1C9_HUMAN	KRT9	K1C9_HUMAN Keratin, type I cytoskeletal 9	2	R	R.QEIECQNQEYSLLLSIK.M	25.3717	16.7551	52.8318	23.5335	40.8266	55.0704	33.0688	196.418	8.67801	1
sp|P35527|K1C9_HUMAN	KRT9	K1C9_HUMAN Keratin, type I cytoskeletal 9	2	R	R.QEYEQLIAK.N	15.5692	52.2908	57.649	111.629	68.1927	56.9356	54.9395	149.485	14.0508	1
sp|P35527|K1C9_HUMAN	KRT9	K1C9_HUMAN Keratin, type I cytoskeletal 9	1	R	R.QFSSSYLSR.S	27.9731	88.2497	21.0235	50.6967	36.6881	61.2061	16.735	39.6223	16.2553	0.761795
sp|P35527|K1C9_HUMAN	KRT9	K1C9_HUMAN Keratin, type I cytoskeletal 9	2	R	R.QGVDADINGLR.Q	112.306	273.569	140.127	240.214	216.418	350.379	140.529	282.041	102.972	0.999639
sp|P35527|K1C9_HUMAN	KRT9	K1C9_HUMAN Keratin, type I cytoskeletal 9	2	R	R.QVLDNLTM*EK.S	25.4187	54.2281	64.8069	94.638	86.6811	73.9193	79.3241	131.804	27.8338	0.602397
sp|P35527|K1C9_HUMAN	KRT9	K1C9_HUMAN Keratin, type I cytoskeletal 9	2	R	R.QVLDNLTM*EK.S	11.8884	29.1231	51.5196	52.467	45.9711	38.7459	50.9894	160.241	16.4035	0.758395
sp|P35527|K1C9_HUMAN	KRT9	K1C9_HUMAN Keratin, type I cytoskeletal 9	2	R	R.QVLDNLTM*EK.S	16.9556	34.922	61.9887	66.3359	62.165	58.1834	52.743	153.623	15.771	0.984792
sp|P35527|K1C9_HUMAN	KRT9	K1C9_HUMAN Keratin, type I cytoskeletal 9	2	R	R.QVLDNLTMEK.S	23.2991	95.7618	48.6465	156.581	101.619	112.009	39.8423	127.854	28.9553	0.838228
sp|P35527|K1C9_HUMAN	KRT9	K1C9_HUMAN Keratin, type I cytoskeletal 9	2	R	K.SDLEM*QYETLQEELM*ALK.K	8.82947	25.9626	23.3592	50.7886	34.7701	30.7437	26.8122	62.5981	13.9571	0.706051
sp|P35527|K1C9_HUMAN	KRT9	K1C9_HUMAN Keratin, type I cytoskeletal 9	2	R	K.SDLEM*QYETLQEELM*ALK.K	11.3666	13.9043	12.2281	30.1267	21.5764	18.8999	14.377	38.2505	11.7326	1
sp|P35527|K1C9_HUMAN	KRT9	K1C9_HUMAN Keratin, type I cytoskeletal 9	2	R	K.SDLEMQYETLQEELM*ALK.K	25.3079	89.8922	31.9224	144.315	142.334	85.8599	50.8013	152.563	26.7152	1
sp|P35527|K1C9_HUMAN	KRT9	K1C9_HUMAN Keratin, type I cytoskeletal 9	2	R	K.SDLEM*QYETLQEELMALK.K	28.953	116.613	61.2834	267.085	213.686	124.649	53.4452	235.592	32.8843	1
sp|P35527|K1C9_HUMAN	KRT9	K1C9_HUMAN Keratin, type I cytoskeletal 9	2	R	K.SDLEMQYETLQEELMALK.K	26.7952	98.0211	32.7739	231.702	164.657	99.026	36.2015	167.688	19.7714	0.967795
sp|P35527|K1C9_HUMAN	KRT9	K1C9_HUMAN Keratin, type I cytoskeletal 9	2	R	K.SDLEM*QYETLQEELM*ALKK.N	25.6452	38.3606	63.6559	114.35	81.0236	59.6208	54.7222	141.314	23.7143	1
sp|P35527|K1C9_HUMAN	KRT9	K1C9_HUMAN Keratin, type I cytoskeletal 9	2	R	K.SDLEM*QYETLQEELM*ALKK.N	15.373	23.1947	51.5428	90.5189	60.2289	36.7753	41.5645	119.766	8.92422	1
sp|P35527|K1C9_HUMAN	KRT9	K1C9_HUMAN Keratin, type I cytoskeletal 9	2	R	K.SDLEM*QYETLQEELMALKK.N	21.6217	57.7411	36.3432	232.11	139.911	72.1397	42.9829	192.857	18.2826	1
sp|P35527|K1C9_HUMAN	KRT9	K1C9_HUMAN Keratin, type I cytoskeletal 9	2	R	K.SDLEMQYETLQEELMALKK.N	55.8667	123.333	57.0975	547.599	297.067	150.632	59.7702	357.507	35.1013	1
sp|P35527|K1C9_HUMAN	KRT9	K1C9_HUMAN Keratin, type I cytoskeletal 9	1	R	R.SGGGGGGGLGSGGSIR.S	36.5296	44.5096	22.6862	54.3181	42.7934	57.2551	36.1824	49.7505	22.114	0.98687
sp|P35527|K1C9_HUMAN	KRT9	K1C9_HUMAN Keratin, type I cytoskeletal 9	1	R	K.STM*QELNSR.L	26.7941	34.7785	14.8574	43.3425	34.9978	46.3711	27.0698	46.6477	22.8004	1
sp|P35527|K1C9_HUMAN	KRT9	K1C9_HUMAN Keratin, type I cytoskeletal 9	1	R	K.STM*QELNSR.L	18.336	23.4116	9.42838	25.8771	23.7205	39.4118	14.9703	27.6826	15.0367	0.949803
sp|P35527|K1C9_HUMAN	KRT9	K1C9_HUMAN Keratin, type I cytoskeletal 9	1	R	K.STMQELNSR.L	52.5819	114.611	45.4398	128.452	102.082	142.835	57.0204	106.77	52.9965	0.985895
sp|P35527|K1C9_HUMAN	KRT9	K1C9_HUMAN Keratin, type I cytoskeletal 9	1	R	K.TLLDIDNTR.M	57.5668	123.201	53.1421	129.564	109.417	164.578	66.7861	114.627	62.5698	0.766664
sp|P35527|K1C9_HUMAN	KRT9	K1C9_HUMAN Keratin, type I cytoskeletal 9	1	R	K.TLLDIDNTR.M	55.8071	109.402	49.9225	132.227	106.92	157.011	62.2607	102.503	64.2505	0.711814
sp|P35527|K1C9_HUMAN	KRT9	K1C9_HUMAN Keratin, type I cytoskeletal 9	2	R	K.TLNDMRQEYEQLIAK.N	45.604	81.5767	47.0325	144.961	103.161	114.628	53.3483	138.027	44.4011	0.595111
sp|P35527|K1C9_HUMAN	KRT9	K1C9_HUMAN Keratin, type I cytoskeletal 9	1	R	K.VQALEEANNDLENK.I	29.6819	67.5956	63.2109	139.527	93.9557	106.197	53.7579	173.117	31.8359	0.890474
sp|P35527|K1C9_HUMAN	KRT9	K1C9_HUMAN Keratin, type I cytoskeletal 9	1	R	K.VQALEEANNDLENKIQDWYDK.K	5.50105	22.3935	32.338	68.1737	50.0565	27.3912	24.2006	86.9086	12.4109	1
sp|P35527|K1C9_HUMAN	KRT9	K1C9_HUMAN Keratin, type I cytoskeletal 9	1	R	K.VQALEEANNDLENKIQDWYDKK.G	20.1876	32.1872	101.336	260.747	148.703	58.4135	73.7879	312.819	22.9846	0.995689
sp|P35527|K1C9_HUMAN	KRT9	K1C9_HUMAN Keratin, type I cytoskeletal 9	2	R	R.YCGQLQM*IQEQISNLEAQITDVR.Q	262.952	87.5434	115.693	79.4784	119.844	440.546	58.4793	142.084	70.1952	1
sp|P35527|K1C9_HUMAN	KRT9	K1C9_HUMAN Keratin, type I cytoskeletal 9	2	R	R.YCGQLQM*IQEQISNLEAQITDVR.Q	174.903	62.3115	68.3793	62.1027	81.6032	307.286	40.943	97.5668	53.3839	0.957274
sp|Q99456|K1C12_HUMAN	KRT12	K1C12_HUMAN Keratin, type I cytoskeletal 12	1	R	R.VLDELTLTR.T	129.612	147.637	23.2436	55.2845	34.9142	159.394	22.4214	17.7215	86.2607	0.582383
sp|P0CG05|LAC2_HUMAN	IGLC2	LAC2_HUMAN Ig lambda-2 chain C regions	3	R	K.AAPSVTLFPPSSEELQANK.A	26.8472	20.1226	12.2779	483.106	39.4889	18.8619	26.9092	22.6777	32.8603	0.86712
sp|P0CG05|LAC2_HUMAN	IGLC2	LAC2_HUMAN Ig lambda-2 chain C regions	3	R	K.AAPSVTLFPPSSEELQANK.A	29.331	8.04738	6.19934	218.822	15.9727	10.8755	14.7441	11.2173	17.642	1
sp|P0CG05|LAC2_HUMAN	IGLC2	LAC2_HUMAN Ig lambda-2 chain C regions	0	U	K.ADSSPVK.A	34.7761	16.7797	20.8109	875.15	49.2193	19.8499	44.1266	25.6063	48.6979	0.987799
sp|P0CG05|LAC2_HUMAN	IGLC2	LAC2_HUMAN Ig lambda-2 chain C regions	1	R	K.AGVETTTPSK.Q	23.1089	14.5442	20.9978	550.943	40.8812	16.782	35.7828	26.2466	38.371	1
sp|P0CG05|LAC2_HUMAN	IGLC2	LAC2_HUMAN Ig lambda-2 chain C regions	4	R	R.SYSCQVTHEGSTVEK.T	78.1393	19.9394	18.0384	1100.06	66.9672	27.0425	60.0129	16.3922	74.4684	0.985786
sp|P0CG05|LAC2_HUMAN	IGLC2	LAC2_HUMAN Ig lambda-2 chain C regions	5	R	K.YAASSYLSLTPEQWK.S	58.2934	19.7095	12.6322	869.887	47.7984	27.2495	31.3973	19.3899	53.1528	1
sp|P04075-2|ALDOA_HUMAN	ALDOA	ALDOA_HUMAN Isoform 2 of Fructose-bisphosphate aldolase A	4	R	K.AAQEEYVK.R	11.094	18.697	37.8667	30.4941	61.8157	16.9333	18.6795	28.8644	13.0158	0.940928
sp|P04075-2|ALDOA_HUMAN	ALDOA	ALDOA_HUMAN Isoform 2 of Fructose-bisphosphate aldolase A	8	R	K.GVVPLAGTNGETTTQGLDGLSER.C	14.1844	29.3575	37.7188	35.1762	49.9284	35.0968	13.0892	26.6628	16.5296	1
sp|P04075-2|ALDOA_HUMAN	ALDOA	ALDOA_HUMAN Isoform 2 of Fructose-bisphosphate aldolase A	6	R	K.IGEHTPSALAIM*ENANVLAR.Y	5.72776	9.77197	12.6527	20.463	18.8839	13.1741	9.43903	8.34004	8.75147	0.895168
sp|P04075-2|ALDOA_HUMAN	ALDOA	ALDOA_HUMAN Isoform 2 of Fructose-bisphosphate aldolase A	6	R	K.IGEHTPSALAIM*ENANVLAR.Y	9.74523	13.6648	19.8215	22.0204	21.2522	18.9329	7.29681	9.14398	10.1665	0.895529
sp|P04075-2|ALDOA_HUMAN	ALDOA	ALDOA_HUMAN Isoform 2 of Fructose-bisphosphate aldolase A	7	R	R.LQSIGTENTEENRR.F	12.0099	14.0126	21.0424	18.0327	34.3369	19.4606	12.4518	17.987	10.7948	1
sp|P09525|ANXA4_HUMAN	ANXA4	ANXA4_HUMAN Annexin A4	1	R	K.AASGFNAM*EDAQTLR.K	14.5791	14.6005	12.4892	42.1659	43.3357	22.1281	13.578	16.4471	13.4804	1
sp|P09525|ANXA4_HUMAN	ANXA4	ANXA4_HUMAN Annexin A4	2	R	K.GDTSGDYRK.V	5.87777	14.247	12.2739	47.498	51.2878	22.0115	18.426	18.8004	16.067	1
sp|P09525|ANXA4_HUMAN	ANXA4	ANXA4_HUMAN Annexin A4	2	R	K.GLGTDDNTLIR.V	26.7406	38.3052	30.9502	66.0018	79.6012	39.6181	37.7209	52.5159	27.7422	0.624358
sp|P09525|ANXA4_HUMAN	ANXA4	ANXA4_HUMAN Annexin A4	2	R	K.SAYFAEK.L	19.0395	19.2933	28.8742	85.3603	83.7274	33.1187	31.3621	38.3369	19.2823	1
sp|P02649|APOE_HUMAN	APOE	APOE_HUMAN Apolipoprotein E	1	R	R.AATVGSLAGQPLQER.A	10.7661	21.9062	14.3398	24.7779	35.3245	16.8515	19.8493	29.1234	15.1795	1
sp|P02649|APOE_HUMAN	APOE	APOE_HUMAN Apolipoprotein E	0	U	R.AKLEEQAQQIR.L	25.0544	52.7231	47.7744	96.3502	94.9799	45.8784	79.4729	103.991	24.9657	0.737912
sp|P02649|APOE_HUMAN	APOE	APOE_HUMAN Apolipoprotein E	3	R	K.AYKSELEEQLTPVAEETR.A	8.37501	29.8168	27.507	53.7122	64.3848	18.2609	56.2767	61.457	19.0232	0.916419
sp|P02649|APOE_HUMAN	APOE	APOE_HUMAN Apolipoprotein E	3	R	R.DADDLQK.R	17.2967	67.5295	88.164	167.883	222.024	52.6424	139.274	222.644	31.1353	1
sp|P02649|APOE_HUMAN	APOE	APOE_HUMAN Apolipoprotein E	3	R	K.ELQAAQAR.L	21.4028	46.819	52.8917	59.8174	60.9211	62.4301	44.7793	61.3845	30.9322	0.994397
sp|P02649|APOE_HUMAN	APOE	APOE_HUMAN Apolipoprotein E	3	R	R.GEVQAM*LGQSTEELR.V	25.647	71.939	32.2024	88.9705	92.8529	46.3542	62.9545	86.0421	27.9773	0.952932
sp|P02649|APOE_HUMAN	APOE	APOE_HUMAN Apolipoprotein E	3	R	R.GEVQAMLGQSTEELR.V	11.1714	29.0957	11.6087	32.845	36.2071	18.7015	22.7373	21.1444	14.2255	0.979501
sp|P02649|APOE_HUMAN	APOE	APOE_HUMAN Apolipoprotein E	3	R	R.LAVYQAGAR.E	18.3156	48.2371	24.395	57.0975	68.695	40.8514	47.114	58.7754	28.2751	0.648523
sp|P02649|APOE_HUMAN	APOE	APOE_HUMAN Apolipoprotein E	0	U	R.LDEVKEQVAEVR.A	20.4066	70.1959	84.4093	167.897	154.632	53.1166	142.314	199.807	33.7012	0.77566
sp|P02649|APOE_HUMAN	APOE	APOE_HUMAN Apolipoprotein E	0	U	K.LEEQAQQIR.L	9.07647	33.5941	21.7984	55.7802	57.3495	27.4623	30.7485	50.5323	14.941	0.634982
sp|P02649|APOE_HUMAN	APOE	APOE_HUMAN Apolipoprotein E	3	R	R.LGADM*EDVCGR.L	0	22.4649	21.6194	24.1747	63.9927	32.4467	19.5509	23.8605	13.0263	0.944884
sp|P02649|APOE_HUMAN	APOE	APOE_HUMAN Apolipoprotein E	3	R	R.LGPLVEQGR.V	25.9107	65.8989	35.6802	91.2472	93.5812	48.1718	67.1647	79.6016	32.2757	0.941463
sp|P02649|APOE_HUMAN	APOE	APOE_HUMAN Apolipoprotein E	0	U	R.LQAEAFQAR.L	30.4801	76.045	41.7722	93.4001	99.0377	49.3586	64.5135	90.138	40.353	1
sp|P02649|APOE_HUMAN	APOE	APOE_HUMAN Apolipoprotein E	0	U	R.QWAGLVEK.V	15.9655	36.3193	31.7538	56.0022	65.3911	26.3595	42.8264	60.373	18.6126	1
sp|P02649|APOE_HUMAN	APOE	APOE_HUMAN Apolipoprotein E	3	R	K.SELEEQLTPVAEETR.A	21.2241	35.7428	26.9708	43.4299	52.7363	25.3399	36.8	49.2838	16.2074	0.828506
sp|P02649|APOE_HUMAN	APOE	APOE_HUMAN Apolipoprotein E	0	U	K.SWFEPLVEDM*QR.Q	7.80133	20.2455	9.32328	17.6908	25.4721	13.4133	11.8219	20.7724	8.35704	0.830662
sp|P02649|APOE_HUMAN	APOE	APOE_HUMAN Apolipoprotein E	0	U	K.VQAAVGTSAAPVPSDNH.-	18.0869	60.1188	10.3113	41.5991	57.4093	47.559	34.2538	31.8251	23.3599	1
sp|P02649|APOE_HUMAN	APOE	APOE_HUMAN Apolipoprotein E	3	R	R.WVQTLSEQVQEELLSSQVTQELR.A	16.0595	139.245	21.6086	129.432	100.908	64.0535	42.2616	60.6746	37.9838	0.996328
sp|P05023|AT1A1_HUMAN	ATP1A1	AT1A1_HUMAN Sodium/potassium-transporting ATPase subunit alpha-1	3	R	R.AVAGDASESALLK.C	7.37204	17.93	17.8373	29.6686	34.4057	19.0709	17.5324	29.7518	13.0269	0.54179
sp|P05023|AT1A1_HUMAN	ATP1A1	AT1A1_HUMAN Sodium/potassium-transporting ATPase subunit alpha-1	3	R	R.GIVVYTGDR.T	11.5193	25.1466	9.98366	32.586	29.7828	24.3653	16.3905	18.1388	21.1347	1
sp|P05023|AT1A1_HUMAN	ATP1A1	AT1A1_HUMAN Sodium/potassium-transporting ATPase subunit alpha-1	3	R	K.IVEIPFNSTNK.Y	24.524	67.0093	55.062	119.157	102.357	50.5605	48.5388	87.3602	34.5618	0.977938
sp|P05023|AT1A1_HUMAN	ATP1A1	AT1A1_HUMAN Sodium/potassium-transporting ATPase subunit alpha-1	6	R	R.LNIPVSQVNPR.D	13.5697	30.2127	28.4565	44.2277	43.3995	35.1792	29.8063	29.1006	20.7058	0.543228
sp|P05023|AT1A1_HUMAN	ATP1A1	AT1A1_HUMAN Sodium/potassium-transporting ATPase subunit alpha-1	10	R	K.QAADM*ILLDDNFASIVTGVEEGR.L	8.98645	15.2827	9.8447	18.9716	22.1735	18.4166	4.75151	12.46	9.73569	0.901542
sp|P05023|AT1A1_HUMAN	ATP1A1	AT1A1_HUMAN Sodium/potassium-transporting ATPase subunit alpha-1	9	R	R.QGAIVAVTGDGVNDSPALK.K	20.8814	37.9117	51.033	72.3015	106.525	42.2382	46.2877	66.9316	24.6833	1
sp|P05023|AT1A1_HUMAN	ATP1A1	AT1A1_HUMAN Sodium/potassium-transporting ATPase subunit alpha-1	10	R	K.VDNSSLTGESEPQTR.S	25.4053	44.8977	26.5869	59.6438	83.951	36.6303	26.4787	36.4253	25.9468	1
sp|P50993|AT1A2_HUMAN	ATP1A2	AT1A2_HUMAN Sodium/potassium-transporting ATPase subunit alpha-2	2	R	K.AGQENISVSK.R	277.384	21.969	30.525	35.5287	59.7455	21.4332	33.667	24.7732	17.0384	0.864673
sp|P50993|AT1A2_HUMAN	ATP1A2	AT1A2_HUMAN Sodium/potassium-transporting ATPase subunit alpha-2	2	R	R.DTAGDASESALLK.C	13.6968	15.9852	20.3435	53.085	100.929	17.348	27.1572	29.3885	19.6785	0.849677
sp|P50993|AT1A2_HUMAN	ATP1A2	AT1A2_HUMAN Sodium/potassium-transporting ATPase subunit alpha-2	1	R	K.LSLDELGR.K	54.2203	67.4321	38.656	121.407	199.903	76.9841	62.799	53.0794	58.755	1
sp|P50993|AT1A2_HUMAN	ATP1A2	AT1A2_HUMAN Sodium/potassium-transporting ATPase subunit alpha-2	1	R	K.LSLDELGR.K	44.3555	51.4919	27.8522	90.7833	149.056	54.9615	38.9171	38.3063	47.8905	1
sp|P50993|AT1A2_HUMAN	ATP1A2	AT1A2_HUMAN Sodium/potassium-transporting ATPase subunit alpha-2	1	R	R.SPEFTHENPLETR.N	22.3006	18.6192	16.1912	25.19	58.2048	18.2475	16.7635	19.5302	30.3294	0.996974
sp|P06733|ENOA_HUMAN	ENO1	ENOA_HUMAN Alpha-enolase	13	R	R.AAVPSGASTGIYEALELR.D	55.1278	79.9916	166.544	131.497	150.108	144.032	70.9614	74.8867	67.1565	0.933871
sp|P06733|ENOA_HUMAN	ENO1	ENOA_HUMAN Alpha-enolase	1	R	R.IEEELGSK.A	34.075	53.6888	162.992	115.165	106.202	65.0645	85.931	102.143	38.0097	1
sp|P06733|ENOA_HUMAN	ENO1	ENOA_HUMAN Alpha-enolase	1	R	R.IEEELGSK.A	9.4437	15.6337	43.9373	34.8333	36.9866	21.7403	22.8576	27.3771	10.1382	1
sp|P06733|ENOA_HUMAN	ENO1	ENOA_HUMAN Alpha-enolase	1	R	K.TIAPALVSK.K	38.3747	62.8063	136.533	103.868	110.534	74.7818	67.4245	74.0725	41.2871	0.681415
sp|P62873|GBB1_HUMAN	GNB1	GBB1_HUMAN Guanine nucleotide-binding protein G(I)/G(S)/G(T) subunit beta-1	9	R	K.LIIWDSYTTNK.M	40.5134	67.9785	81.7865	135.812	133.714	86.6479	71.8495	105.103	43.4929	0.82921
sp|Q06830|PRDX1_HUMAN	PRDX1	PRDX1_HUMAN Peroxiredoxin-1	0	U	K.ADEGISFR.G	43.9587	32.8046	60.9739	53.8641	43.9729	49.2298	25.2742	31.0056	26.2267	0.879516
sp|Q06830|PRDX1_HUMAN	PRDX1	PRDX1_HUMAN Peroxiredoxin-1	0	U	K.ATAVM*PDGQFK.D	13.9545	19.7601	32.3312	46.6726	48.9902	34.6164	32.8042	28.9862	17.5712	0.696881
sp|Q06830|PRDX1_HUMAN	PRDX1	PRDX1_HUMAN Peroxiredoxin-1	0	U	K.IGHPAPNFK.A	53.0375	82.632	370.966	286.909	298.333	125.526	192.43	293.819	58.33	0.710394
sp|Q06830|PRDX1_HUMAN	PRDX1	PRDX1_HUMAN Peroxiredoxin-1	2	R	R.SVDETLR.L	42.4393	53.856	79.9153	77.7981	66.1647	73.7469	51.9361	48.368	32.0463	0.97344
sp|Q06830|PRDX1_HUMAN	PRDX1	PRDX1_HUMAN Peroxiredoxin-1	0	U	R.TIAQDYGVLK.A	9.58606	16.7787	44.6481	41.7676	38.0906	29.8773	22.3855	31.7707	15.0417	1
sp|P32119|PRDX2_HUMAN	PRDX2	PRDX2_HUMAN Peroxiredoxin-2	0	U	R.GLFIIDGK.G	20.3642	34.9026	67.0273	62.8256	55.3145	50.771	39.645	38.0184	17.8381	0.830311
sp|P08195-4|4F2_HUMAN	SLC3A2	4F2_HUMAN Isoform 4 of 4F2 cell-surface antigen heavy chain	6	R	K.ADLLLSTQPGREEGSPLELER.L	14.3841	20.3577	9.76248	28.4275	25.4217	20.3709	17.7877	13.3515	16.0502	1
sp|P08195-4|4F2_HUMAN	SLC3A2	4F2_HUMAN Isoform 4 of 4F2 cell-surface antigen heavy chain	6	R	K.ADLLLSTQPGREEGSPLELER.L	20.8549	25.3096	14.5652	46.32	42.8425	33.4573	21.2097	24.6112	19.7891	1
sp|P08195-4|4F2_HUMAN	SLC3A2	4F2_HUMAN Isoform 4 of 4F2 cell-surface antigen heavy chain	5	R	R.VILDLTPNYR.G	6.65016	11.7826	7.76963	15.3307	15.8149	17.7453	10.7465	10.23	7.40669	0.82748
sp|Q96P63|SPB12_HUMAN	SERPINB12	SPB12_HUMAN Serpin B12	2	R	R.ADLTGISPSPNLYLSK.I	75.1389	137.426	240.791	287.367	238.344	182.732	126.048	269.141	78.3199	0.840683
sp|Q96P63|SPB12_HUMAN	SERPINB12	SPB12_HUMAN Serpin B12	2	R	R.FTLEDSYDLNSILQDM*GITDIFDETR.A	11.5769	24.4465	16.0151	32.3953	20.6812	38.6594	9.69502	17.0078	16.8808	0.97465
sp|Q96P63|SPB12_HUMAN	SERPINB12	SPB12_HUMAN Serpin B12	2	R	K.GLEELER.K	38.0009	64.2323	86.8527	96.26	62.1393	334.075	56.7544	71.0243	33.9835	0.772555
sp|Q96P63|SPB12_HUMAN	SERPINB12	SPB12_HUMAN Serpin B12	2	R	R.IGFIEEVK.A	19.2602	48.0203	124.304	91.4795	83.2585	48.9973	65.1625	139.456	23.5681	0.995478
sp|Q96P63|SPB12_HUMAN	SERPINB12	SPB12_HUMAN Serpin B12	2	R	K.NIFFSPLSLSAALGM*VR.L	15.9584	23.5901	14.3604	46.1138	20.4268	37.7617	9.66137	14.7939	16.2636	1
sp|Q96P63|SPB12_HUMAN	SERPINB12	SPB12_HUMAN Serpin B12	2	R	K.TDYTLSIANR.L	29.331	42.5474	58.8011	58.762	55.3179	54.9337	40.5375	51.8789	28.7082	0.819872
sp|Q96P63|SPB12_HUMAN	SERPINB12	SPB12_HUMAN Serpin B12	2	R	K.TDYTLSIANR.L	19.298	37.5503	32.9987	41.2528	42.2936	40.9985	30.8549	30.4794	19.3544	0.994064
sp|Q96P63|SPB12_HUMAN	SERPINB12	SPB12_HUMAN Serpin B12	2	R	K.TFVEVDENGTQAAAATGAVVSER.S	11.9239	26.372	34.8917	37.5584	30.2545	28.0356	15.5582	24.6063	12.2905	1
sp|Q96P63|SPB12_HUMAN	SERPINB12	SPB12_HUMAN Serpin B12	2	R	K.TQTILFYGR.V	44.6224	41.8892	35.4395	48.6028	52.2194	54.3879	29.7633	49.746	29.4974	0.863904
sp|Q12805|FBLN3_HUMAN	EFEMP1	FBLN3_HUMAN EGF-containing fibulin-like extracellular matrix protein 1	4	R	R.NPCQDPYILTPENR.C	7.46093	14.0131	7.65075	17.8083	20.6472	17.3595	12.9804	2.49244	11.6825	1
sp|Q12805|FBLN3_HUMAN	EFEMP1	FBLN3_HUMAN EGF-containing fibulin-like extracellular matrix protein 1	4	R	R.NPCQDPYILTPENR.C	9.82517	11.971	8.68332	17.0451	24.0319	17.5435	12.8724	1.99459	13.8711	0.812477
sp|P02787|TRFE_HUMAN	TF	TRFE_HUMAN Serotransferrin	2	R	K.ADRDQYELLCLDNTR.K	5.6021	10.1786	10.4029	11.2145	16.1644	20.1657	21.3357	7.43362	30.3294	1
sp|P02787|TRFE_HUMAN	TF	TRFE_HUMAN Serotransferrin	2	R	K.ADRDQYELLCLDNTR.K	2.26858	14.6056	15.6977	15.5379	18.2301	20.1234	24.622	9.41491	49.0399	1
sp|Q09666|AHNK_HUMAN	AHNAK	AHNK_HUMAN Neuroblast differentiation-associated protein AHNAK	0	U	K.ADVDISGPK.I	28.0959	34.8225	125.168	105.842	104.525	66.614	68.7699	85.8708	22.4767	0.774804
sp|P07355-2|ANXA2_HUMAN	ANXA2	ANXA2_HUMAN Isoform 2 of Annexin A2	18	R	K.AYTNFDAER.D	22.4743	32.3644	26.0899	89.1399	81.3736	80.2088	31.6359	37.6222	32.4865	1
sp|P07355-2|ANXA2_HUMAN	ANXA2	ANXA2_HUMAN Isoform 2 of Annexin A2	18	R	K.AYTNFDAERDALNIETAIK.T	11.2706	25.858	17.7617	67.2652	34.0744	40.7627	17.3213	26.8516	14.3988	0.601206
sp|P07355-2|ANXA2_HUMAN	ANXA2	ANXA2_HUMAN Isoform 2 of Annexin A2	18	R	R.DALNIETAIK.T	20.6861	29.7344	59.732	107.387	122.359	43.3896	52.9349	79.7833	20.8603	0.776013
sp|P07355-2|ANXA2_HUMAN	ANXA2	ANXA2_HUMAN Isoform 2 of Annexin A2	14	R	K.GVDEVTIVNILTNR.S	37.5607	66.1204	38.4125	139.73	100.853	110.843	37.7187	46.6966	39.7742	0.871666
sp|P07355-2|ANXA2_HUMAN	ANXA2	ANXA2_HUMAN Isoform 2 of Annexin A2	18	R	K.LSLEGDHSTPPSAYGSVK.A	17.3547	50.4782	25.4391	102.766	85.105	55.6328	36.6634	37.1154	26.1414	0.818067
sp|P07355-2|ANXA2_HUMAN	ANXA2	ANXA2_HUMAN Isoform 2 of Annexin A2	14	R	R.QDIAFAYQR.R	18.1515	37.7026	28.547	64.1678	64.6104	62.3792	21.9615	34.9848	20.1268	0.639361
sp|P07355-2|ANXA2_HUMAN	ANXA2	ANXA2_HUMAN Isoform 2 of Annexin A2	9	R	R.RAEDGSVIDYELIDQDAR.D	19.2043	23.5504	21.932	52.3174	38.3331	36.2095	22.2787	19.8895	17.3772	0.992357
sp|P07355-2|ANXA2_HUMAN	ANXA2	ANXA2_HUMAN Isoform 2 of Annexin A2	9	R	R.RAEDGSVIDYELIDQDAR.D	9.12458	14.4219	7.19339	19.8138	14.6474	21.183	11.7888	13.747	8.72272	1
sp|P07355-2|ANXA2_HUMAN	ANXA2	ANXA2_HUMAN Isoform 2 of Annexin A2	9	R	R.RAEDGSVIDYELIDQDAR.D	7.773	12.8536	7.70958	19.955	20.9378	25.8262	8.60607	15.6357	10.2438	1
sp|P07355-2|ANXA2_HUMAN	ANXA2	ANXA2_HUMAN Isoform 2 of Annexin A2	3	R	R.SEVDM*LK.I	23.5763	32.213	53.0409	126.992	137.27	66.6681	50.3356	68.5038	29.703	0.850198
sp|P07355-2|ANXA2_HUMAN	ANXA2	ANXA2_HUMAN Isoform 2 of Annexin A2	3	R	K.SLYYYIQQDTK.G	17.0838	34.0847	33.3253	109.374	95.5535	59.0705	39.251	47.501	25.9356	0.896754
sp|P07355-2|ANXA2_HUMAN	ANXA2	ANXA2_HUMAN Isoform 2 of Annexin A2	3	R	K.SLYYYIQQDTK.G	16.1506	15.4303	15.031	53.492	53.5727	27.9576	22.278	28.1134	12.5338	0.876201
sp|P07355-2|ANXA2_HUMAN	ANXA2	ANXA2_HUMAN Isoform 2 of Annexin A2	13	R	K.TDLEKDIISDTSGDFRK.L	17.0999	30.2599	76.5222	176.826	123.484	47.7912	72.8586	123.469	21.1376	0.841161
sp|P07355-2|ANXA2_HUMAN	ANXA2	ANXA2_HUMAN Isoform 2 of Annexin A2	15	R	R.TNQELQEINR.V	31.3199	48.3161	38.1044	93.6066	83.7759	74.5389	37.5116	50.1204	28.5737	0.782147
sp|P0C0L4|CO4A_HUMAN	C4A	CO4A_HUMAN Complement C4-A	4	R	K.AEFQDALEK.L	8.80414	15.3578	17.6868	19.2294	45.9949	25.4318	29.4784	24.8515	18.8799	0.897708
sp|P0C0L4|CO4A_HUMAN	C4A	CO4A_HUMAN Complement C4-A	3	R	K.LGQYASPTAK.R	26.0747	30.3827	45.9324	39.1828	62.877	40.0197	42.003	52.0043	29.7635	0.899473
sp|P0C0L4|CO4A_HUMAN	C4A	CO4A_HUMAN Complement C4-A	3	R	K.LTSLSDR.Y	22.8413	34.4442	25.3344	26.4391	68.5543	41.7654	34.4607	30.5683	56.1079	1
sp|P0C0L4|CO4A_HUMAN	C4A	CO4A_HUMAN Complement C4-A	3	R	R.VEASISK.A	29.6911	42.7695	50.3332	50.1735	102.438	61.4946	55.3482	60.4514	46.3284	0.600686
sp|P15924|DESP_HUMAN	DSP	DESP_HUMAN Desmoplakin	2	R	R.AELIVQPELK.Y	54.4427	91.4207	271.319	192.814	157.928	127.308	120.369	186.017	61.0578	0.93629
sp|P15924|DESP_HUMAN	DSP	DESP_HUMAN Desmoplakin	2	R	R.AEM*DM*VAWGVDLASVEQHINSHR.G	13.7215	24.5772	14.3563	24.8444	14.9906	33.1452	9.61963	13.3839	15.669	0.77336
sp|P15924|DESP_HUMAN	DSP	DESP_HUMAN Desmoplakin	2	R	R.ALLQAILQTEDM*LK.V	67.4809	201.228	221.673	443.029	229.988	289.467	131.562	222.55	103.249	0.631512
sp|P15924|DESP_HUMAN	DSP	DESP_HUMAN Desmoplakin	1	R	R.AQIDNLTR.E	60.5648	113.543	225.479	125.136	81.4396	155.579	72.4266	104.839	61.1949	0.891263
sp|P15924|DESP_HUMAN	DSP	DESP_HUMAN Desmoplakin	2	R	K.AQQIHSQTSQQYPLYDLDLGK.F	13.4452	29.6793	35.4277	62.0464	45.6866	53.649	22.1599	35.4774	19.9539	1
sp|P15924|DESP_HUMAN	DSP	DESP_HUMAN Desmoplakin	2	R	R.AVTGYNDPETGNIISLFQAM*NK.E	17.4482	30.777	65.7938	70.2417	59.0114	40.1338	51.7859	66.6225	23.9053	1
sp|P15924|DESP_HUMAN	DSP	DESP_HUMAN Desmoplakin	2	R	R.AVTGYNDPETGNIISLFQAM*NK.E	22.9818	27.9132	66.8858	71.7852	56.5626	38.6246	38.5272	72.747	25.4231	1
sp|P15924|DESP_HUMAN	DSP	DESP_HUMAN Desmoplakin	2	R	R.AVTGYNDPETGNIISLFQAMNK.E	19.8384	45.0581	38.2085	97.3311	62.256	56.8561	20.3011	34.9411	20.6892	0.791769
sp|P15924|DESP_HUMAN	DSP	DESP_HUMAN Desmoplakin	2	R	K.DMLANFR.G	28.6684	59.2251	92.8878	79.14	65.2523	86.4873	26.0945	62.1262	24.9601	1
sp|P15924|DESP_HUMAN	DSP	DESP_HUMAN Desmoplakin	2	R	R.ETQSQLETER.S	8.32445	17.9629	29.5058	21.8775	18.8201	26.1092	15.6067	24.7242	11.3369	0.839369
sp|P15924|DESP_HUMAN	DSP	DESP_HUMAN Desmoplakin	2	R	R.EYENELAK.V	10.9671	24.3569	81.3299	62.6091	42.5734	31.6534	35.6567	66.0841	11.9578	0.55354
sp|P15924|DESP_HUMAN	DSP	DESP_HUMAN Desmoplakin	2	R	K.FGDSNTVMR.F	18.5537	43.7558	49.5293	68.0991	46.7906	66.6533	20.6759	32.1773	23.0584	1
sp|P15924|DESP_HUMAN	DSP	DESP_HUMAN Desmoplakin	2	R	R.FLSEMLK.S	23.5742	56.443	107.02	112.147	73.4927	79.2304	38.3498	75.091	26.6726	0.975458
sp|P15924|DESP_HUMAN	DSP	DESP_HUMAN Desmoplakin	2	R	K.GFFDPNTEENLTYLQLK.E	23.1978	39.9745	90.258	96.4535	57.7936	62.5414	48.5266	72.5872	26.2693	1
sp|P15924|DESP_HUMAN	DSP	DESP_HUMAN Desmoplakin	2	R	K.GFFDPNTEENLTYLQLK.E	25.4478	53.4671	102.939	124.789	75.5872	75.9014	55.7738	96.4966	32.201	1
sp|P15924|DESP_HUMAN	DSP	DESP_HUMAN Desmoplakin	2	R	R.GIVDSITGQR.L	18.7032	21.3806	27.5239	33.4109	26.0812	32.4362	21.0495	20.1102	13.5466	1
sp|P15924|DESP_HUMAN	DSP	DESP_HUMAN Desmoplakin	2	R	K.GLIDYETFK.E	10.5427	23.6862	76.5372	51.759	33.8309	30.7816	16.4305	39.8241	13.5489	1
sp|P15924|DESP_HUMAN	DSP	DESP_HUMAN Desmoplakin	2	R	R.GLVGIEFK.E	30.1073	56.4043	113.875	108.432	87.0648	77.3237	50.942	102.603	28.7573	0.677568
sp|P15924|DESP_HUMAN	DSP	DESP_HUMAN Desmoplakin	2	R	K.IEVLEEELR.L	32.2804	51.8434	92.1455	78.6088	58.381	69.9624	44.4874	69.6589	27.8551	0.875494
sp|P15924|DESP_HUMAN	DSP	DESP_HUMAN Desmoplakin	2	R	K.LASLEELK.R	10.0041	32.8588	181.609	71.5482	109.38	22.4942	82.4015	115.509	14.723	1
sp|P15924|DESP_HUMAN	DSP	DESP_HUMAN Desmoplakin	2	R	R.LEDELNR.A	53.342	104.468	169.462	151.954	99.9137	134.281	89.7086	133.8	53.685	0.912918
sp|P15924|DESP_HUMAN	DSP	DESP_HUMAN Desmoplakin	2	R	K.LGIYEAMK.I	29.4197	51.086	123.516	125.247	91.0255	92.9084	54.3268	79.3177	31.4692	0.920649
sp|P15924|DESP_HUMAN	DSP	DESP_HUMAN Desmoplakin	2	R	K.LGIYEAMK.I	10.7428	29.5058	62.4315	67.8835	50.5852	49.9994	31.3508	49.0975	18.6837	0.893639
sp|P15924|DESP_HUMAN	DSP	DESP_HUMAN Desmoplakin	1	R	R.LNDSILQATEQR.R	5.67364	10.9806	18.4541	15.7455	10.9913	19.9634	8.25817	14.5775	5.68634	1
sp|P15924|DESP_HUMAN	DSP	DESP_HUMAN Desmoplakin	2	R	R.LPVDIAYK.R	43.492	81.2448	194.586	185.344	144.337	104.099	86.3351	174.536	51.3557	0.928688
sp|P15924|DESP_HUMAN	DSP	DESP_HUMAN Desmoplakin	2	R	R.LPVEEAYK.R	22.2705	41.9933	134.695	83.6368	86.1989	50.894	66.4421	108.988	25.869	1
sp|P15924|DESP_HUMAN	DSP	DESP_HUMAN Desmoplakin	2	R	R.MSQLEVK.E	17.7139	36.0021	75.5465	63.2414	43.8565	48.9296	32.2822	49.5049	19.8795	1
sp|P15924|DESP_HUMAN	DSP	DESP_HUMAN Desmoplakin	1	R	K.NATILELR.S	8.27693	15.4023	30.0648	24.6003	20.8514	23.8534	14.1407	17.8982	8.13676	0.896077
sp|P15924|DESP_HUMAN	DSP	DESP_HUMAN Desmoplakin	1	R	R.QLLQEQESVK.Q	10.5944	33.2338	116.238	75.9528	44.6736	42.2682	56.5333	99.4924	9.44162	1
sp|P15924|DESP_HUMAN	DSP	DESP_HUMAN Desmoplakin	2	R	R.QVQNLVNK.S	26.1722	42.8794	78.8841	62.6491	56.3426	53.6518	46.7428	56.4531	14.7452	0.997235
sp|P15924|DESP_HUMAN	DSP	DESP_HUMAN Desmoplakin	2	R	K.SAIYQLEEEYENLLK.A	11.3174	30.6088	73.0079	60.6306	42.2843	36.8602	26.0983	47.651	15.5854	0.704784
sp|P15924|DESP_HUMAN	DSP	DESP_HUMAN Desmoplakin	1	R	R.SQLQISNNR.T	22.2726	53.6541	65.0009	52.3978	41.8998	70.4425	37.9646	45.3072	19.5733	0.978487
sp|P15924|DESP_HUMAN	DSP	DESP_HUMAN Desmoplakin	2	R	K.SVEEVASEIQPFLR.G	16.1051	24.1654	57.3656	32.3076	19.6238	33.2668	16.2352	19.6314	12.2823	0.914868
sp|P15924|DESP_HUMAN	DSP	DESP_HUMAN Desmoplakin	2	R	K.SVQNDSQAIAEVLNQLK.D	22.6893	57.7954	87.2107	130.183	85.1847	66.5377	50.3058	124.674	23.4729	0.681961
sp|P15924|DESP_HUMAN	DSP	DESP_HUMAN Desmoplakin	2	R	K.TIADLELHYQEFIR.N	33.1101	56.5768	58.244	76.7979	31.3948	83.7875	31.5222	33.0681	26.3948	0.969171
sp|P15924|DESP_HUMAN	DSP	DESP_HUMAN Desmoplakin	2	R	K.TIADLELHYQEFIR.N	56.3347	119.818	134.11	134.669	70.3229	166.542	55.8083	79.6586	63.0572	1
sp|P15924|DESP_HUMAN	DSP	DESP_HUMAN Desmoplakin	1	R	R.TLELQGLINDLQR.E	10.165	26.9724	24.8832	33.1345	19.5919	39.0379	13.5389	14.0689	11.0146	0.647716
sp|P15924|DESP_HUMAN	DSP	DESP_HUMAN Desmoplakin	2	R	R.TM*IQSPSGVILQEAADVHAR.Y	30.1992	41.5911	37.5254	50.5896	45.1296	63.2344	24.8076	26.5212	74.3873	0.827161
sp|P15924|DESP_HUMAN	DSP	DESP_HUMAN Desmoplakin	2	R	R.TMIQSPSGVILQEAADVHAR.Y	13.6992	20.7658	18.373	37.1171	30.2015	28.5802	10.28	16.8031	8.0284	1
sp|P15924|DESP_HUMAN	DSP	DESP_HUMAN Desmoplakin	2	R	K.VTQLTDR.W	33.4292	69.4457	65.2574	91.4533	75.2156	89.1332	53.1399	66.3286	41.2769	0.738521
sp|P15924|DESP_HUMAN	DSP	DESP_HUMAN Desmoplakin	2	R	R.YIELLTR.S	80.5562	109.499	127.505	137.526	95.4864	175.095	63.2114	82.4461	59.6421	0.998836
sp|P35241-5|RADI_HUMAN	RDX	RADI_HUMAN Isoform 5 of Radixin	5	R	K.APDFVFYAPR.L	6.7183	12.0733	9.3886	25.9508	15.2105	14.8156	7.12729	12.6688	10.4626	0.86243
sp|P35241-5|RADI_HUMAN	RDX	RADI_HUMAN Isoform 5 of Radixin	5	R	K.IGFPWSEIR.N	22.4245	42.0927	26.5274	91.0104	60.6062	52.5619	22.3901	28.6377	19.6519	0.941981
sp|P35241-5|RADI_HUMAN	RDX	RADI_HUMAN Isoform 5 of Radixin	7	R	R.LFFLQVK.E	8.42798	24.4758	19.4402	93.5894	43.0246	30.9434	17.628	23.5917	16.58	0.843169
sp|P26038|MOES_HUMAN	MSN	MOES_HUMAN Moesin	0	U	R.ALELEQER.K	19.6895	25.1472	17.3618	62.8759	52.9482	41.9142	23.5427	29.4371	24.5095	1
sp|P26038|MOES_HUMAN	MSN	MOES_HUMAN Moesin	0	U	K.ALTSELANAR.D	11.8951	16.109	12.7317	34.7779	31.3684	26.6704	13.9735	13.9537	16.7269	1
sp|P26038|MOES_HUMAN	MSN	MOES_HUMAN Moesin	0	U	K.FYPEDVSEELIQDITQR.L	25.6965	48.3861	22.4988	94.3693	68.4528	48.3882	19.0793	23.178	27.3388	0.819101
sp|Q9NZT1|CALL5_HUMAN	CALML5	CALL5_HUMAN Calmodulin-like protein 5	1	R	K.AFSAVDTDGNGTINAQELGAALK.A	9.53701	10.6759	21.4113	21.9286	14.0342	19.5028	11.5137	23.1147	8.45693	0.843226
sp|Q9NZT1|CALL5_HUMAN	CALML5	CALL5_HUMAN Calmodulin-like protein 5	1	R	R.EADVDQDGRVNYEEFAR.M	35.3766	62.4855	70.1004	26.7083	33.0029	50.1467	20.1728	26.6686	18.4196	1
sp|Q9NZT1|CALL5_HUMAN	CALML5	CALL5_HUMAN Calmodulin-like protein 5	1	R	R.VNYEEFAR.M	12.7149	22.127	55.5359	16.3357	28.5051	34.1896	17.5715	24.6369	12.6257	1
sp|Q9NQ84-2|GPC5C_HUMAN	GPRC5C	GPC5C_HUMAN Isoform 2 of G-protein coupled receptor family C group 5 member C	3	R	K.AFSM*DEPVAAK.R	16.003	25.6171	10.2947	13.7295	21.1921	14.918	15.2456	13.6653	10.383	0.539792
sp|P04040|CATA_HUMAN	CAT	CATA_HUMAN Catalase	0	U	R.AFYVNVLNEEQR.K	6.82583	14.4972	11.0385	22.833	18.2098	21.0035	10.2801	12.1566	9.61589	0.649527
sp|P04040|CATA_HUMAN	CAT	CATA_HUMAN Catalase	0	U	R.FNTANDDNVTQVR.A	24.5663	46.583	42.568	56.8801	40.5198	50.9513	29.0438	51.8275	24.3245	0.739532
sp|P04040|CATA_HUMAN	CAT	CATA_HUMAN Catalase	0	U	R.GPLLVQDVVFTDEM*AHFDR.E	41.7226	77.6913	40.3043	78.6962	63.1898	95.9393	44.2971	70.8429	42.2608	1
sp|P04040|CATA_HUMAN	CAT	CATA_HUMAN Catalase	0	U	R.LSQEDPDYGIR.D	46.5208	77.5136	68.7759	92.8107	74.6142	110.926	59.7403	85.6877	45.656	1
sp|P04040|CATA_HUMAN	CAT	CATA_HUMAN Catalase	0	U	K.NLSVEDAAR.L	66.4935	78.4849	69.0356	101.577	86.6327	116.238	57.9698	98.758	49.5658	1
sp|P06396|GELS_HUMAN	GSN	GELS_HUMAN Gelsolin	6	R	K.AGALNSNDAFVLK.T	10.6183	16.8229	25.4614	40.3908	48.9695	25.4283	24.4081	21.6119	23.4383	0.937391
sp|P06396|GELS_HUMAN	GSN	GELS_HUMAN Gelsolin	6	R	R.AQPVQVAEGSEPDGFWEALGGK.A	13.8694	21.5942	21.8962	46.5586	44.8768	25.8505	17.8221	21.9884	18.6066	0.699407
sp|P06396|GELS_HUMAN	GSN	GELS_HUMAN Gelsolin	4	R	K.TASDFITK.M	15.9984	25.6028	26.6248	73.5076	74.985	40.2791	40.5816	34.488	24.9638	0.81697
sp|P06396|GELS_HUMAN	GSN	GELS_HUMAN Gelsolin	6	R	K.TGAQELLR.V	36.5857	63.4344	40.6563	91.6803	93.3126	82.3574	51.776	42.9778	58.0941	1
sp|P25311|ZA2G_HUMAN	AZGP1	ZA2G_HUMAN Zinc-alpha-2-glycoprotein	1	R	R.AGEVQEPELR.G	56.2906	64.8925	62.7793	73.6111	72.1804	65.2509	56.124	94.5946	51.9028	1
sp|P25311|ZA2G_HUMAN	AZGP1	ZA2G_HUMAN Zinc-alpha-2-glycoprotein	2	R	K.HVEDVPAFQALGSLNDLQFFR.Y	24.8526	94.4412	16.1771	76.2241	34.3967	52.4463	24.9552	30.7427	38.9759	0.855612
sp|P25311|ZA2G_HUMAN	AZGP1	ZA2G_HUMAN Zinc-alpha-2-glycoprotein	1	R	K.WEAEPVYVQR.A	13.945	15.0495	14.2821	20.7642	21.9011	20.3639	13.5525	24.4503	13.4267	1
sp|P25311|ZA2G_HUMAN	AZGP1	ZA2G_HUMAN Zinc-alpha-2-glycoprotein	1	R	K.YYYDGKDYIEFNK.E	7.85797	20.5829	29.3777	47.8309	49.8596	21.4964	21.4986	68.9181	14.8783	0.939621
sp|P25311|ZA2G_HUMAN	AZGP1	ZA2G_HUMAN Zinc-alpha-2-glycoprotein	1	R	K.YYYDGKDYIEFNK.E	17.4749	23.2071	45.4749	66.026	67.661	31.4841	37.2689	100.457	23.2833	0.975167
sp|P62736|ACTA_HUMAN	ACTA2	ACTA_HUMAN Actin, aortic smooth muscle	30	R	K.AGFAGDDAPR.A	230.889	108.505	110.685	171.182	185.104	163.807	76.291	78.6887	73.4306	0.969916
sp|P62736|ACTA_HUMAN	ACTA2	ACTA_HUMAN Actin, aortic smooth muscle	29	R	R.AVFPSIVGRPR.Q	84.2746	17.8191	16.3058	31.676	37.1549	28.0935	12.1744	11.5385	10.3876	1
sp|P62736|ACTA_HUMAN	ACTA2	ACTA_HUMAN Actin, aortic smooth muscle	29	R	R.AVFPSIVGRPR.Q	90.9781	28.9028	19.8909	37.6698	49.3555	33.5193	17.1006	15.0719	16.0451	1
sp|P62736|ACTA_HUMAN	ACTA2	ACTA_HUMAN Actin, aortic smooth muscle	13	R	K.SYELPDGQVITIGNER.F	29.5454	46.6804	37.0331	63.8936	70.4501	66.328	30.1266	35.7846	32.566	0.981524
sp|P62736|ACTA_HUMAN	ACTA2	ACTA_HUMAN Actin, aortic smooth muscle	8	R	K.YPIEHGIITNWDDM*EK.I	24.8606	34.752	44.6889	89.8724	64.5149	38.0357	39.1441	41.9771	23.3051	0.698187
sp|P60709|ACTB_HUMAN	ACTB	ACTB_HUMAN Actin, cytoplasmic 1	4	R	R.GYSFTTTAER.E	18.2791	30.8601	32.4384	61.966	48.9566	55.8496	30.1915	29.4942	24.9718	0.860032
sp|P60709|ACTB_HUMAN	ACTB	ACTB_HUMAN Actin, cytoplasmic 1	6	R	K.QEYDESGPSIVHR.K	18.3129	31.7237	26.4642	48.9628	33.5764	47.3967	21.3124	26.3283	12.4479	0.812365
sp|P13987|CD59_HUMAN	CD59	CD59_HUMAN CD59 glycoprotein	2	R	K.AGLQVYNK.C	44.1236	65.5801	70.3854	192.266	183.084	98.8729	83.9961	134.782	56.3948	1
sp|P13987|CD59_HUMAN	CD59	CD59_HUMAN CD59 glycoprotein	2	R	K.AGLQVYNK.C	31.8201	47.3044	55.4169	139.831	124.158	69.5514	55.799	96.3422	34.233	1
sp|P13987|CD59_HUMAN	CD59	CD59_HUMAN CD59 glycoprotein	2	R	K.FEHCNFNDVTTR.L	29.0081	33.7382	39.3698	103.005	90.4649	55.5716	50.5499	38.3603	28.6213	0.727348
sp|P13987|CD59_HUMAN	CD59	CD59_HUMAN CD59 glycoprotein	3	R	R.LRENELTYYCCK.K	23.206	22.0186	36.2635	79.5323	80.1726	48.7745	51.5758	28.4124	25.3953	1
sp|Q08431|MFGM_HUMAN	MFGE8	MFGM_HUMAN Lactadherin	5	R	R.AGM*VNAWTPSSNDDNPWIQVNLLR.R	9.76705	24.198	4.63871	24.7341	22.004	18.338	13.375	9.80747	8.06699	0.88095
sp|Q08431|MFGM_HUMAN	MFGE8	MFGM_HUMAN Lactadherin	5	R	R.AGM*VNAWTPSSNDDNPWIQVNLLR.R	20.68	72.5942	14.3385	70.8945	71.8713	43.1923	32.8339	35.1764	28.1384	1
sp|Q08431|MFGM_HUMAN	MFGE8	MFGM_HUMAN Lactadherin	1	R	K.CVEPLGM*ENGNIANSQIAASSVR.V	18.5579	23.51	24.9856	29.8392	46.7296	28.4143	0	36.9743	21.7203	0.588475
sp|Q08431|MFGM_HUMAN	MFGE8	MFGM_HUMAN Lactadherin	1	R	K.CVEPLGM*ENGNIANSQIAASSVR.V	18.5915	30.3748	24.2689	35.1901	65.1694	39.9305	0	42.5761	18.928	0.743322
sp|Q08431|MFGM_HUMAN	MFGE8	MFGM_HUMAN Lactadherin	5	R	K.EFVGNWNK.N	28.2473	64.2185	51.7523	123.899	140.838	49.7451	98.9437	106.022	31.9127	0.711694
sp|Q08431|MFGM_HUMAN	MFGE8	MFGM_HUMAN Lactadherin	3	R	K.EVTGIITQGAR.N	17.0493	24.099	21.2731	32.5274	37.0886	19.6611	33.7783	29.576	16.5762	0.798442
sp|Q08431|MFGM_HUMAN	MFGE8	MFGM_HUMAN Lactadherin	4	R	R.FELLGCELNGCANPLGLK.N	22.557	35.4923	34.7442	157.738	149.016	60.3253	75.5225	25.3742	37.1638	0.994158
sp|Q08431|MFGM_HUMAN	MFGE8	MFGM_HUMAN Lactadherin	3	R	R.GDVFPSYTCTCLK.G	24.2806	55.2739	41.5095	114.571	165.644	55.4542	82.814	55.4638	33.537	0.835035
sp|Q08431|MFGM_HUMAN	MFGE8	MFGM_HUMAN Lactadherin	4	R	R.ILPVAWHNR.I	44.035	128.75	40.3533	164.699	152.08	116.197	85.3863	77.3486	70.9047	0.908942
sp|Q08431|MFGM_HUMAN	MFGE8	MFGM_HUMAN Lactadherin	5	R	R.LASHEYLK.A	70.3015	137.141	138.342	238.137	291.243	128.272	289.819	286.583	87.7211	0.770251
sp|Q08431|MFGM_HUMAN	MFGE8	MFGM_HUMAN Lactadherin	5	R	R.LYPTSCHTACTLR.F	33.4504	51.212	14.4659	44.2751	44.7049	45.0685	29.3857	21.7009	33.6162	0.78266
sp|Q08431|MFGM_HUMAN	MFGE8	MFGM_HUMAN Lactadherin	5	R	R.MWVTGVVTQGASR.L	10.3293	33.8026	10.6523	28.3895	37.7449	20.1492	15.0252	11.5943	16.7695	0.859618
sp|Q08431|MFGM_HUMAN	MFGE8	MFGM_HUMAN Lactadherin	5	R	K.NAVHVNLFETPVEAQYVR.L	27.9334	68.7699	17.8309	86.5027	86.6592	51.5564	43.1772	55.6989	36.8599	0.9911
sp|Q08431|MFGM_HUMAN	MFGE8	MFGM_HUMAN Lactadherin	3	R	R.NFGSVQFVASYK.V	12.771	40.3773	20.7304	79.7212	75.6227	34.6123	39.4804	50.949	20.2599	0.946248
sp|Q08431|MFGM_HUMAN	MFGE8	MFGM_HUMAN Lactadherin	4	R	K.NLFETPILAR.Y	16.0357	34.8042	9.82663	39.7705	44.5553	29.0278	24.0928	24.2229	22.719	0.505488
sp|Q08431|MFGM_HUMAN	MFGE8	MFGM_HUMAN Lactadherin	3	R	K.NPCHNGGLCEEISQEVR.G	12.3833	21.2951	17.262	44.4514	45.8566	31.5225	35.1608	12.9096	17.6228	1
sp|Q08431|MFGM_HUMAN	MFGE8	MFGM_HUMAN Lactadherin	4	R	K.QITASSSYK.T	26.567	81.749	65.7075	145.31	192.413	69.1325	105.538	138.499	44.394	1
sp|Q08431|MFGM_HUMAN	MFGE8	MFGM_HUMAN Lactadherin	4	R	K.TWGLHLFSWNPSYAR.L	10.2336	23.5241	11.4543	57.7957	27.3074	35.8621	10.9862	16.309	19.9443	0.768246
sp|Q08431|MFGM_HUMAN	MFGE8	MFGM_HUMAN Lactadherin	5	R	K.VAYSLNGHEFDFIHDVNK.K	30.8785	91.9736	60.4771	120.626	171.331	62.2487	131.342	140.895	45.9408	1
sp|Q08431|MFGM_HUMAN	MFGE8	MFGM_HUMAN Lactadherin	5	R	R.VTFLGLQHWVPELAR.L	18.875	57.2556	22.3777	87.6244	43.8886	65.7626	20.0566	35.5581	35.1778	0.694731
tr|F5H7N9|F5H7N9_HUMAN	MFGE8	F5H7N9_HUMAN Lactadherin short form	1	R	K.CVEPLGLENGNIANSQIAASSVR.V	6.39259	60.7682	6.86082	62.143	0	2.6852	68.7179	0	0	1
tr|F5H7N9|F5H7N9_HUMAN	MFGE8	F5H7N9_HUMAN Lactadherin short form	1	R	K.CVEPLGLENGNIANSQIAASSVR.V	7.73554	32.4141	4.6675	28.7836	3.70539	6.08992	32.5939	2.12445	4.02652	1
sp|P50995|ANX11_HUMAN	ANXA11	ANX11_HUMAN Annexin A11	2	R	R.AHLVAVFNEYQR.M	11.1678	16.1428	12.3266	25.8495	18.0673	23.577	12.6288	16.9302	11.8833	0.646625
sp|P23142-3|FBLN1_HUMAN	FBLN1	FBLN1_HUMAN Isoform B of Fibulin-1	2	R	R.AITPPHPASQANIIFDITEGNLR.D	16.609	34.9772	14.7864	33.2967	26.5581	34.3625	15.591	15.3136	28.2142	1
sp|P01034|CYTC_HUMAN	CST3	CYTC_HUMAN Cystatin-C	0	U	R.ALDFAVGEYNK.A	23.8694	67.1991	43.6973	118.507	117.06	79.8379	55.1162	108.738	48.9006	1
sp|Q08554|DSC1_HUMAN	DSC1	DSC1_HUMAN Desmocollin-1	2	R	K.ALDPEISSGEGLR.Y	7.55153	16.7959	13.1652	15.4716	17.6545	11.4332	10.3004	11.1603	7.70537	1
sp|Q08554|DSC1_HUMAN	DSC1	DSC1_HUMAN Desmocollin-1	2	R	K.IEDDNDNAPYFEHR.V	33.4811	45.4897	38.2335	46.9762	41.3427	63.0157	29.162	40.7845	19.8178	1
sp|Q08554|DSC1_HUMAN	DSC1	DSC1_HUMAN Desmocollin-1	2	R	K.ILQQIPDHPK.H	34.786	77.2239	108.16	141.38	102.377	77.4837	79.608	145.74	34.5477	1
sp|Q08554|DSC1_HUMAN	DSC1	DSC1_HUMAN Desmocollin-1	2	R	K.VQDQDLPNTPHSK.A	21.7608	32.8857	79.6815	75.8857	62.4062	34.5015	57.4092	95.4147	23.4825	0.990542
sp|Q08554|DSC1_HUMAN	DSC1	DSC1_HUMAN Desmocollin-1	2	R	K.VTATDLDEPDTLHTR.L	24.3842	41.4234	43.249	50.8484	44.7849	54.6773	33.767	60.4612	25.976	1
sp|P00558|PGK1_HUMAN	PGK1	PGK1_HUMAN Phosphoglycerate kinase 1	1	R	K.ALESPERPFLAILGGAK.V	29.5084	55.3271	73.2464	133.92	121.477	77.7345	41.4164	61.4964	36.434	0.998842
sp|P00558|PGK1_HUMAN	PGK1	PGK1_HUMAN Phosphoglycerate kinase 1	2	R	K.LGDVYVNDAFGTAHR.A	24.7924	33.9083	51.0166	50.3685	58.2768	55.1823	19.1514	33.3897	26.6322	0.751298
sp|P00558|PGK1_HUMAN	PGK1	PGK1_HUMAN Phosphoglycerate kinase 1	2	R	K.VLPGVDALSNI.-	41.6089	32.1656	28.2543	37.5597	42.2536	47.2796	21.1951	19.6425	17.0589	1
sp|O43854|EDIL3_HUMAN	EDIL3	EDIL3_HUMAN EGF-like repeat and discoidin I-like domain-containing protein 3	1	R	R.ALFGLQK.W	27.1432	49.5866	33.5093	107.715	147.571	57.1586	44.3983	74.4439	29.9626	0.82641
sp|O43854|EDIL3_HUMAN	EDIL3	EDIL3_HUMAN EGF-like repeat and discoidin I-like domain-containing protein 3	1	R	K.DFGHVQFVGSYK.L	82.1065	131.703	90.6357	310.292	403.499	134.294	144.302	239.731	65.4582	1
sp|O43854|EDIL3_HUMAN	EDIL3	EDIL3_HUMAN EGF-like repeat and discoidin I-like domain-containing protein 3	1	R	R.GDTFIGYVCK.C	19.4808	20.4382	15.536	50.09	105.113	36.9395	27.9457	21.1574	20.5276	0.965783
sp|O43854|EDIL3_HUMAN	EDIL3	EDIL3_HUMAN EGF-like repeat and discoidin I-like domain-containing protein 3	1	R	K.IAYSNDGK.T	29.4572	48.2692	55.3186	118.744	195.204	59.3997	76.1467	149.886	31.1831	0.915008
sp|O43854|EDIL3_HUMAN	EDIL3	EDIL3_HUMAN EGF-like repeat and discoidin I-like domain-containing protein 3	1	R	R.IGSPEYIK.S	23.0186	36.5945	29.1518	70.0876	95.8515	40.2886	39.4683	65.7965	25.4461	0.658144
sp|O43854|EDIL3_HUMAN	EDIL3	EDIL3_HUMAN EGF-like repeat and discoidin I-like domain-containing protein 3	1	R	R.ILPWSWYGR.I	3.9878	14.9677	7.85178	18.0749	12.3842	20.9444	5.31717	13.2652	5.27326	0.778647
sp|O43854|EDIL3_HUMAN	EDIL3	EDIL3_HUMAN EGF-like repeat and discoidin I-like domain-containing protein 3	1	R	K.LAYSNDGEHWTVYQDEK.Q	59.1252	105.051	55.5903	145.005	158.065	106.842	89.9661	120.793	47.5775	1
sp|O43854|EDIL3_HUMAN	EDIL3	EDIL3_HUMAN EGF-like repeat and discoidin I-like domain-containing protein 3	1	R	R.LYPQVCR.R	26.0952	34.6814	23.987	60.3923	83.0447	50.9642	34.6458	34.5508	27.2194	1
sp|O43854|EDIL3_HUMAN	EDIL3	EDIL3_HUMAN EGF-like repeat and discoidin I-like domain-containing protein 3	1	R	R.M*ELLGCELSGCSEPLGM*K.S	15.6042	23.1041	14.8635	68.9018	83.774	40.6416	28.5733	34.1022	20.2535	0.770785
sp|O43854|EDIL3_HUMAN	EDIL3	EDIL3_HUMAN EGF-like repeat and discoidin I-like domain-containing protein 3	1	R	K.NVIDPPIYAR.H	7.80553	13.4781	11.8299	19.2912	27.178	15.9044	9.55433	10.0014	6.71415	1
sp|O43854|EDIL3_HUMAN	EDIL3	EDIL3_HUMAN EGF-like repeat and discoidin I-like domain-containing protein 3	1	R	R.SELLGCTEEE.-	97.7594	120.581	61.3548	191.632	272.796	137.061	117.07	143.227	64.8498	1
sp|O43854|EDIL3_HUMAN	EDIL3	EDIL3_HUMAN EGF-like repeat and discoidin I-like domain-containing protein 3	1	R	K.SGHIQDYQITASSIFR.T	40.2684	51.1336	17.9917	49.0599	43.7388	50.0526	25.5818	35.1681	28.5664	0.993001
sp|P05107|ITB2_HUMAN	ITGB2	ITB2_HUMAN Integrin beta-2	2	R	R.ALNEITESGR.I	11.0645	14.8363	9.81084	28.4763	36.7186	26.6855	10.4596	15.9643	8.60251	0.975285
sp|P05107|ITB2_HUMAN	ITGB2	ITB2_HUMAN Integrin beta-2	1	R	K.VTATECIQEQSFVIR.A	7.76581	10.9007	9.52182	20.4393	21.4376	17.2114	7.81969	7.3118	6.91607	0.790752
sp|P05109|S10A8_HUMAN	S100A8	S10A8_HUMAN Protein S100-A8	1	R	K.ALNSIIDVYHK.Y	45.3645	122.666	55.6636	84.5982	79.074	96.7724	79.0684	47.0094	101.63	0.890664
sp|P05109|S10A8_HUMAN	S100A8	S10A8_HUMAN Protein S100-A8	1	R	-.M*LTELEK.A	11.7643	16.3815	31.7611	25.3172	27.5106	12.6502	36.9404	19.3097	11.1655	0.941613
sp|P62937|PPIA_HUMAN	PPIA	PPIA_HUMAN Peptidyl-prolyl cis-trans isomerase A	5	R	R.ALSTGEK.G	48.8429	74.5122	104.62	178.547	188.298	117.517	91.6465	121.251	57.3106	0.998216
sp|P62937|PPIA_HUMAN	PPIA	PPIA_HUMAN Peptidyl-prolyl cis-trans isomerase A	3	R	K.FEDENFILK.H	13.6515	21.6575	37.454	47.6376	43.2125	32.2017	21.8989	30.0405	15.9258	1
sp|P62937|PPIA_HUMAN	PPIA	PPIA_HUMAN Peptidyl-prolyl cis-trans isomerase A	3	R	K.SIYGEKFEDENFILK.H	12.2686	22.5428	37.1173	68.5674	73.5003	33.1402	31.2413	55.9054	18.3774	0.978255
sp|P62937|PPIA_HUMAN	PPIA	PPIA_HUMAN Peptidyl-prolyl cis-trans isomerase A	4	R	K.TEWLDGK.H	13.7207	29.7176	52.8713	60.1735	66.9579	36.7873	35.2924	41.203	19.3956	0.933757
sp|P04745|AMY1_HUMAN	AMY1A	AMY1_HUMAN Alpha-amylase 1	3	R	K.IYVSDDGK.A	8.67185	8.56647	16.5119	10.4661	19.1569	8.97224	8.90838	463.593	0	0.631604
sp|P04745|AMY1_HUMAN	AMY1A	AMY1_HUMAN Alpha-amylase 1	5	R	K.TGSGDIENYNDATQVR.D	7.55395	5.76833	22.3221	11.1904	14.0855	8.28452	7.10855	304.978	5.26733	1
sp|P04745|AMY1_HUMAN	AMY1A	AMY1_HUMAN Alpha-amylase 1	9	R	R.YQPVSYK.L	13.7048	25.6752	99.7183	37.4248	35.1743	38.2531	41.0957	1043.85	22.2751	0.581896
sp|P06727|APOA4_HUMAN	APOA4	APOA4_HUMAN Apolipoprotein A-IV	0	U	K.ALVQQM*EQLR.Q	12.9915	17.8699	8.41684	21.5004	27.0619	17.7646	15.2082	7.43882	24.0738	1
sp|P06727|APOA4_HUMAN	APOA4	APOA4_HUMAN Apolipoprotein A-IV	0	U	R.LAPLAEDVR.G	15.2743	25.1872	7.49017	31.8398	44.8328	30.6663	17.8065	7.45628	35.5633	1
sp|P06727|APOA4_HUMAN	APOA4	APOA4_HUMAN Apolipoprotein A-IV	0	U	R.LEPYADQLR.T	32.3957	51.3601	20.7793	54.1911	76.4281	73.7857	62.1657	20.9822	48.3448	1
sp|P06727|APOA4_HUMAN	APOA4	APOA4_HUMAN Apolipoprotein A-IV	0	U	R.LTPYADEFK.V	16.8575	39.5129	36.8226	95.7482	156.365	60.4222	61.606	37.3621	51.9429	0.677307
sp|P06727|APOA4_HUMAN	APOA4	APOA4_HUMAN Apolipoprotein A-IV	0	U	K.SLAELGGHLDQQVEEFR.R	11.8755	21.9064	7.74684	28.5148	51.8798	24.3716	18.0506	8.77923	24.4627	1
sp|P06727|APOA4_HUMAN	APOA4	APOA4_HUMAN Apolipoprotein A-IV	0	U	K.SLAELGGHLDQQVEEFRR.R	29.0311	47.2385	14.5434	59.4333	65.9597	63.3367	29.3844	15.1687	45.6389	0.985381
sp|P06727|APOA4_HUMAN	APOA4	APOA4_HUMAN Apolipoprotein A-IV	0	U	R.TQVNTQAEQLR.R	11.6889	11.4424	8.34113	18.9063	34.9051	10.9103	13.4031	7.11599	20.2359	1
sp|Q5QNW6-2|H2B2F_HUMAN	HIST2H2BF	H2B2F_HUMAN Isoform 2 of Histone H2B type 2-F	16	R	K.AM*GIM*NSFVNDIFER.I	40.8566	37.6387	57.9033	42.5242	32.9733	36.6087	25.2061	26.6856	21.8094	0.902516
sp|Q5QNW6-2|H2B2F_HUMAN	HIST2H2BF	H2B2F_HUMAN Isoform 2 of Histone H2B type 2-F	17	R	R.LLLPGELAK.H	153.123	150.883	314.554	157.72	145.637	131.894	142.551	110.497	96.4076	0.802893
sp|O14817|TSN4_HUMAN	TSPAN4	TSN4_HUMAN Tetraspanin-4	4	R	K.APCYETVK.V	32.2449	55.2726	78.369	161.681	128.566	68.2448	74.5968	102.008	44.4621	1
sp|O14817|TSN4_HUMAN	TSPAN4	TSN4_HUMAN Tetraspanin-4	5	R	R.YAQQDLK.K	37.3262	66.6681	84.8813	170.482	157.037	56.9277	82.1992	143.238	31.7323	0.801942
sp|P11142|HSP7C_HUMAN	HSPA8	HSP7C_HUMAN Heat shock cognate 71 kDa protein	6	R	R.ARFEELNADLFR.G	31.0801	21.4001	35.2834	30.6755	23.0595	41.4974	35.1091	28.4007	29.2194	0.962335
sp|P11142|HSP7C_HUMAN	HSPA8	HSP7C_HUMAN Heat shock cognate 71 kDa protein	11	R	K.ITITNDK.G	23.6076	42.7659	103.65	99.5743	107.024	64.0048	60.8976	90.4546	36.3363	0.989973
sp|P11142|HSP7C_HUMAN	HSPA8	HSP7C_HUMAN Heat shock cognate 71 kDa protein	7	R	K.LLQDFFNGK.E	9.56256	22.5103	23.2302	59.8903	40.506	38.2209	14.3219	24.5613	16.6778	0.827239
sp|P11142|HSP7C_HUMAN	HSPA8	HSP7C_HUMAN Heat shock cognate 71 kDa protein	8	R	R.MVQEAEK.Y	27.4464	40.254	171.699	69.6199	73.9253	54.5466	48.1983	70.0176	30.4579	1
sp|P11142|HSP7C_HUMAN	HSPA8	HSP7C_HUMAN Heat shock cognate 71 kDa protein	7	R	R.NTTIPTK.K	46.2438	72.8994	124.709	149.213	152.032	103.931	101.855	155.766	51.7052	1
sp|P11142|HSP7C_HUMAN	HSPA8	HSP7C_HUMAN Heat shock cognate 71 kDa protein	5	R	K.QTQTFTTYSDNQPGVLIQVYEGER.A	10.2591	16.3753	17.0875	25.2054	20.1912	19.5223	11.3104	18.9623	7.82688	1
sp|P11142|HSP7C_HUMAN	HSPA8	HSP7C_HUMAN Heat shock cognate 71 kDa protein	5	R	K.QTQTFTTYSDNQPGVLIQVYEGER.A	7.67291	16.0464	20.3145	24.7461	24.7093	25.9154	12.6113	20.7242	10.2572	1
sp|P11142|HSP7C_HUMAN	HSPA8	HSP7C_HUMAN Heat shock cognate 71 kDa protein	5	R	K.QTQTFTTYSDNQPGVLIQVYEGER.A	10.7611	17.3413	22.6327	30.7361	21.8936	18.3434	12.1511	14.7672	8.43462	0.990243
sp|P11142|HSP7C_HUMAN	HSPA8	HSP7C_HUMAN Heat shock cognate 71 kDa protein	5	R	K.QTQTFTTYSDNQPGVLIQVYEGER.A	9.01218	22.1675	20.8458	36.5931	22.656	30.5061	17.4068	22.506	13.2759	1
sp|P11142|HSP7C_HUMAN	HSPA8	HSP7C_HUMAN Heat shock cognate 71 kDa protein	4	R	K.STAGDTHLGGEDFDNR.M	49.8369	69.1952	52.943	89.6842	99.9964	105.298	44.1488	63.1474	53.673	1
sp|P11142|HSP7C_HUMAN	HSPA8	HSP7C_HUMAN Heat shock cognate 71 kDa protein	7	R	K.TVTNAVVTVPAYFNDSQR.Q	9.99629	21.4036	7.03194	23.1895	21.4049	21.3922	11.8711	10.0773	15.5653	0.914547
sp|P08107|HSP71_HUMAN	HSPA1A	HSP71_HUMAN Heat shock 70 kDa protein 1A/1B	4	R	R.STLEPVEK.A	10.6269	18.8565	32.2536	38.6089	42.6001	21.3984	25.5187	38.3398	20.4598	1
sp|P05089|ARGI1_HUMAN	ARG1	ARGI1_HUMAN Arginase-1	3	R	K.ASEQLAGK.V	24.7716	49.3859	83.6191	82.7157	70.7908	60.3795	59.1059	97.1967	21.2438	1
sp|P05089|ARGI1_HUMAN	ARG1	ARGI1_HUMAN Arginase-1	2	R	R.EGLYITEEIYK.T	32.1811	52.3276	144.647	116.795	98.4559	78.901	88.0181	154.949	36.122	0.951666
sp|P05089|ARGI1_HUMAN	ARG1	ARGI1_HUMAN Arginase-1	2	R	K.TGLLSGLDIM*EVNPSLGK.T	17.3624	30.1526	45.0471	52.4271	44.3865	35.0718	36.1217	50.6148	18.1242	1
sp|P05089|ARGI1_HUMAN	ARG1	ARGI1_HUMAN Arginase-1	2	R	K.TPEEVTR.T	18.9798	19.211	21.4622	23.9707	20.7911	20.3474	18.8205	21.2073	15.0557	1
sp|P05089|ARGI1_HUMAN	ARG1	ARGI1_HUMAN Arginase-1	2	R	K.YFSMTEVDR.L	12.5494	19.0473	20.7708	16.701	13.0711	25.6932	10.8381	14.3554	5.06948	0.677803
sp|P22735|TGM1_HUMAN	TGM1	TGM1_HUMAN Protein-glutamine gamma-glutamyltransferase K	1	R	K.ASGQNLNLR.V	24.9223	39.5481	37.6172	47.5291	38.1397	47.1782	32.345	40.5862	26.2153	0.986883
sp|P22735|TGM1_HUMAN	TGM1	TGM1_HUMAN Protein-glutamine gamma-glutamyltransferase K	3	R	K.ESGQVLAK.Q	11.0632	11.9866	19.7445	32.0209	29.3266	15.8314	25.5603	26.7402	11.2768	1
sp|P22735|TGM1_HUMAN	TGM1	TGM1_HUMAN Protein-glutamine gamma-glutamyltransferase K	3	R	K.EVELAPGASDR.V	26.2458	38.3035	46.6294	59.2203	53.5823	62.7485	39.224	59.7147	33.6237	1
sp|P22735|TGM1_HUMAN	TGM1	TGM1_HUMAN Protein-glutamine gamma-glutamyltransferase K	1	R	R.IYYGTEAQIGER.T	9.91448	14.2241	13.1619	19.6528	19.7846	19.2531	13.2789	17.0166	12.9326	1
sp|P10909-2|CLUS_HUMAN	CLU	CLUS_HUMAN Isoform 2 of Clusterin	7	R	R.ASSIIDELFQDR.F	26.19	40.5409	16.7606	50.2674	33.1873	52.0542	15.5746	15.2164	31.2722	0.863546
sp|P10909-2|CLUS_HUMAN	CLU	CLUS_HUMAN Isoform 2 of Clusterin	5	R	R.EILSVDCSTNNPSQAK.L	43.7817	20.5286	69.8111	128.994	90.8454	71.0261	61.2826	22.8933	48.4314	1
sp|P10909-2|CLUS_HUMAN	CLU	CLUS_HUMAN Isoform 2 of Clusterin	10	R	K.EIQNAVNGVK.Q	45.3073	56.7476	52.9223	117.337	93.2235	70.2132	49.6159	44.0922	47.0597	1
sp|P10909-2|CLUS_HUMAN	CLU	CLUS_HUMAN Isoform 2 of Clusterin	6	R	R.ELDESLQVAER.L	63.9541	61.2303	48.5356	85.9022	61.9266	77.3854	51.5187	43.7675	61.3012	0.966903
sp|P10909-2|CLUS_HUMAN	CLU	CLUS_HUMAN Isoform 2 of Clusterin	6	R	R.EPQDTYHYLPFSLPHR.R	133.103	73.8465	24.3276	54.0599	38.9441	88.5361	34.1193	17.9845	105.347	0.920042
sp|P10909-2|CLUS_HUMAN	CLU	CLUS_HUMAN Isoform 2 of Clusterin	5	R	K.FM*ETVAEK.A	26.652	33.1944	41.9516	82.3793	50.7613	48.2418	39.2797	36.8078	34.0017	0.998561
sp|P10909-2|CLUS_HUMAN	CLU	CLUS_HUMAN Isoform 2 of Clusterin	7	R	R.IDSLLENDR.Q	76.2641	90.6659	60.7367	130.654	93.6871	115.406	58.4523	48.4726	79.6527	0.731052
sp|P10909-2|CLUS_HUMAN	CLU	CLUS_HUMAN Isoform 2 of Clusterin	5	R	K.LFDSDPITVTVPVEVSR.K	27.3327	28.8582	18.5922	50.2887	24.5733	50.4747	15.6527	14.115	28.7089	1
sp|P10909-2|CLUS_HUMAN	CLU	CLUS_HUMAN Isoform 2 of Clusterin	5	R	K.LFDSDPITVTVPVEVSR.K	94.7068	109.418	53.7179	158.304	94.7389	139.324	58.7785	48.7593	102.733	0.924774
sp|P10909-2|CLUS_HUMAN	CLU	CLUS_HUMAN Isoform 2 of Clusterin	6	R	R.RELDESLQVAER.L	35.5136	43.5234	23.5042	56.3208	38.5084	47.9763	30.7302	28.9407	29.5564	0.884644
sp|P10909-2|CLUS_HUMAN	CLU	CLUS_HUMAN Isoform 2 of Clusterin	10	R	K.TLLSNLEEAK.K	32.9769	39.4471	68.4328	132.526	113.744	51.0219	62.8241	62.8584	46.0981	1
sp|P10909-2|CLUS_HUMAN	CLU	CLUS_HUMAN Isoform 2 of Clusterin	6	R	R.VTTVASHTSDSDVPSGVTEVVVK.L	161.937	164.857	84.3834	184.91	112.057	113.345	79.8338	48.4092	172.188	1
sp|P10909-2|CLUS_HUMAN	CLU	CLUS_HUMAN Isoform 2 of Clusterin	6	R	R.VTTVASHTSDSDVPSGVTEVVVK.L	40.8709	53.9397	28.0676	57.2933	39.1405	39.5356	25.4545	22.9907	47.4841	0.575625
sp|Q6UWR7|ENPP6_HUMAN	ENPP6	ENPP6_HUMAN Ectonucleotide pyrophosphatase/phosphodiesterase family member 6	1	R	K.AVDTVLK.Y	55.0931	56.203	48.6249	112.892	182.888	84.9637	87.8547	82.9658	46.9284	0.825976
sp|Q6UWR7|ENPP6_HUMAN	ENPP6	ENPP6_HUMAN Ectonucleotide pyrophosphatase/phosphodiesterase family member 6	1	R	K.YISLNDLQQVK.D	16.7944	27.7245	20.8051	61.7267	96.4439	53.4457	33.4279	33.8185	20.6053	1
sp|P55058|PLTP_HUMAN	PLTP	PLTP_HUMAN Phospholipid transfer protein	3	R	R.AVEPQLQEEER.M	16.5006	19.8759	10.793	26.8522	30.7199	18.3777	18.2433	12.2817	17.4251	1
sp|P55058|PLTP_HUMAN	PLTP	PLTP_HUMAN Phospholipid transfer protein	3	R	R.FLEQELETITIPDLR.G	66.2989	97.9866	41.2708	153.889	110.373	105.466	60.8099	44.0244	74.688	1
sp|P55058|PLTP_HUMAN	PLTP	PLTP_HUMAN Phospholipid transfer protein	3	R	R.GAFFPLTER.N	42.9415	54.551	23.8169	65.0604	58.6399	52.5348	29.7347	24.0022	35.2619	0.801662
sp|P55058|PLTP_HUMAN	PLTP	PLTP_HUMAN Phospholipid transfer protein	3	R	K.VYDFLSTFITSGM*R.F	8.96274	25.5077	3.47054	42.781	16.9041	32.9776	4.57307	4.1561	15.4954	1
sp|P68363|TBA1B_HUMAN	TUBA1B	TBA1B_HUMAN Tubulin alpha-1B chain	11	R	R.AVFVDLEPTVIDEVR.T	23.0529	30.6534	40.0167	43.979	52.8888	52.5784	16.4746	15.8224	30.4273	1
sp|P68363|TBA1B_HUMAN	TUBA1B	TBA1B_HUMAN Tubulin alpha-1B chain	8	R	K.EIIDLVLDR.I	29.818	49.6417	64.775	58.8522	68.3019	68.5888	28.7395	27.518	47.6054	0.808033
sp|P68363|TBA1B_HUMAN	TUBA1B	TBA1B_HUMAN Tubulin alpha-1B chain	11	R	R.IHFPLATYAPVISAEK.A	16.8955	32.7456	45.311	57.1849	50.5293	33.6987	18.7402	19.8456	17.164	1
sp|P68363|TBA1B_HUMAN	TUBA1B	TBA1B_HUMAN Tubulin alpha-1B chain	11	R	R.IHFPLATYAPVISAEK.A	28.2899	53.5296	68.4318	102.635	79.0003	62.2807	37.5358	32.7814	34.5315	0.887353
sp|P68363|TBA1B_HUMAN	TUBA1B	TBA1B_HUMAN Tubulin alpha-1B chain	12	R	K.VGINYQPPTVVPGGDLAK.V	45.5717	72.7484	130.169	149.946	165.732	94.9789	68.5022	65.1445	58.563	0.741155
sp|P81605|DCD_HUMAN	DCD	DCD_HUMAN Dermcidin	2	R	K.AVGGLGK.L	133.971	119.16	124.808	200.625	152.729	107.154	167.376	157.839	76.7961	0.979287
sp|P81605|DCD_HUMAN	DCD	DCD_HUMAN Dermcidin	2	R	K.DAVEDLESVGK.G	104.831	47.5854	96.4663	134.392	111.687	70.3854	142.121	132.853	46.0436	1
sp|P81605|DCD_HUMAN	DCD	DCD_HUMAN Dermcidin	2	R	K.ENAGEDPGLAR.Q	311.301	201.544	214.318	298.045	294.932	222.705	356.355	251.357	209.591	0.999574
sp|P81605|DCD_HUMAN	DCD	DCD_HUMAN Dermcidin	2	R	K.LGKDAVEDLESVGK.G	48.0647	60.7011	106.993	167.223	124.906	47.7748	126.911	138.752	31.0981	0.789282
sp|P01009|A1AT_HUMAN	SERPINA1	A1AT_HUMAN Alpha-1-antitrypsin	0	U	K.AVLTIDEK.G	15.8428	34.5659	27.4023	45.8028	49.5083	49.5048	55.4041	39.7283	52.0915	1
sp|P01009|A1AT_HUMAN	SERPINA1	A1AT_HUMAN Alpha-1-antitrypsin	5	R	K.ITPNLAEFAFSLYR.Q	15.8858	42.6649	10.0461	42.3724	32.314	67.8279	25.0615	17.1377	64.4352	1
sp|P01009|A1AT_HUMAN	SERPINA1	A1AT_HUMAN Alpha-1-antitrypsin	3	R	K.QINDYVEK.G	7.37441	11.6974	6.65564	10.0554	15.7224	16.5548	14.3542	9.51588	12.0511	0.945919
sp|Q8WUM4|PDC6I_HUMAN	PDCD6IP	PDC6I_HUMAN Programmed cell death 6-interacting protein	1	R	K.AVQADGQVK.E	42.3636	73.4224	65.6838	96.4296	146.941	78.0968	54.1504	104.59	46.7522	0.529413
sp|Q8WUM4|PDC6I_HUMAN	PDCD6IP	PDC6I_HUMAN Programmed cell death 6-interacting protein	1	R	K.DLQQSIAR.E	8.16305	12.934	8.08905	14.2519	17.2232	13.495	10.5176	15.2222	9.21737	0.704689
sp|Q8WUM4|PDC6I_HUMAN	PDCD6IP	PDC6I_HUMAN Programmed cell death 6-interacting protein	1	R	R.EILDESLR.L	28.412	48.4614	40.7368	63.2316	59.6817	55.7717	34.7326	50.0893	37.201	0.952939
sp|Q8WUM4|PDC6I_HUMAN	PDCD6IP	PDC6I_HUMAN Programmed cell death 6-interacting protein	1	R	K.ELPELLQR.N	17.9664	44.7782	28.9216	46.9454	49.2258	45.0095	23.6615	45.9008	33.7915	0.996666
sp|Q8WUM4|PDC6I_HUMAN	PDCD6IP	PDC6I_HUMAN Programmed cell death 6-interacting protein	1	R	K.EVFPVLAAK.H	18.4506	48.9583	33.8461	57.4665	59.9809	43.7706	29.7455	64.414	25.5624	1
sp|Q8WUM4|PDC6I_HUMAN	PDCD6IP	PDC6I_HUMAN Programmed cell death 6-interacting protein	4	R	K.FIQQTYPSGGEEQAQYCR.A	26.3868	39.5714	21.3744	51.7887	43.1992	52.5236	21.3684	33.0521	35.1944	1
sp|Q8WUM4|PDC6I_HUMAN	PDCD6IP	PDC6I_HUMAN Programmed cell death 6-interacting protein	4	R	K.FIQQTYPSGGEEQAQYCR.A	43.4717	74.4573	41.2377	106.871	99.2002	103.005	40.1745	78.669	67.3331	0.964442
sp|Q8WUM4|PDC6I_HUMAN	PDCD6IP	PDC6I_HUMAN Programmed cell death 6-interacting protein	1	R	K.FTDLFEK.M	40.8116	96.3518	101.946	197.25	189.913	113.756	89.2631	182.221	70.9624	0.695578
sp|Q8WUM4|PDC6I_HUMAN	PDCD6IP	PDC6I_HUMAN Programmed cell death 6-interacting protein	1	R	K.GSLFGGSVK.L	18.0093	36.4911	31.838	59.2239	76.5471	45.039	36.2747	61.6194	35.4268	0.955619
sp|Q8WUM4|PDC6I_HUMAN	PDCD6IP	PDC6I_HUMAN Programmed cell death 6-interacting protein	1	R	R.LQHAAELIK.T	49.1189	107.169	164.942	261.982	206.426	121.845	127.069	307.79	83.5584	1
sp|Q8WUM4|PDC6I_HUMAN	PDCD6IP	PDC6I_HUMAN Programmed cell death 6-interacting protein	1	R	K.M*VPVSVQQSLAAYNQR.K	9.52362	27.2411	12.9837	25.4541	19.9013	31.271	13.2782	18.1947	18.6743	0.982857
sp|Q8WUM4|PDC6I_HUMAN	PDCD6IP	PDC6I_HUMAN Programmed cell death 6-interacting protein	1	R	K.STPVNVPISQK.F	14.3946	29.9747	25.1902	53.4899	63.7814	30.2069	28.9836	50.435	23.8547	0.832895
sp|Q8WUM4|PDC6I_HUMAN	PDCD6IP	PDC6I_HUMAN Programmed cell death 6-interacting protein	1	R	K.SVNFDM*TSK.F	11.8095	12.7026	15.903	20.8255	25.4576	9.94707	15.9444	19.8924	5.77004	0.874643
sp|P05026|AT1B1_HUMAN	ATP1B1	AT1B1_HUMAN Sodium/potassium-transporting ATPase subunit beta-1	3	R	K.SYEAYVLNIVR.F	16.255	30.3444	15.0161	52.0446	35.6187	39.1399	19.925	28.9379	23.4527	1
sp|P05026|AT1B1_HUMAN	ATP1B1	AT1B1_HUMAN Sodium/potassium-transporting ATPase subunit beta-1	3	R	R.VAPPGLTQIPQIQK.T	13.137	31.4119	29.5267	63.7121	51.9761	42.3706	27.6136	44.5943	25.6633	0.800915
sp|P13746-2|1A11_HUMAN	HLA-A	1A11_HUMAN Isoform 2 of HLA class I histocompatibility antigen, A-11 alpha chain	60	R	K.WAAVVVPSGEEQR.Y	11.4808	22.9183	10.4634	24.2801	24.4587	32.6648	18.0458	14.0469	17.2148	1
sp|P02743|SAMP_HUMAN	APCS	SAMP_HUMAN Serum amyloid P-component	0	U	R.AYSDLSR.A	69.9548	170.897	58.7464	309.099	193.28	249.243	142.528	71.2918	147.297	0.93959
sp|P02743|SAMP_HUMAN	APCS	SAMP_HUMAN Serum amyloid P-component	0	U	R.AYSLFSYNTQGR.D	7.47212	18.3021	4.5141	37.6553	23.5485	34.3033	13.0403	7.02333	15.4825	1
sp|P02743|SAMP_HUMAN	APCS	SAMP_HUMAN Serum amyloid P-component	0	U	R.DNELLVYK.E	19.3922	69.9132	44.1465	268.15	152.634	90.5592	126.304	62.2941	50.7423	1
sp|P02743|SAMP_HUMAN	APCS	SAMP_HUMAN Serum amyloid P-component	0	U	R.GYVIIKPLVWV.-	76.6216	491.872	70.7221	1157.73	360.086	526.712	156.063	82.0432	215.218	0.869597
sp|P02743|SAMP_HUMAN	APCS	SAMP_HUMAN Serum amyloid P-component	0	U	K.IVLGQEQDSYGGK.F	45.7122	147.02	74.4517	422.858	244.364	188.689	190.333	89.3637	97.0637	0.995738
sp|P02743|SAMP_HUMAN	APCS	SAMP_HUMAN Serum amyloid P-component	0	U	K.IVLGQEQDSYGGKFDR.S	14.0526	26.5433	14.4839	92.4744	47.9134	39.1638	40.8328	15.2053	25.6611	0.914613
sp|P02743|SAMP_HUMAN	APCS	SAMP_HUMAN Serum amyloid P-component	0	U	R.QGYFVEAQPK.I	59.6421	227.924	133.084	550.512	387.146	307.703	257.342	143.167	130.001	0.998568
sp|P02743|SAMP_HUMAN	APCS	SAMP_HUMAN Serum amyloid P-component	0	U	R.VGEYSLYIGR.H	17.4232	55.0494	18.0223	134.852	73.0289	86.8918	49.4084	23.9017	44.6067	0.913188
sp|P08133|ANXA6_HUMAN	ANXA6	ANXA6_HUMAN Annexin A6	5	R	K.CLIEILASR.T	11.2153	23.4842	21.1233	40.0865	36.7699	36.6666	21.2461	25.951	17.204	0.573638
sp|P08133|ANXA6_HUMAN	ANXA6	ANXA6_HUMAN Annexin A6	3	R	K.GLGTDEDTIIDIITHR.S	11.6985	21.6209	13.0074	22.9916	23.7222	21.114	13.1046	12.5575	14.8372	0.898208
sp|P08133|ANXA6_HUMAN	ANXA6	ANXA6_HUMAN Annexin A6	2	R	R.LVFDEYLK.T	19.5867	37.392	28.705	106.001	115.624	57.8449	43.9511	52.4684	34.0856	0.807254
sp|P08133|ANXA6_HUMAN	ANXA6	ANXA6_HUMAN Annexin A6	4	R	K.NKPLFFADK.L	13.6567	29.9064	21.6936	68.4681	117.898	30.0739	42.6748	38.1461	21.7328	0.669691
sp|P08133|ANXA6_HUMAN	ANXA6	ANXA6_HUMAN Annexin A6	2	R	R.STPEYFAER.L	7.58903	17.0831	12.2956	26.0408	49.1995	27.93	17.6796	25.7705	13.9419	1
sp|P31949|S10AB_HUMAN	S100A11	S10AB_HUMAN Protein S100-A11	0	U	K.ISSPTETER.C	8.33067	13.8361	23.791	20.299	21.8454	21.3885	10.2683	13.1387	8.25439	1
sp|Q08188|TGM3_HUMAN	TGM3	TGM3_HUMAN Protein-glutamine gamma-glutamyltransferase E	1	R	R.DIILDNPTLTLEVLNEAR.V	13.0162	30.9388	39.9595	40.18	36.8227	34.7277	19.7819	40.1645	20.4792	0.9605
sp|Q08188|TGM3_HUMAN	TGM3	TGM3_HUMAN Protein-glutamine gamma-glutamyltransferase E	1	R	K.EVNLVLLLK.N	10.7358	16.6137	27.7653	33.9878	23.3545	20.3106	12.0013	20.4464	10.0817	1
sp|Q08188|TGM3_HUMAN	TGM3	TGM3_HUMAN Protein-glutamine gamma-glutamyltransferase E	1	R	K.FSSQELILR.R	21.363	24.3968	41.8212	75.7518	31.7016	39.8751	23.9015	39.3453	19.5811	0.625021
sp|Q08188|TGM3_HUMAN	TGM3	TGM3_HUMAN Protein-glutamine gamma-glutamyltransferase E	1	R	K.ISYAQYEK.Y	14.4393	30.3139	75.0309	59.2813	58.0295	44.0889	42.8735	72.0075	19.4135	1
sp|Q08188|TGM3_HUMAN	TGM3	TGM3_HUMAN Protein-glutamine gamma-glutamyltransferase E	1	R	R.LEFIVSTGPYPSESAM*TK.A	10.5617	35.3191	55.0422	82.9538	38.6849	31.1046	30.3736	56.8153	12.6352	0.978037
sp|Q08188|TGM3_HUMAN	TGM3	TGM3_HUMAN Protein-glutamine gamma-glutamyltransferase E	1	R	R.SLGIPSR.V	45.4434	71.6834	85.3779	79.4553	73.8063	85.443	52.7232	87.8552	50.4292	1
sp|Q08188|TGM3_HUMAN	TGM3	TGM3_HUMAN Protein-glutamine gamma-glutamyltransferase E	1	R	R.SWNGSVEILK.N	20.0629	48.7181	84.453	72.8716	62.8198	49.173	41.4677	70.414	21.404	0.775702
sp|Q08188|TGM3_HUMAN	TGM3	TGM3_HUMAN Protein-glutamine gamma-glutamyltransferase E	1	R	R.VITNFNSAHDTDR.N	47.1571	52.3834	44.9252	57.4983	46.3635	79.5333	55.0387	43.7959	28.9242	0.627423
sp|Q08188|TGM3_HUMAN	TGM3	TGM3_HUMAN Protein-glutamine gamma-glutamyltransferase E	1	R	K.VPDESEVVVER.D	8.14688	16.4367	23.7587	22.2222	17.4377	22.1764	15.4	24.3916	7.53429	1
sp|P04083|ANXA1_HUMAN	ANXA1	ANXA1_HUMAN Annexin A1	1	R	K.DITSDTSGDFR.N	31.393	41.5974	36.9997	107.225	172.53	76.7753	45.4376	56.7978	34.0601	1
sp|P04083|ANXA1_HUMAN	ANXA1	ANXA1_HUMAN Annexin A1	0	U	K.GDRSEDFGVNEDLADSDAR.A	19.5137	24.8292	12.6911	39.9119	35.4912	35.955	16.5057	16.0896	14.4231	0.54036
sp|P04083|ANXA1_HUMAN	ANXA1	ANXA1_HUMAN Annexin A1	0	U	K.GDRSEDFGVNEDLADSDAR.A	17.6328	27.7617	12.6443	45.7474	43.5953	36.0682	18.96	18.85	13.4101	1
sp|P04083|ANXA1_HUMAN	ANXA1	ANXA1_HUMAN Annexin A1	0	U	K.GTDVNVFNTILTTR.S	10.7561	11.7227	11.1762	26.6306	35.9629	22.9705	13.6719	15.2268	6.45192	0.870543
sp|P04083|ANXA1_HUMAN	ANXA1	ANXA1_HUMAN Annexin A1	1	R	K.TPAQFDADELR.A	5.30142	12.4054	7.92386	27.5581	61.109	28.8568	11.3861	12.1054	9.26895	1
sp|Q9UBL6|CPNE7_HUMAN	CPNE7	CPNE7_HUMAN Copine-7	14	R	R.DIVQFVPFR.E	22.3446	46.3164	27.2954	47.8636	38.6949	42.3763	29.7085	51.785	23.411	0.98487
sp|P51674|GPM6A_HUMAN	GPM6A	GPM6A_HUMAN Neuronal membrane glycoprotein M6-a	11	R	K.DLYGDFK.I	55.0315	110.674	148.862	265.88	202.9	112.011	139.226	219.38	52.3731	0.90573
sp|P51674|GPM6A_HUMAN	GPM6A	GPM6A_HUMAN Neuronal membrane glycoprotein M6-a	3	R	K.ICTVSENFLR.M	9.43714	14.7203	12.3141	19.7232	11.6219	11.448	7.77525	13.9961	7.63171	0.772139
sp|P51674|GPM6A_HUMAN	GPM6A	GPM6A_HUMAN Neuronal membrane glycoprotein M6-a	3	R	K.ICTVSENFLR.M	27.804	47.4559	27.0677	53.9871	56.0889	35.7883	23.4799	45.1648	22.8114	1
sp|P51674|GPM6A_HUMAN	GPM6A	GPM6A_HUMAN Neuronal membrane glycoprotein M6-a	3	R	K.KICTVSENFLR.M	25.2471	42.3176	54.5085	89.5772	90.9835	46.9744	38.6552	48.2087	27.6759	0.924092
sp|P51674|GPM6A_HUMAN	GPM6A	GPM6A_HUMAN Neuronal membrane glycoprotein M6-a	3	R	R.QFGIVTIGEEK.K	19.6947	56.554	91.4693	98.1417	110.288	50.5573	59.5064	141.933	26.4603	1
sp|P51674|GPM6A_HUMAN	GPM6A	GPM6A_HUMAN Neuronal membrane glycoprotein M6-a	2	R	K.SKEEQELHDIHSTR.S	22.441	36.6964	44.8497	66.1262	53.9629	26.4429	46.0759	60.758	16.5077	1
sp|Q5MIZ7-3|P4R3B_HUMAN	SMEK2	P4R3B_HUMAN Isoform 3 of Serine/threonine-protein phosphatase 4 regulatory subunit 3B	0	U	K.DNIVGSNKNNTICPGALR.F	32.2104	68.1426	80.7402	165.57	77.4806	108.27	87.8732	218.871	39.908	0.998724
sp|P31944|CASPE_HUMAN	CASP14	CASPE_HUMAN Caspase-14	1	R	R.DPTAEQFQEELEK.F	18.3484	42.0205	88.8726	56.6124	55.6366	51.8278	46.0047	82.7131	18.7333	0.968715
sp|P31944|CASPE_HUMAN	CASP14	CASPE_HUMAN Caspase-14	1	R	R.EGSEEDLDALEHM*FR.Q	19.246	42.3029	63.6593	60.0076	43.7532	100.485	40.4033	56.5185	22.4769	1
sp|P31944|CASPE_HUMAN	CASP14	CASPE_HUMAN Caspase-14	1	R	R.EGSEEDLDALEHM*FR.Q	24.7775	38.9788	56.5025	45.2619	38.4411	58.4595	38.0265	44.5109	19.2158	1
sp|P31944|CASPE_HUMAN	CASP14	CASPE_HUMAN Caspase-14	1	R	K.FQQAIDSR.E	79.5394	137.876	193.541	129.322	127.468	153.358	98.1888	121.09	78.792	0.998584
sp|P31944|CASPE_HUMAN	CASP14	CASPE_HUMAN Caspase-14	1	R	K.FQQAIDSR.E	86.2906	150.022	220.998	147.69	151.98	173.232	108.944	151.644	93.2822	1
sp|P31944|CASPE_HUMAN	CASP14	CASPE_HUMAN Caspase-14	1	R	R.KTNPEIQSTLR.K	18.053	39.9715	142.448	67.3353	68.5733	35.3426	76.49	75.1952	40.1879	1
sp|P31944|CASPE_HUMAN	CASP14	CASPE_HUMAN Caspase-14	1	R	K.LENLFEALNNK.N	17.1697	51.2486	124.304	105.794	80.0291	52.3986	36.1857	78.3304	24.309	0.982967
sp|P31944|CASPE_HUMAN	CASP14	CASPE_HUMAN Caspase-14	1	R	R.M*AEAELVQEGK.A	8.02524	13.2777	19.0972	25.3914	17.8202	11.8855	14.6891	20.5956	4.39721	0.902839
sp|P31944|CASPE_HUMAN	CASP14	CASPE_HUMAN Caspase-14	1	R	K.RDPTAEQFQEELEK.F	21.1046	38.1286	168.755	65.0123	48.2262	42.87	48.0554	98.3002	19.5816	0.998216
sp|P31944|CASPE_HUMAN	CASP14	CASPE_HUMAN Caspase-14	1	R	K.RDPTAEQFQEELEK.F	11.8378	27.6041	140.533	53.4094	51.159	31.1168	37.5275	78.5009	14.8939	0.896437
sp|P31944|CASPE_HUMAN	CASP14	CASPE_HUMAN Caspase-14	1	R	K.TNPEIQSTLR.K	14.2503	16.1204	19.3515	52.5277	25.8443	24.4056	27.9502	27.3209	9.77565	1
sp|O00560|SDCB1_HUMAN	SDCBP	SDCB1_HUMAN Syntenin-1	5	R	K.DSTGHVGFIFK.N	68.9663	123.033	113.146	246.756	272.657	133.102	131.485	301.485	95.217	0.942975
sp|O00560|SDCB1_HUMAN	SDCBP	SDCB1_HUMAN Syntenin-1	5	R	R.FGDQVLQINGENCAGWSSDK.A	26.3163	76.4492	68.0913	181.35	159.108	80.078	65.2614	134.913	44.9539	1
sp|O00560|SDCB1_HUMAN	SDCBP	SDCB1_HUMAN Syntenin-1	5	R	R.LYPELSQYM*GLSLNEEEIR.A	12.5324	25.2813	12.7006	42.1423	36.8701	38.1545	13.6397	26.7983	21.9556	0.899463
sp|O00560|SDCB1_HUMAN	SDCBP	SDCB1_HUMAN Syntenin-1	5	R	R.NGLLTEHNICEINGQNVIGLK.D	9.89332	30.7948	22.3756	71.5708	54.1535	34.7784	29.0108	55.015	17.1818	1
sp|O00560|SDCB1_HUMAN	SDCBP	SDCB1_HUMAN Syntenin-1	5	R	R.NGLLTEHNICEINGQNVIGLK.D	11.2442	25.6085	24.4495	70.0785	56.9637	28.8275	27.7807	54.5479	16.6947	1
sp|O00560|SDCB1_HUMAN	SDCBP	SDCB1_HUMAN Syntenin-1	3	R	K.SIDNGIFVQLVQANSPASLVGLR.F	23.7038	99.4633	18.6929	113.967	66.9697	108.812	22.9679	39.8258	50.9632	0.915319
sp|O00560|SDCB1_HUMAN	SDCBP	SDCB1_HUMAN Syntenin-1	3	R	K.SIDNGIFVQLVQANSPASLVGLR.F	32.7402	141.337	29.3037	176.148	90.8903	146.15	33.9773	58.5657	68.4553	0.999414
sp|O00560|SDCB1_HUMAN	SDCBP	SDCB1_HUMAN Syntenin-1	4	R	K.VIQAQTAFSANPANPAILSEASAPIPHDGNLYPR.L	6.95603	17.5216	5.27729	13.2889	13.0664	13.9413	4.97267	7.69197	6.80483	0.627914
sp|O00560|SDCB1_HUMAN	SDCBP	SDCB1_HUMAN Syntenin-1	4	R	K.VIQAQTAFSANPANPAILSEASAPIPHDGNLYPR.L	9.25776	20.5388	5.71027	17.8922	15.6777	27.2509	8.49281	12.9135	14.0624	0.881981
sp|P21926|CD9_HUMAN	CD9	CD9_HUMAN CD9 antigen	3	R	K.EVQEFYK.D	20.6953	51.9127	30.2308	100.413	71.7287	51.6611	43.3487	59.2766	29.3175	1
sp|P21926|CD9_HUMAN	CD9	CD9_HUMAN CD9 antigen	2	R	K.KDVLETFTVK.S	20.0876	39.8281	81.03	210.137	237.074	49.2244	88.4547	183.587	39.475	0.928336
sp|P21926|CD9_HUMAN	CD9	CD9_HUMAN CD9 antigen	2	R	K.SCPDAIK.E	37.326	48.0192	74.4239	326.839	303.437	125.909	117.18	38.3864	49.3377	0.939131
sp|P15328|FOLR1_HUMAN	FOLR1	FOLR1_HUMAN Folate receptor alpha	0	U	K.DVSYLYR.F	25.1893	56.1644	42.3437	77.7739	70.7987	40.6038	41.4516	92.3452	32.1356	0.964024
sp|Q9Y3S1|WNK2_HUMAN	WNK2	WNK2_HUMAN Serine/threonine-protein kinase WNK2	7	R	K.EDEGAAEAKPEPGRTR.R	109.043	157.785	24.445	86.0086	35.5865	234.175	40.1105	25.8616	101.056	0.966681
sp|Q92911|SC5A5_HUMAN	SLC5A5	SC5A5_HUMAN Sodium/iodide cotransporter	0	U	K.EEVAILDDNLVK.G	37.448	83.8973	148.224	192.023	243.111	58.069	117.898	145.32	60.7323	0.766654
sp|Q92911|SC5A5_HUMAN	SLC5A5	SC5A5_HUMAN Sodium/iodide cotransporter	0	U	K.GPEELPTGNK.K	53.9161	114.215	126.504	227.338	288.986	81.974	131.601	121.177	74.1604	0.754688
sp|Q92911|SC5A5_HUMAN	SLC5A5	SC5A5_HUMAN Sodium/iodide cotransporter	0	R	R.KLVIISK.G	23.617	89.9917	143.384	232.241	266.257	67.1903	112.458	154.75	71.6279	0.995681
sp|Q92911|SC5A5_HUMAN	SLC5A5	SC5A5_HUMAN Sodium/iodide cotransporter	0	U	K.KPPGFLPTNEDR.L	35.3852	61.0542	53.4314	103.108	104.585	44.2525	53.1789	63.9848	41.5549	1
sp|Q92911|SC5A5_HUMAN	SLC5A5	SC5A5_HUMAN Sodium/iodide cotransporter	0	R	R.LFFLGQK.E	51.7503	120.607	87.8607	251.821	199.882	97.2592	75.8407	77.6911	81.3999	0.999707
sp|Q92911|SC5A5_HUMAN	SLC5A5	SC5A5_HUMAN Sodium/iodide cotransporter	0	U	R.LGLTSTYEYLEM*R.F	21.5368	40.9575	28.5965	57.7769	38.9109	36.3179	19.4998	26.1114	27.344	0.801248
sp|Q92911|SC5A5_HUMAN	SLC5A5	SC5A5_HUMAN Sodium/iodide cotransporter	0	U	R.SAEDFFTGGR.R	10.1058	13.4918	14.5069	17.1957	18.4191	20.922	14.8769	13.5187	11.8686	0.987752
sp|Q92911|SC5A5_HUMAN	SLC5A5	SC5A5_HUMAN Sodium/iodide cotransporter	0	U	R.STLAPGLLWWDLAR.Q	21.7852	38.4937	12.6154	39.1815	23.9284	22.6452	8.39826	9.54996	13.0538	0.935401
sp|P0CG48|UBC_HUMAN	UBC	UBC_HUMAN Polyubiquitin-C	25	R	K.EGIPPDQQR.L	25.8337	51.936	61.5903	60.5232	114.992	41.0765	53.9286	73.0322	30.1607	1
sp|P0CG48|UBC_HUMAN	UBC	UBC_HUMAN Polyubiquitin-C	25	R	K.IQDKEGIPPDQQR.L	20.9706	32.8236	39.8922	52.7029	36.0934	27.2671	31.2926	46.2879	26.4315	0.688684
sp|P0CG48|UBC_HUMAN	UBC	UBC_HUMAN Polyubiquitin-C	22	R	K.TITLEVEPSDTIENVK.A	40.1404	96.6649	141.098	182.037	171.576	68.7458	101.242	227.588	61.7391	0.999637
sp|P0CG48|UBC_HUMAN	UBC	UBC_HUMAN Polyubiquitin-C	20	R	R.TLSDYNIQK.E	66.5854	146.339	196.149	265.154	295.48	128.875	162.991	291.588	119.084	0.998795
sp|P0CG48|UBC_HUMAN	UBC	UBC_HUMAN Polyubiquitin-C	19	R	R.TLSDYNIQKESTLHLVLR.L	36.1236	30.4353	208.88	37.7805	142.506	17.8533	51.8901	198.792	61.1922	0.802075
sp|P68431|H31_HUMAN	HIST1H3A	H31_HUMAN Histone H3.1	7	R	R.EIAQDFK.T	44.9104	81.6806	184.465	73.1096	109.809	80.0226	84.6865	61.0761	47.6007	1
sp|P68431|H31_HUMAN	HIST1H3A	H31_HUMAN Histone H3.1	7	R	R.EIAQDFK.T	43.1872	62.7641	166.26	68.8147	89.7639	79.5867	83.4152	63.8455	36.6528	1
sp|Q01469|FABP5_HUMAN	FABP5	FABP5_HUMAN Fatty acid-binding protein, epidermal	0	U	K.ELGVGIALR.K	16.8932	23.7555	57.4746	39.5299	23.138	50.2362	23.0064	28.5152	16.0824	1
sp|Q01469|FABP5_HUMAN	FABP5	FABP5_HUMAN Fatty acid-binding protein, epidermal	1	R	K.FEETTADGR.K	17.1195	18.6381	37.6025	25.2769	19.87	29.6502	13.6024	25.4191	13.7387	1
sp|Q02413|DSG1_HUMAN	DSG1	DSG1_HUMAN Desmoglein-1	1	R	R.EMQDLGGGER.M	36.8745	74.7074	59.8037	77.0422	75.9791	91.8732	30.9223	73.6862	33.1424	0.809177
sp|Q02413|DSG1_HUMAN	DSG1	DSG1_HUMAN Desmoglein-1	2	R	R.ESSNVVVTER.V	12.5494	13.575	29.8981	19.6687	15.4644	21.3331	10.5824	18.1391	7.85292	0.965766
sp|Q02413|DSG1_HUMAN	DSG1	DSG1_HUMAN Desmoglein-1	1	R	R.ISGVGIDQPPYGIFVINQK.T	28.7406	63.5195	66.8015	135.542	76.1616	97.6631	47.161	80.0217	33.5175	0.944802
sp|Q02413|DSG1_HUMAN	DSG1	DSG1_HUMAN Desmoglein-1	1	R	R.QEPSDSPM*FIINR.N	15.8935	26.2592	26.6981	34.7322	18.7786	34.1106	19.0332	24.2629	10.1336	1
sp|Q02413|DSG1_HUMAN	DSG1	DSG1_HUMAN Desmoglein-1	1	R	R.TMNNFLDREQYGQYALAVR.G	21.6765	41.814	19.2662	42.651	25.5937	60.0582	16.9615	23.3567	20.5753	0.989432
sp|Q02413|DSG1_HUMAN	DSG1	DSG1_HUMAN Desmoglein-1	1	R	K.VGDFVATDLDTGRPSTTVR.Y	60.7918	96.987	114.122	130.495	113.396	118.98	68.1843	110.152	48.0477	1
sp|Q02413|DSG1_HUMAN	DSG1	DSG1_HUMAN Desmoglein-1	2	R	R.VIQPTSGM*IGSLSM*HPELANAHNVIVTER.V	16.0525	31.1008	22.073	25.2956	15.1035	30.8662	10.4798	15.4173	15.4266	1
sp|Q02413|DSG1_HUMAN	DSG1	DSG1_HUMAN Desmoglein-1	2	R	R.VVGPISGADLHGMLEMPDLR.D	9.69381	30.8221	15.1749	37.531	21.0091	37.3897	5.16996	7.53083	11.6929	0.84636
sp|Q02413|DSG1_HUMAN	DSG1	DSG1_HUMAN Desmoglein-1	1	R	R.YVM*GNNPADLLAVDSR.T	21.4551	40.3333	29.4953	33.1278	25.829	40.5712	23.0593	27.4089	17.7892	0.998106
sp|Q02413|DSG1_HUMAN	DSG1	DSG1_HUMAN Desmoglein-1	1	R	R.YVMGNNPADLLAVDSR.T	27.7393	64.8778	26.0726	58.7506	39.5652	73.1217	17.496	34.5111	23.5021	0.955741
sp|P20930|FILA_HUMAN	FLG	FILA_HUMAN Filaggrin	1	R	K.ENLPISGHK.H	33.6056	64.3168	484.382	116	95.0577	83.4989	88.1771	120.063	40.6423	0.594989
sp|P20930|FILA_HUMAN	FLG	FILA_HUMAN Filaggrin	1	R	K.LAQAYYESTR.K	9.07535	17.9504	184.797	30.5356	18.1758	25.6444	16.0818	18.5481	10.6951	1
sp|P20930|FILA_HUMAN	FLG	FILA_HUMAN Filaggrin	1	R	K.NPDDPDM*VDVFM*DHLDIDHNK.K	11.0038	22.2374	368.316	47.7013	37.3153	26.0602	50.6439	66.1998	14.9185	0.817077
sp|P20930|FILA_HUMAN	FLG	FILA_HUMAN Filaggrin	1	R	K.NTDTLSK.K	39.5289	82.0593	1051.63	187.32	147.191	105.167	146.207	171.849	50.951	1
sp|P01857|IGHG1_HUMAN	IGHG1	IGHG1_HUMAN Ig gamma-1 chain C region	2	R	R.EPQVYTLPPSR.E	39.2191	13.0544	7.22591	46.456	13.5555	14.4717	12.7017	8.30959	16.214	0.952601
sp|P01857|IGHG1_HUMAN	IGHG1	IGHG1_HUMAN Ig gamma-1 chain C region	2	R	R.EPQVYTLPPSR.E	5.77341	5.99454	6.15528	56.7096	14.8624	5.52909	11.217	4.81672	11.1398	0.803552
sp|P01857|IGHG1_HUMAN	IGHG1	IGHG1_HUMAN Ig gamma-1 chain C region	2	R	R.EPQVYTLPPSR.E	18.8088	19.883	11.3266	75.5548	18.0631	22.1795	12.5183	7.79231	15.1731	1
sp|P01857|IGHG1_HUMAN	IGHG1	IGHG1_HUMAN Ig gamma-1 chain C region	0	U	K.FNWYVDGVEVHNAK.T	15.1446	27.9879	24.5363	61.5705	47.6191	34.7927	28.864	32.6327	53.939	0.796038
sp|P01857|IGHG1_HUMAN	IGHG1	IGHG1_HUMAN Ig gamma-1 chain C region	1	R	K.GFYPSDIAVEWESNGQPENNYK.T	24.7792	14.8371	8.62117	304.796	26.599	21.3332	21.6251	11.8969	25.0011	0.830236
sp|P01857|IGHG1_HUMAN	IGHG1	IGHG1_HUMAN Ig gamma-1 chain C region	1	R	K.GFYPSDIAVEWESNGQPENNYK.T	19.0396	10.7772	6.93097	213.265	17.7244	9.98895	16.4084	8.86634	18.0823	0.816716
sp|P01857|IGHG1_HUMAN	IGHG1	IGHG1_HUMAN Ig gamma-1 chain C region	3	R	K.NQVSLTCLVK.G	8.84128	14.4529	8.90789	194.751	20.9826	18.3642	16.5462	7.12767	22.7493	0.582678
sp|P01857|IGHG1_HUMAN	IGHG1	IGHG1_HUMAN Ig gamma-1 chain C region	1	R	R.STSGGTAALGCLVK.D	18.775	38.8189	28.2317	62.6541	82.3896	45.6102	40.0117	36.4048	63.6674	1
sp|P01859|IGHG2_HUMAN	IGHG2	IGHG2_HUMAN Ig gamma-2 chain C region	0	U	K.TTPPM*LDSDGSFFLYSK.L	31.3054	12.9228	10.393	346.939	20.5371	10.2089	19.7914	10.0723	24.2888	0.82985
sp|P01859|IGHG2_HUMAN	IGHG2	IGHG2_HUMAN Ig gamma-2 chain C region	0	U	K.TTPPM*LDSDGSFFLYSK.L	23.5302	15.1229	12.3909	416.193	23.5392	14.4577	21.9634	9.48905	23.3793	0.925633
sp|P01859|IGHG2_HUMAN	IGHG2	IGHG2_HUMAN Ig gamma-2 chain C region	0	U	R.VVSVLTVVHQDWLNGK.E	18.4903	11.1569	5.31785	443.451	12.3459	15.5505	14.2307	5.54851	17.783	0.90671
sp|P01861|IGHG4_HUMAN	IGHG4	IGHG4_HUMAN Ig gamma-4 chain C region	2	R	K.GPSVFPLAPCSR.S	22.1362	21.6075	8.64744	507.646	26.4494	24.3648	26.0875	7.27248	53.2864	0.963312
sp|P01861|IGHG4_HUMAN	IGHG4	IGHG4_HUMAN Ig gamma-4 chain C region	1	R	R.STSESTAALGCLVK.D	10.2803	10.7696	6.34039	348.307	22.025	11.4666	22.5548	8.98099	17.0567	0.995885
sp|P01861|IGHG4_HUMAN	IGHG4	IGHG4_HUMAN Ig gamma-4 chain C region	1	R	R.STSESTAALGCLVK.D	25.529	6.81137	5.40319	438.711	25.3317	10.9315	24.6961	10.2909	19.9066	1
sp|P01861|IGHG4_HUMAN	IGHG4	IGHG4_HUMAN Ig gamma-4 chain C region	0	U	K.TTPPVLDSDGSFFLYSR.L	9.09787	22.54	7.55846	26.3885	28.3863	23.6348	11.9607	9.99812	43.9041	0.858061
sp|P02741|CRP_HUMAN	CRP	CRP_HUMAN C-reactive protein	2	R	K.ESDTSYVSLK.A	7.16814	123.735	31.1221	53.0517	60.9248	30.6474	62.699	36.4043	27.3201	1
sp|P02741|CRP_HUMAN	CRP	CRP_HUMAN C-reactive protein	0	U	R.GYSIFSYATK.R	8.09965	179.426	26.3762	96.5839	67.1787	38.1502	52.7731	42.308	41.7056	0.999474
sp|P02741|CRP_HUMAN	CRP	CRP_HUMAN C-reactive protein	2	R	R.KAFVFPK.E	30.8696	445.313	123.316	292.643	234.945	97.9623	240.737	186.923	102.625	0.916844
sp|P02741|CRP_HUMAN	CRP	CRP_HUMAN C-reactive protein	2	R	R.KAFVFPK.E	17.6246	187.838	65.6882	139.698	119.107	53.9327	106.828	86.2971	49.2552	0.779037
sp|P02741|CRP_HUMAN	CRP	CRP_HUMAN C-reactive protein	0	U	R.QDNEILIFWSK.D	5.86428	179.444	32.8893	62.4461	48.4044	26.1633	45.3857	44.1428	20.5783	0.961082
sp|P02741|CRP_HUMAN	CRP	CRP_HUMAN C-reactive protein	0	U	K.RQDNEILIFWSK.D	22.4412	518.689	68.8397	219.61	142.102	94.8282	113.15	84.5717	82.4313	0.844546
sp|P02741|CRP_HUMAN	CRP	CRP_HUMAN C-reactive protein	3	R	K.YEVQGEVFTKPQLWP.-	16.4598	615.415	66.1844	260.095	162.378	113.173	156.869	107.229	79.0545	1
sp|P08758|ANXA5_HUMAN	ANXA5	ANXA5_HUMAN Annexin A5	2	R	R.ETSGNLEQLLLAVVK.S	47.2242	118.864	62.7298	539.286	503.998	185.448	129.266	166.372	105.155	0.899593
sp|P08758|ANXA5_HUMAN	ANXA5	ANXA5_HUMAN Annexin A5	2	R	K.FITIFGTR.S	21.4562	70.2884	22.4025	157.729	137.09	85.0178	29.7553	34.0156	46.0748	0.871559
sp|P08758|ANXA5_HUMAN	ANXA5	ANXA5_HUMAN Annexin A5	1	R	K.GLGTDEESILTLLTSR.S	24.8537	63.3676	22.834	161.969	166.488	101.61	45.2569	53.9352	55.4352	0.9578
sp|P08758|ANXA5_HUMAN	ANXA5	ANXA5_HUMAN Annexin A5	3	R	R.GTVTDFPGFDER.A	25.3758	45.0101	17.8206	111.702	127.659	67.226	49.6188	33.0866	46.8971	0.974727
sp|P08758|ANXA5_HUMAN	ANXA5	ANXA5_HUMAN Annexin A5	2	R	R.LYDAYELK.H	24.1809	45.6896	35.6525	184.038	203.842	65.1823	64.5603	76.9366	37.269	1
sp|P08758|ANXA5_HUMAN	ANXA5	ANXA5_HUMAN Annexin A5	2	R	K.QVYEEEYGSSLEDDVVGDTSGYYQR.M	3.70016	15.6833	6.77739	48.1535	31.2583	22.8724	16.4723	17.1196	8.49337	1
sp|P08758|ANXA5_HUMAN	ANXA5	ANXA5_HUMAN Annexin A5	2	R	K.QVYEEEYGSSLEDDVVGDTSGYYQR.M	5.41598	13.4213	4.98692	39.0644	30.8832	16.4717	13.1284	15.4248	8.41684	0.857309
sp|P08758|ANXA5_HUMAN	ANXA5	ANXA5_HUMAN Annexin A5	2	R	R.SEIDLFNIR.K	19.9259	28.4305	18.1763	94.3806	84.4203	40.2661	33.8043	31.3728	26.722	0.996777
sp|P08758|ANXA5_HUMAN	ANXA5	ANXA5_HUMAN Annexin A5	2	R	R.SIPAYLAETLYYAM*K.G	13.5305	38.6217	15.2797	150.69	107.471	57.648	23.6444	35.7444	26.2458	0.709017
sp|P08758|ANXA5_HUMAN	ANXA5	ANXA5_HUMAN Annexin A5	2	R	K.VLTEIIASR.T	24.0501	35.6229	17.7327	92.1655	104.427	56.3682	29.4628	39.7818	31.6598	0.851571
sp|P08758|ANXA5_HUMAN	ANXA5	ANXA5_HUMAN Annexin A5	2	R	K.WGTDEEKFITIFGTR.S	8.05357	12.0338	9.14986	47.6053	42.7251	14.2652	16.6007	16.3485	10.2184	0.810751
sp|P08758|ANXA5_HUMAN	ANXA5	ANXA5_HUMAN Annexin A5	2	R	K.YM*TISGFQIEETIDR.E	19.1352	44.3529	44.8485	47.0894	50.1015	40.425	30.6655	27.3727	28.591	1
sp|P01766|HV305_HUMAN		HV305_HUMAN Ig heavy chain V-III region BRO	1	R	-.EVQLVESGGGLVQPGGSLR.L	20.5307	7.32051	2.67887	212.696	3.31948	4.24076	8.96939	0	2.53973	0.934212
sp|P01766|HV305_HUMAN		HV305_HUMAN Ig heavy chain V-III region BRO	1	R	-.EVQLVESGGGLVQPGGSLR.L	30.2418	36.7634	26.4029	55.0872	36.2829	42.7631	20.7174	69.9882	127.311	0.988885
sp|P01767|HV306_HUMAN		HV306_HUMAN Ig heavy chain V-III region BUT	0	U	-.EVQLVETGGGLIQPGGSLR.L	41.5792	8.67199	5.09452	746.19	6.51727	14.4373	27.4348	2.56704	5.56071	0.901594
sp|Q5VTE0|EF1A3_HUMAN	EEF1A1P5	EF1A3_HUMAN Putative elongation factor 1-alpha-like 3	2	R	K.IGGIGTVPVGR.V	24.8574	36.916	65.8489	52.0188	65.4141	50.4357	29.1386	36.8911	27.9285	0.828653
sp|Q5VTE0|EF1A3_HUMAN	EEF1A1P5	EF1A3_HUMAN Putative elongation factor 1-alpha-like 3	2	R	R.QTVAVGVIK.N	39.1293	66.1899	119.733	103.261	142.397	76.1855	70.4015	77.3528	40.7124	0.974924
sp|P02671|FIBA_HUMAN	FGA	FIBA_HUMAN Fibrinogen alpha chain	1	R	K.TFPGFFSPM*LGEFVSETESR.G	7.73573	3.57215	3.00891	2.97159	7.78044	3.77119	0	7.6045	209.598	0.774776
sp|P02671|FIBA_HUMAN	FGA	FIBA_HUMAN Fibrinogen alpha chain	1	R	K.TFPGFFSPM*LGEFVSETESR.G	8.52957	2.92578	0	6.02069	16.5609	5.01721	3.84875	7.56834	287.275	0.807054
sp|P01903|DRA_HUMAN	HLA-DRA	DRA_HUMAN HLA class II histocompatibility antigen, DR alpha chain	2	R	R.FASFEAQGALANIAVDK.A	13.1306	29.7697	30.2164	82.9647	106.238	45.6151	35.3241	49.54	18.7713	0.738193
sp|P01903|DRA_HUMAN	HLA-DRA	DRA_HUMAN HLA class II histocompatibility antigen, DR alpha chain	2	R	K.VEHWGLDEPLLK.H	39.1349	68.5025	45.4321	85.5932	95.505	92.0246	47.2609	57.7886	39.7707	0.940098
sp|P07339|CATD_HUMAN	CTSD	CATD_HUMAN Cathepsin D	4	R	K.LVDQNIFSFYLSR.D	5.54293	10.064	4.75651	11.2312	6.373	13.6549	3.96452	4.23266	5.21295	1
sp|P07339|CATD_HUMAN	CTSD	CATD_HUMAN Cathepsin D	2	R	R.VGFAEAAR.L	55.0007	107.987	86.876	124.028	101.395	107.225	71.4799	79.5242	63.8743	0.932146
sp|P07339|CATD_HUMAN	CTSD	CATD_HUMAN Cathepsin D	3	R	K.VSTLPAITLK.L	17.9497	47.8445	64.0057	66.484	56.7504	43.9968	36.3658	47.0947	23.0484	0.574246
sp|Q95IE3|2B1C_HUMAN	HLA-DRB1	2B1C_HUMAN HLA class II histocompatibility antigen, DRB1-12 beta chain	8	R	R.FDSDVGEFR.A	12.7068	25.2562	26.5373	48.4783	155.853	24.4119	31.0285	18.6624	16.2141	1
sp|Q95IE3|2B1C_HUMAN	HLA-DRB1	2B1C_HUMAN HLA class II histocompatibility antigen, DRB1-12 beta chain	10	R	K.VTVYPSK.T	18.1045	43.6424	55.6473	172.456	290.292	93.9255	104.705	112.085	39.0329	0.871434
sp|P35613|BASI_HUMAN	BSG	BASI_HUMAN Basigin	5	R	R.FFVSSSQGR.S	29.3953	55.6265	32.0293	56.8214	63.1188	44.2892	33.2229	39.2609	42.3062	0.863203
sp|P02808|STAT_HUMAN	STATH	STAT_HUMAN Statherin	0	U	R.FGYGYGPYQPVPEQPLYPQPYQPQYQQYTF.-	6.99615	53.8642	10.5522	28.9555	21.8109	28.3247	9.19917	12.0599	4.56449	1
sp|P55011|S12A2_HUMAN	SLC12A2	S12A2_HUMAN Solute carrier family 12 member 2	2	R	R.FQVDLVSENAGR.A	13.6827	19.5598	10.189	23.708	17.8134	25.7438	11.8439	19.1715	17.0896	0.669671
sp|Q5D862|FILA2_HUMAN	FLG2	FILA2_HUMAN Filaggrin-2	1	R	R.FSNSSSSNEFSK.C	3.7228	8.26772	22.7902	14.0979	14.5934	14.0339	11.1927	20.8881	3.88753	1
sp|Q5D862|FILA2_HUMAN	FLG2	FILA2_HUMAN Filaggrin-2	1	R	K.NPDDPDTVDVIM*HM*LDR.D	33.0107	36.6979	48.5229	57.7118	53.8889	62.0422	49.6375	61.677	30.6269	1
sp|Q5D862|FILA2_HUMAN	FLG2	FILA2_HUMAN Filaggrin-2	1	R	K.NPDDPDTVDVIM*HM*LDR.D	19.6012	24.74	18.9352	34.3213	30.917	24.9289	29.9766	30.4095	20.3434	0.576982
sp|Q5D862|FILA2_HUMAN	FLG2	FILA2_HUMAN Filaggrin-2	1	R	R.SVVTVIDVFYK.Y	31.2821	71.8819	91.5819	128.223	82.1403	80.96	67.9512	120.082	50.2897	0.887687
sp|P02765|FETUA_HUMAN	AHSG	FETUA_HUMAN Alpha-2-HS-glycoprotein	1	R	K.FSVVYAK.C	28.8093	54.5499	50.0686	99.855	88.7014	75.2039	55.8681	65.8663	34.0222	1
sp|P06576|ATPB_HUMAN	ATP5B	ATPB_HUMAN ATP synthase subunit beta, mitochondrial	2	R	R.FTQAGSEVSALLGR.I	9.98346	12.0575	13.4426	23.6243	15.2857	13.7059	13.3483	11.9474	6.03109	0.619414
sp|P06576|ATPB_HUMAN	ATP5B	ATPB_HUMAN ATP synthase subunit beta, mitochondrial	3	R	K.IGLFGGAGVGK.T	22.2059	20.5555	24.0412	27.3581	25.7665	17.8223	22.1748	24.8861	13.4995	0.886881
sp|P40925-3|MDHC_HUMAN	MDH1	MDHC_HUMAN Isoform 3 of Malate dehydrogenase, cytoplasmic	4	R	K.FVEGLPINDFSR.E	10.1926	16.4761	14.8662	22.6677	20.4717	23.8561	10.6058	9.27785	9.373	1
sp|P40925-3|MDHC_HUMAN	MDH1	MDHC_HUMAN Isoform 3 of Malate dehydrogenase, cytoplasmic	4	R	K.GEFVTTVQQR.G	24.3168	32.4746	38.3714	47.9796	46.2214	42.8323	29.7727	28.1485	25.0139	1
sp|Q9Y2G8|DJC16_HUMAN	DNAJC16	DJC16_HUMAN DnaJ homolog subfamily C member 16	3	R	R.FVHVYSNR.Q	42.0958	151.04	47.953	281.7	162.042	217.286	112.923	54.3117	108.105	0.769397
sp|Q8N114|SHSA5_HUMAN	SHISA5	SHSA5_HUMAN Protein shisa-5	3	R	K.FVWSEER.C	15.928	23.3352	11.2678	24.2791	29.9673	15.1158	15.731	16.3083	17.7942	0.980214
sp|P07900-2|HS90A_HUMAN	HSP90AA1	HS90A_HUMAN Isoform 2 of Heat shock protein HSP 90-alpha	2	R	K.FYEQFSK.N	14.5405	19.8274	26.6066	58.4913	39.8586	23.6405	32.2761	23.8017	33.477	1
sp|P29508|SPB3_HUMAN	SERPINB3	SPB3_HUMAN Serpin B3	2	R	K.FYQTSVESVDFANAPEESR.K	31.0054	77.3848	65.6109	63.0392	60.0798	57.666	49.4421	51.7954	39.6105	0.866481
sp|P29508|SPB3_HUMAN	SERPINB3	SPB3_HUMAN Serpin B3	2	R	K.FYQTSVESVDFANAPEESR.K	28.7972	65.1156	50.2905	66.0457	52.0454	45.0197	47.0388	39.5001	33.021	0.9945
sp|P29508|SPB3_HUMAN	SERPINB3	SPB3_HUMAN Serpin B3	2	R	R.GLVLSGVLHK.A	30.5379	107.987	182.741	135.489	102.682	97.3935	72.9293	83.0575	47.2658	1
sp|P29508|SPB3_HUMAN	SERPINB3	SPB3_HUMAN Serpin B3	2	R	R.TM*GM*VDIFNGDADLSGM*TGSR.G	14.912	37.2624	26.4477	37.7903	45.4563	29.205	28.3474	22.7966	14.2665	1
sp|P29508|SPB3_HUMAN	SERPINB3	SPB3_HUMAN Serpin B3	2	R	R.TM*GM*VDIFNGDADLSGM*TGSR.G	19.4305	32.8686	29.7406	36.1585	35.3786	24.8181	37.6033	29.8936	16.4227	0.759803
sp|P29508|SPB3_HUMAN	SERPINB3	SPB3_HUMAN Serpin B3	2	R	K.VLHFDQVTENTTGK.A	17.5116	49.9086	180.96	74.8214	123.028	49.3366	51.7675	64.1155	62.4691	0.720977
sp|P00441|SODC_HUMAN	SOD1	SODC_HUMAN Superoxide dismutase [Cu-Zn]	0	U	K.GDGPVQGIINFEQK.E	18.7658	38.578	44.9471	89.012	113.037	53.1723	38.0128	59.9016	30.544	0.702946
sp|P10451|OSTP_HUMAN	SPP1	OSTP_HUMAN Osteopontin	5	R	R.GDSVVYGLR.S	7.5231	15.8786	15.8609	15.5976	28.6221	24.6941	16.6443	15.2746	16.7296	1
sp|P14618|KPYM_HUMAN	PKM	KPYM_HUMAN Pyruvate kinase PKM	4	R	K.GDYPLEAVR.M	24.3754	30.4076	22.5733	48.3207	56.6349	43.3401	23.9707	24.7015	18.8147	1
sp|P14618|KPYM_HUMAN	PKM	KPYM_HUMAN Pyruvate kinase PKM	1	R	R.LAPITSDPTEATAVGAVEASFK.C	14.9926	22.5209	37.3211	58.6312	37.8329	35.5467	24.0433	36.7993	14.6475	1
sp|P14618|KPYM_HUMAN	PKM	KPYM_HUMAN Pyruvate kinase PKM	1	R	R.LAPITSDPTEATAVGAVEASFK.C	12.3081	24.7959	53.3021	75.59	69.0274	42.532	33.0857	48.5011	21.308	1
sp|P14618|KPYM_HUMAN	PKM	KPYM_HUMAN Pyruvate kinase PKM	9	R	R.LDIDSPPITAR.N	10.3324	14.4593	12.8803	24.7486	20.1507	22.363	12.1721	9.44304	12.5113	0.776125
sp|P14618|KPYM_HUMAN	PKM	KPYM_HUMAN Pyruvate kinase PKM	4	R	R.RFDEILEASDGIM*VAR.G	14.698	20.6139	16.4674	37.821	26.5178	34.5133	14.4218	22.1815	12.3427	0.845175
sp|P14618|KPYM_HUMAN	PKM	KPYM_HUMAN Pyruvate kinase PKM	4	R	R.RFDEILEASDGIM*VAR.G	19.1486	35.1517	27.0284	52.8549	41.0617	36.0544	22.4241	28.9347	23.8604	1
sp|P14618|KPYM_HUMAN	PKM	KPYM_HUMAN Pyruvate kinase PKM	7	R	R.TATESFASDPILYRPVAVALDTK.G	23.9937	30.0595	48.7734	96.9449	74.6904	48.4129	33.3856	53.6982	25.0643	1
sp|P14618|KPYM_HUMAN	PKM	KPYM_HUMAN Pyruvate kinase PKM	3	R	R.VNFAM*NVGK.A	10.2728	10.6194	21.8611	35.8591	34.7441	16.7797	16.0207	22.279	7.21101	1
sp|P14618|KPYM_HUMAN	PKM	KPYM_HUMAN Pyruvate kinase PKM	4	R	K.VVEVGSK.I	31.6043	46.8056	68.1652	106.102	119.463	68.7735	63.2873	85.2045	30.2368	0.821268
sp|Q13867|BLMH_HUMAN	BLMH	BLMH_HUMAN Bleomycin hydrolase	3	R	K.VAALIQK.L	14.0798	47.6341	136.701	76.221	59.3266	57.4071	41.6454	90.8834	23.5318	0.986542
sp|P68371|TBB4B_HUMAN	TUBB4B	TBB4B_HUMAN Tubulin beta-4B chain	9	R	K.GHYTEGAELVDSVLDVVR.K	42.1993	53.5052	26.219	53.8523	52.145	55.0044	24.3184	14.4347	35.0011	0.992351
sp|P68371|TBB4B_HUMAN	TUBB4B	TBB4B_HUMAN Tubulin beta-4B chain	4	R	R.YLTVAAVFR.G	25.5418	47.0162	24.2644	53.7575	47.704	39.7077	17.7275	14.4014	28.8147	1
sp|Q504Y0|S39AC_HUMAN	SLC39A12	S39AC_HUMAN Zinc transporter ZIP12	4	R	K.GLSLISK.E	58.7244	122.782	102.855	196.102	195.886	91.6739	104.734	193.277	73.121	0.998417
sp|Q504Y0|S39AC_HUMAN	SLC39A12	S39AC_HUMAN Zinc transporter ZIP12	4	R	R.QLVEIFLQK.G	28.594	87.1522	48.6684	134.203	82.0815	80.6649	42.8987	113.601	39.3141	0.624314
sp|Q504Y0|S39AC_HUMAN	SLC39A12	S39AC_HUMAN Zinc transporter ZIP12	4	R	R.QYFDTSQSQCM*ETK.T	16.3969	19.5074	37.3569	49.3109	47.5092	18.4293	32.3812	48.1846	10.2913	1
sp|Q504Y0|S39AC_HUMAN	SLC39A12	S39AC_HUMAN Zinc transporter ZIP12	4	R	R.QYFDTSQSQCM*ETK.T	18.0201	35.4221	57.6361	96.2962	65.3299	36.8941	60.4602	91.6504	18.7229	0.964451
sp|Q504Y0|S39AC_HUMAN	SLC39A12	S39AC_HUMAN Zinc transporter ZIP12	2	R	K.SASTIQLK.S	41.0615	103.151	92.2532	179.071	204.752	84.1839	110.736	213.31	69.3047	0.999372
sp|Q504Y0|S39AC_HUMAN	SLC39A12	S39AC_HUMAN Zinc transporter ZIP12	3	R	K.SPEDSQAAEM*PIGSM*TASNR.K	20.549	40.5863	21.3195	50.6959	56.2463	39.0467	22.7373	52.1533	25.8512	0.965178
sp|P31025|LCN1_HUMAN	LCN1	LCN1_HUMAN Lipocalin-1	2	R	R.GLSTESILIPR.Q	30.7767	67.9708	25.9014	62.5039	43.9336	32.5574	31.5497	36.3324	35.14	0.735562
sp|P31025|LCN1_HUMAN	LCN1	LCN1_HUMAN Lipocalin-1	1	R	K.NNLEALEDFEK.A	29.8117	60.187	65.9816	111.574	116.062	47.2111	77.5022	97.9467	34.8379	0.93678
sp|P07195|LDHB_HUMAN	LDHB	LDHB_HUMAN L-lactate dehydrogenase B chain	0	U	R.GLTSVINQK.L	16.5466	20.292	19.4246	44.2458	46.6681	28.9318	22.5956	26.1934	18.028	1
sp|P07195|LDHB_HUMAN	LDHB	LDHB_HUMAN L-lactate dehydrogenase B chain	3	R	K.IVVVTAGVR.Q	13.0673	20.8851	15.6775	28.1168	29.5375	33.648	14.2939	21.6857	18.2708	1
sp|P00338-3|LDHA_HUMAN	LDHA	LDHA_HUMAN Isoform 3 of L-lactate dehydrogenase A chain	6	R	K.LVIITAGAR.Q	9.15788	16.4226	35.8309	24.5174	18.8218	23.1036	16.7462	12.5461	15.4317	0.813715
sp|P00338-3|LDHA_HUMAN	LDHA	LDHA_HUMAN Isoform 3 of L-lactate dehydrogenase A chain	6	R	K.LVIITAGAR.Q	11.6953	19.7462	39.1148	32.4092	23.7425	26.726	20.2144	13.3059	11.1393	0.998583
sp|P00338-3|LDHA_HUMAN	LDHA	LDHA_HUMAN Isoform 3 of L-lactate dehydrogenase A chain	12	R	R.VIGSGCNLDSAR.F	14.4725	20.2182	14.2488	43.922	40.7284	37.1712	23.0778	25.1925	18.8717	1
sp|P00338-3|LDHA_HUMAN	LDHA	LDHA_HUMAN Isoform 3 of L-lactate dehydrogenase A chain	2	R	K.VTLTSEEEAR.L	15.0629	15.6913	63.4376	32.7369	33.3023	31.6946	24.6	18.4093	15.195	0.986391
sp|P47929|LEG7_HUMAN	LGALS7	LEG7_HUMAN Galectin-7	1	R	R.GQPFEVLIIASDDGFK.A	17.6941	50.2705	278.335	140.509	98.6054	97.9306	101.425	99.5976	35.5852	1
sp|P47929|LEG7_HUMAN	LGALS7	LEG7_HUMAN Galectin-7	1	R	R.GQPFEVLIIASDDGFK.A	16.8021	48.4351	273.6	138.361	84.5976	104.522	98.882	100.548	34.0391	0.994022
sp|P47929|LEG7_HUMAN	LGALS7	LEG7_HUMAN Galectin-7	1	R	R.LVEVGGDVQLDSVR.I	23.1897	34.0126	63.0937	47.0478	33.086	63.9975	32.1923	25.3909	24.5558	0.831391
tr|H3BPL5|H3BPL5_HUMAN	CCDC101	H3BPL5_HUMAN SAGA-associated factor 29 homolog	0	U	R.GNQVSVGR.E	34.0633	15.0928	10.8474	709.289	44.5738	13.4324	32.5741	7.33003	52.7425	0.939758
sp|Q9H0E2|TOLIP_HUMAN	TOLLIP	TOLIP_HUMAN Toll-interacting protein	2	R	R.GPVYIGELPQDFLR.I	8.46455	15.7972	9.38539	18.5135	14.8692	16.4494	5.97186	12.5058	10.2778	1
sp|Q86YZ3|HORN_HUMAN	HRNR	HORN_HUMAN Hornerin	2	R	R.GPYESGSGHSSGLGHR.E	104.49	113.144	17.6293	40.3612	25.9225	89.2767	28.8373	23.8679	53.933	0.823012
sp|Q86YZ3|HORN_HUMAN	HRNR	HORN_HUMAN Hornerin	1	R	R.QSSSYGPHGYGSGR.S	92.5074	172.075	50.9654	56.0711	43.2495	91.6587	48.6153	41.28	37.9659	0.982737
sp|Q15517|CDSN_HUMAN	CDSN	CDSN_HUMAN Corneodesmosin	1	R	K.GSPGVPSFAAGPPISEGK.Y	20.2349	40.1931	49.1181	79.391	62.0467	58.336	43.5831	71.2369	23.5883	1
sp|Q15517|CDSN_HUMAN	CDSN	CDSN_HUMAN Corneodesmosin	1	R	K.GSPGVPSFAAGPPISEGK.Y	46.3941	86.0727	95.7388	145.841	123.669	111.412	90.4775	118.832	43.527	0.842211
sp|Q15517|CDSN_HUMAN	CDSN	CDSN_HUMAN Corneodesmosin	1	R	K.IYPVGYFTK.E	22.8998	48.2984	58.8644	89.6805	60.6793	67.5575	37.8322	62.7839	29.6955	1
sp|P31151|S10A7_HUMAN	S100A7	S10A7_HUMAN Protein S100-A7	1	R	K.GTNYLADVFEK.K	26.034	50.5677	122.838	82.5382	84.8772	58.4318	70.0165	70.1414	51.7278	1
sp|P31151|S10A7_HUMAN	S100A7	S10A7_HUMAN Protein S100-A7	1	R	R.SIIGM*IDM*FHKYTR.R	23.3393	63.0853	171.971	52.0243	41.617	123.917	25.8959	32.9832	21.8182	1
sp|P01024|CO3_HUMAN	C3	CO3_HUMAN Complement C3	0	U	K.GYTQQLAFR.Q	8.46685	14.1951	6.58943	11.2191	17.999	17.1729	12.223	8.99052	13.4436	0.958082
sp|P01024|CO3_HUMAN	C3	CO3_HUMAN Complement C3	0	U	R.ILLQGTPVAQM*TEDAVDAER.L	25.492	45.5614	21.9106	49.0568	56.2623	70.9855	43.4909	24.8185	41.7878	0.731195
sp|P01024|CO3_HUMAN	C3	CO3_HUMAN Complement C3	0	U	R.ILLQGTPVAQM*TEDAVDAER.L	16.4736	34.3975	15.6917	32.9313	28.0549	41.9584	25.0982	11.9708	26.2124	0.766644
sp|P01024|CO3_HUMAN	C3	CO3_HUMAN Complement C3	0	U	R.SNLDEDIIAEENIVSR.S	94.1989	56.7456	34.5986	69.1527	68.642	75.7047	66.4254	36.486	57.8853	0.853461
sp|P01024|CO3_HUMAN	C3	CO3_HUMAN Complement C3	0	U	R.TELRPGETLNVNFLLR.M	16.476	34.7656	16.6582	41.9958	32.1293	50.0737	30.1019	10.944	35.7455	0.907964
sp|P01024|CO3_HUMAN	C3	CO3_HUMAN Complement C3	0	U	K.TIYTPGSTVLYR.I	12.3182	20.3921	11.6649	20.4215	19.5112	21.4374	14.2616	11.5387	21.015	1
sp|P04899-4|GNAI2_HUMAN	GNAI2	GNAI2_HUMAN Isoform sGi2 of Guanine nucleotide-binding protein G(i) subunit alpha-2	6	R	R.IAQSDYIPTQQDVLR.T	10.4048	22.8634	11.6024	38.704	51.0099	26.1857	11.0649	14.2857	17.1577	1
sp|Q5JWF2|GNAS1_HUMAN	GNAS	GNAS1_HUMAN Guanine nucleotide-binding protein G(s) subunit alpha isoforms XLas	1	R	R.LLLLGAGESGK.S	32.2844	53.5649	60.0346	94.3921	125.563	58.2693	74.0831	70.8361	40.183	0.881902
sp|P60033|CD81_HUMAN	CD81	CD81_HUMAN CD81 antigen	6	R	K.IDDLFSGK.L	21.2611	52.8091	32.6695	134.105	108.685	48.978	46.2306	51.5852	17.2996	0.719783
sp|P60033|CD81_HUMAN	CD81	CD81_HUMAN CD81 antigen	8	R	K.QFYDQALQQAVVDDDANNAK.A	11.762	58.32	39.0722	108.248	109.223	31.2507	40.7147	89.9728	20.8725	0.918662
sp|P60033|CD81_HUMAN	CD81	CD81_HUMAN CD81 antigen	8	R	K.QFYDQALQQAVVDDDANNAK.A	17.5279	64.8241	48.3593	127.505	130.342	37.651	55.9043	108.652	18.7883	0.997713
sp|P54709|AT1B3_HUMAN	ATP1B3	AT1B3_HUMAN Sodium/potassium-transporting ATPase subunit beta-3	1	R	K.IDGSANLK.S	38.1383	46.7556	51.5536	133.189	230.735	60.9262	76.8099	99.9473	41.2249	0.74787
sp|P02788|TRFL_HUMAN	LTF	TRFL_HUMAN Lactotransferrin	3	R	R.IDSGLYLGSGYFTAIQNLR.K	8.97673	14.0117	6.96939	23.925	7.75913	17.9492	6.27785	3.59074	5.44189	0.72743
sp|P01037|CYTN_HUMAN	CST1	CYTN_HUMAN Cystatin-SN	0	U	R.IIPGGIYNADLNDEWVQR.A	7.59558	18.844	13.7505	20.7255	16.3414	16.3007	10.5355	84.3217	6.44546	0.587451
sp|P02814|SMR3B_HUMAN	SMR3B	SMR3B_HUMAN Submaxillary gland androgen-regulated protein 3B	0	U	R.IPPPPPAPYGPGIFPPPPPQP.-	5.48758	15.829	7.43413	16.8998	12.3033	22.382	8.05884	10.4146	8.06558	0.80643
sp|P06753|TPM3_HUMAN	TPM3	TPM3_HUMAN Tropomyosin alpha-3 chain	38	R	R.IQLVEEELDR.A	28.2104	57.3908	68.5968	68.3663	94.3373	63.7467	39.3217	50.6016	32.1239	0.642414
sp|P62805|H4_HUMAN	HIST1H4A	H4_HUMAN Histone H4	0	U	K.VFLENVIR.D	18.1922	34.0932	54.4563	33.5543	30.2365	24.9477	20.8835	22.0602	18.1123	0.639689
sp|P02545|LMNA_HUMAN	LMNA	LMNA_HUMAN Prelamin-A/C	3	R	R.ITESEEVVSR.E	18.7313	29.5852	130.763	39.114	32.7871	37.2574	29.3477	33.8592	23.4635	1
sp|P11021|GRP78_HUMAN	HSPA5	GRP78_HUMAN 78 kDa glucose-regulated protein	0	U	K.VYEGERPLTK.D	29.7643	48.3326	89.7864	68.763	60.6155	47.8441	56.8987	85.4296	30.628	1
sp|P02751-15|FINC_HUMAN	FN1	FINC_HUMAN Isoform 15 of Fibronectin	16	R	K.IYLYTLNDNAR.S	8.04714	10.1578	8.31294	9.70039	10.9246	9.85081	9.55187	10.3139	88.391	1
sp|P02751-15|FINC_HUMAN	FN1	FINC_HUMAN Isoform 15 of Fibronectin	15	R	R.VDVIPVNLPGEHGQR.L	26.5599	32.9833	18.6532	24.9184	40.5044	27.3067	19.8849	20.6544	336.73	0.79762
sp|Q14004|CDK13_HUMAN	CDK13	CDK13_HUMAN Cyclin-dependent kinase 13	82	R	K.LADFGLAR.L	9.78676	13.9866	13.1024	19.2865	18.9218	14.9353	13.778	11.3356	9.6352	1
sp|O94788|AL1A2_HUMAN	ALDH1A2	AL1A2_HUMAN Retinal dehydrogenase 2	6	R	K.LADLVER.D	13.7295	21.8578	20.3228	60.3582	50.7608	43.3459	19.3091	18.4102	21.0143	1
sp|P04792|HSPB1_HUMAN	HSPB1	HSPB1_HUMAN Heat shock protein beta-1	1	R	K.LATQSNEITIPVTFESR.A	31.5743	58.8321	121.828	76.4096	62.4962	93.9667	39.5962	47.7084	29.4392	0.859349
sp|P04792|HSPB1_HUMAN	HSPB1	HSPB1_HUMAN Heat shock protein beta-1	1	R	R.QLSSGVSEIR.H	27.1826	45.1999	65.9498	52.0134	65.4779	49.9974	35.8355	51.7105	21.5395	1
sp|P04792|HSPB1_HUMAN	HSPB1	HSPB1_HUMAN Heat shock protein beta-1	1	R	R.VSLDVNHFAPDELTVK.T	32.0067	66.0545	310.436	217.088	99.3914	97.8711	66.6682	102.708	55.64	0.99739
sp|P10301|RRAS_HUMAN	RRAS	RRAS_HUMAN Ras-related protein R-Ras	4	R	R.LDILDTAGQEEFGAM*R.E	13.1346	27.8899	17.0905	42.4929	42.7659	31.3326	18.5398	21.4452	21.9527	1
sp|P01040|CYTA_HUMAN	CSTA	CYTA_HUMAN Cystatin-A	2	R	K.LEAVQYK.T	18.5123	21.4907	49.3309	52.4953	58.2404	36.7035	39.5108	75.869	21.7455	1
sp|P01040|CYTA_HUMAN	CSTA	CYTA_HUMAN Cystatin-A	1	R	K.SLPGQNEDLVLTGYQVDK.N	29.4032	37.0209	93.1184	82.9836	94.6419	48.8522	70.2394	145.379	39.0531	0.720821
sp|P01040|CYTA_HUMAN	CSTA	CYTA_HUMAN Cystatin-A	1	R	K.SLPGQNEDLVLTGYQVDK.N	26.4272	42.3585	70.5011	70.1788	90.3796	39.1214	61.0197	126.534	28.1351	0.769512
sp|P01040|CYTA_HUMAN	CSTA	CYTA_HUMAN Cystatin-A	2	R	K.TNETYGKLEAVQYK.T	12.9592	15.6734	55.0588	42.6306	41.0125	23.5724	31.5166	64.6942	14.1777	0.967167
sp|P01040|CYTA_HUMAN	CSTA	CYTA_HUMAN Cystatin-A	2	R	K.TQVVAGTNYYIK.V	14.1597	25.5497	31.9308	44.702	37.7925	27.4184	25.2773	39.6316	20.4101	1
sp|P61626|LYSC_HUMAN	LYZ	LYSC_HUMAN Lysozyme C	1	R	R.LGMDGYR.G	76.4884	108.995	95.3636	116.501	103.241	150.166	88.9808	68.8549	71.8951	0.945815
sp|P61626|LYSC_HUMAN	LYZ	LYSC_HUMAN Lysozyme C	1	R	R.STDYGIFQINSR.Y	12.3813	20.8492	16.0614	36.8664	20.3304	28.0843	15.3047	19.9883	14.6898	0.703115
sp|P61626|LYSC_HUMAN	LYZ	LYSC_HUMAN Lysozyme C	1	R	R.STDYGIFQINSR.Y	51.702	84.9258	53.2346	100.008	82.3323	109.292	49.3707	56.2375	46.4198	1
sp|P61626|LYSC_HUMAN	LYZ	LYSC_HUMAN Lysozyme C	1	R	K.WESGYNTR.A	43.4964	68.2089	52.6679	79.5103	55.5065	76.7466	53.4843	60.8446	40.5499	1
sp|P01871-2|IGHM_HUMAN	IGHM	IGHM_HUMAN Isoform 2 of Ig mu chain C region	1	R	K.YAATSQVLLPSK.D	14.926	41.8801	17.2896	76.4971	35.566	15.7268	12.8071	53.134	15.6988	0.668413
sp|Q13835|PKP1_HUMAN	PKP1	PKP1_HUMAN Plakophilin-1	2	R	R.LLQSGNSDVVR.S	39.6492	56.4848	48.6543	46.2888	48.7734	70.5595	30.6131	38.1654	30.3115	0.97366
sp|Q13835|PKP1_HUMAN	PKP1	PKP1_HUMAN Plakophilin-1	2	R	R.TGNAEIQK.Q	11.9803	17.8257	38.269	47.6444	45.4686	29.7047	29.8243	34.5475	10.6266	1
sp|P68871|HBB_HUMAN	HBB	HBB_HUMAN Hemoglobin subunit beta	9	R	R.LLVVYPWTQR.F	29.4323	58.7333	19.3114	39.8771	32.6043	54.7832	26.2229	40.6412	26.1936	1
sp|P49720|PSB3_HUMAN	PSMB3	PSB3_HUMAN Proteasome subunit beta type-3	3	R	R.LYIGLAGLATDVQTVAQR.L	27.4355	67.813	52.3179	60.5273	40.3982	89.525	26.8378	37.4802	38.7257	0.939445
sp|Q8WWI5|CTL1_HUMAN	SLC44A1	CTL1_HUMAN Choline transporter-like protein 1	2	R	K.LPVPASAPIPFFHR.C	13.808	36.5069	13.2964	44.627	34.3488	21.9495	9.68177	13.4722	20.0234	0.88145
sp|P42357|HUTH_HUMAN	HAL	HUTH_HUMAN Histidine ammonia-lyase	2	R	K.LQELQVNLVR.S	15.5349	30.8462	44.4534	36.5716	27.4603	40.2904	20.7638	28.7067	19.3295	0.716594
sp|P42357|HUTH_HUMAN	HAL	HUTH_HUMAN Histidine ammonia-lyase	2	R	R.VQDAYTLR.C	15.6416	20.3838	56.7084	23.2942	19.075	26.6134	17.9234	23.4436	15.4658	1
sp|Q6ZVX7|FBX50_HUMAN	NCCRP1	FBX50_HUMAN F-box only protein 50	0	U	R.VTDSSVSVQLRE.-	33.8077	55.8471	74.8562	53.5754	50.8115	67.696	36.6058	58.6442	32.0161	1
sp|Q6ZVX7|FBX50_HUMAN	NCCRP1	FBX50_HUMAN F-box only protein 50	0	U	R.WVQVSHVFR.H	43.8242	133.577	70.3868	139.837	86.4553	173.024	47.1023	68.3003	61.178	0.832519
sp|P06331|HV209_HUMAN		HV209_HUMAN Ig heavy chain V-II region ARH-77	1	R	K.LSSVTAADTAVYYCAR.G	10.1861	8.40468	3.60136	56.8044	8.28424	5.78911	4.13186	5.17523	6.45244	1
sp|Q15149|PLEC_HUMAN	PLEC	PLEC_HUMAN Plectin	12	R	R.LTVEEAVR.H	20.2149	29.9086	32.3517	29.702	33.0238	31.4601	27.8197	36.7199	17.059	0.510801
sp|P08571|CD14_HUMAN	CD14	CD14_HUMAN Monocyte differentiation antigen CD14	1	R	R.LTVGAAQVPAQLLVGALR.V	8.59525	14.9845	3.9175	21.278	15.8671	17.4415	4.32777	5.42184	10.1633	0.928111
sp|P08571|CD14_HUMAN	CD14	CD14_HUMAN Monocyte differentiation antigen CD14	1	R	K.VLSIAQAHSPAFSCEQVR.A	21.831	47.6651	24.6229	60.4561	52.726	43.9441	23.9199	16.1979	34.308	1
sp|P80748|LV302_HUMAN		LV302_HUMAN Ig lambda chain V-III region LOI	0	U	K.LTVLSQPK.-	13.5604	16.453	13.2844	331.13	21.9762	16.7257	41.4363	14.1082	13.8554	0.742036
sp|P62834|RAP1A_HUMAN	RAP1A	RAP1A_HUMAN Ras-related protein Rap-1A	17	R	K.YDPTIEDSYR.K	13.1701	28.2238	12.3546	47.7079	61.1931	38.6281	21.7505	16.2384	17.5872	0.874101
sp|P30086|PEBP1_HUMAN	PEBP1	PEBP1_HUMAN Phosphatidylethanolamine-binding protein 1	0	U	K.LYTLVLTDPDAPSR.K	16.7247	33.4921	24.6242	48.159	50.8848	42.1309	20.5459	32.1319	23.5296	0.624648
sp|P05090|APOD_HUMAN	APOD	APOD_HUMAN Apolipoprotein D	2	R	K.VLNQELR.A	84.1623	98.9549	51.9031	140.79	121.651	133.476	53.849	58.6207	115.386	1
sp|Q9BTM1-2|H2AJ_HUMAN	H2AFJ	H2AJ_HUMAN Isoform 2 of Histone H2A.J	14	R	R.NDEELNK.L	30.4004	35.9375	92.4929	36.795	45.1252	32.9014	40.0982	38.8272	25.3406	1
sp|P06702|S10A9_HUMAN	S100A9	S10A9_HUMAN Protein S100-A9	1	R	R.NIETIINTFHQYSVK.L	25.3444	145.604	46.259	123.768	81.4025	102.859	48.2276	40.7573	67.2843	1
sp|P06702|S10A9_HUMAN	S100A9	S10A9_HUMAN Protein S100-A9	1	R	K.QLSFEEFIM*LM*AR.L	14.312	34.984	20.1501	33.1592	30.0893	33.7355	18.4941	20.5895	24.339	0.639608
sp|P06702|S10A9_HUMAN	S100A9	S10A9_HUMAN Protein S100-A9	1	R	K.QLSFEEFIM*LM*AR.L	14.7107	24.1362	12.0493	25.5539	22.5143	29.2587	16.7417	10.7177	21.0446	1
sp|Q53TN4|CYBR1_HUMAN	CYBRD1	CYBR1_HUMAN Cytochrome b reductase 1	1	R	R.NLALDEAGQR.S	29.3906	53.0098	25.3382	67.5386	126.44	54.6834	45.7777	46.7912	37.88	1
sp|Q8WVV4-1|POF1B_HUMAN	POF1B	POF1B_HUMAN Isoform 1 of Protein POF1B	1	R	R.NLEQENQNLR.M	6.59568	21.1258	43.5172	22.3203	32.3372	23.7267	16.693	17.5021	9.66269	0.845534
sp|P62258|1433E_HUMAN	YWHAE	1433E_HUMAN 14-3-3 protein epsilon	4	R	K.VAGM*DVELTVEER.N	4.84748	10.5432	9.76032	24.1255	15.0525	12.2955	7.23121	12.3432	7.78866	0.773779
sp|P62258|1433E_HUMAN	YWHAE	1433E_HUMAN 14-3-3 protein epsilon	2	R	R.YLAEFATGNDR.K	8.41048	9.33398	10.3638	15.6548	19.4503	15.7542	12.9907	10.9193	6.87125	1
sp|P63104|1433Z_HUMAN	YWHAZ	1433Z_HUMAN 14-3-3 protein zeta/delta	6	R	K.SVTEQGAELSNEER.N	7.56637	15.7844	14.2595	27.9557	34.4697	26.6791	13.0034	16.4412	10.4171	0.839996
sp|P63104|1433Z_HUMAN	YWHAZ	1433Z_HUMAN 14-3-3 protein zeta/delta	5	R	R.VVSSIEQK.T	33.3839	20.8981	38.1473	48.0743	64.7295	36.332	31.3083	35.4396	18.4725	1
sp|P01876|IGHA1_HUMAN	IGHA1	IGHA1_HUMAN Ig alpha-1 chain C region	0	U	K.TPLTATLSK.S	22.72	26.4182	32.8783	223.495	41.9681	41.3873	28.8394	28.3554	47.7156	0.996538
sp|P01876|IGHA1_HUMAN	IGHA1	IGHA1_HUMAN Ig alpha-1 chain C region	1	R	R.VAAEDWK.K	30.2722	34.8079	66.2217	228.003	48.4942	46.783	43.5676	62.5829	40.8746	1
sp|P01876|IGHA1_HUMAN	IGHA1	IGHA1_HUMAN Ig alpha-1 chain C region	1	R	R.WLQGSQELPR.E	10.2387	14.2722	11.2487	28.5675	9.63852	12.4202	7.96434	9.78438	13.8656	1
sp|P01876|IGHA1_HUMAN	IGHA1	IGHA1_HUMAN Ig alpha-1 chain C region	1	R	R.WLQGSQELPR.E	25.7084	50.2745	17.7241	50.8439	23.0927	58.0848	15.2561	16.1555	24.7668	0.849416
sp|P02647|APOA1_HUMAN	APOA1	APOA1_HUMAN Apolipoprotein A-I	0	U	R.VKDLATVYVDVLK.D	12.279	32.3162	28.5921	98.8353	102.343	63.3973	27.9988	43.6546	25.7074	0.902998
sp|P07384|CAN1_HUMAN	CAPN1	CAN1_HUMAN Calpain-1 catalytic subunit	8	R	K.RPTELLSNPQFIVDGATR.T	17.8046	30.3568	11.8679	38.2482	32.7077	43.4893	16.3042	24.5621	18.9921	0.764078
sp|P07384|CAN1_HUMAN	CAPN1	CAN1_HUMAN Calpain-1 catalytic subunit	8	R	K.RPTELLSNPQFIVDGATR.T	21.0462	30.4879	13.8784	33.8613	39.7478	38.0019	14.6917	20.7868	16.9391	0.673144
sp|P07384|CAN1_HUMAN	CAPN1	CAN1_HUMAN Calpain-1 catalytic subunit	9	R	K.YLGQDYEQLR.V	33.9788	63.2006	55.7046	65.1037	63.6424	79.4205	50.5005	65.1925	36.1728	0.553844
sp|P30273|FCERG_HUMAN	FCER1G	FCERG_HUMAN High affinity immunoglobulin epsilon receptor subunit gamma	0	U	K.SDGVYTGLSTR.N	12.3897	12.3678	10.057	11.2589	16.674	18.5857	10.6072	16.9548	9.58148	0.64186
sp|Q6ZRK6|CCD73_HUMAN	CCDC73	CCD73_HUMAN Coiled-coil domain-containing protein 73	1	R	K.SENTIIQK.Y	95.4778	209.583	67.2747	236.173	168.797	271.028	104.481	124.966	105.582	1
sp|Q5T749|KPRP_HUMAN	KPRP	KPRP_HUMAN Keratinocyte proline-rich protein	1	R	R.SEPIYNSR.C	20.7645	38.6495	40.0272	38.7905	40.2419	41.6625	21.0717	41.0372	22.5832	0.974981
sp|P01700|LV102_HUMAN		LV102_HUMAN Ig lambda chain V-I region HA	1	R	K.SGTSASLAISGLR.S	10.5957	6.14053	2.24711	224.881	5.42421	6.38404	11.0756	5.7479	14.1325	0.997904
sp|P27482|CALL3_HUMAN	CALML3	CALL3_HUMAN Calmodulin-like protein 3	0	U	R.SLGQNPTEAELR.D	9.21881	13.0877	34.4681	11.2544	25.6276	16.987	13.844	10.7051	8.03553	0.594652
sp|O60299|LZTS3_HUMAN	LZTS3	LZTS3_HUMAN Leucine zipper putative tumor suppressor 3	1	R	K.SRTM*TPAGGSGSGLSDSGR.N	21.9216	41.7313	32.6889	41.5355	47.0241	33.7497	43.1706	35.4936	29.6799	1
sp|P01591|IGJ_HUMAN	IGJ	IGJ_HUMAN Immunoglobulin J chain	3	R	R.SSEDPNEDIVER.N	28.2207	59.07	37.494	144.437	40.8395	45.9529	39.4729	44.8435	39.0914	0.991654
sp|P10599|THIO_HUMAN	TXN	THIO_HUMAN Thioredoxin	1	R	K.TAFQEALDAAGDK.L	18.8024	33.5908	63.8463	69.7694	70.4691	52.1014	49.8489	94.345	25.6824	0.856959
sp|P10599|THIO_HUMAN	TXN	THIO_HUMAN Thioredoxin	1	R	K.VGEFSGANK.E	19.1338	46.1973	114.816	76.8661	98.8311	65.926	68.4068	148.976	28.5857	1
sp|P60174|TPIS_HUMAN	TPI1	TPIS_HUMAN Triosephosphate isomerase	4	R	K.VVFEQTK.V	9.26934	15.4758	27.8417	38.7555	34.1974	26.177	23.5583	27.3478	15.8378	1
sp|Q5T750|XP32_HUMAN	XP32	XP32_HUMAN Skin-specific protein 32	0	U	R.TFGVSPLR.R	57.6645	83.9243	92.3773	92.1678	94.9027	101.141	56.0274	109.944	50.0529	0.914748
sp|P56373|P2RX3_HUMAN	P2RX3	P2RX3_HUMAN P2X purinoceptor 3	0	U	R.TGGVLGIK.I	32.9476	69.112	122.751	150.487	112.759	111.141	96.3078	134.022	40.41	0.903967
sp|Q13296|SG2A2_HUMAN	SCGB2A2	SG2A2_HUMAN Mammaglobin-A	2	R	K.TINPQVSK.T	82.6634	41.761	54.8168	69.7361	83.7387	51.3412	73.6219	71.6805	37.5287	0.741876
sp|P48681|NEST_HUMAN	NES	NEST_HUMAN Nestin	0	U	R.TLLEAENSR.L	33.4168	57.8346	15.7796	33.3018	30.7136	85.4561	18.4495	18.8425	31.1979	0.991043
sp|P41222|PTGDS_HUMAN	PTGDS	PTGDS_HUMAN Prostaglandin-H2 D-isomerase	4	R	R.TM*LLQPAGSLGSYSYR.S	25.2538	37.9518	19.2657	48.0971	46.6671	60.8602	33.947	19.5237	66.9584	1
sp|P29762|RABP1_HUMAN	CRABP1	RABP1_HUMAN Cellular retinoic acid-binding protein 1	3	R	R.TTEINFK.V	24.6925	30.268	37.587	62.9004	98.7651	37.644	34.0602	42.9519	24.6984	1
sp|P29762|RABP1_HUMAN	CRABP1	RABP1_HUMAN Cellular retinoic acid-binding protein 1	1	R	K.VGEGFEEETVDGR.K	6.86261	8.7268	6.5309	18.2953	48.4356	19.5549	7.9895	15.7783	7.9023	1
sp|P25789|PSA4_HUMAN	PSMA4	PSA4_HUMAN Proteasome subunit alpha type-4	6	R	R.TTIFSPEGR.L	31.9312	19.3113	26.4735	46.6489	16.7364	21.9718	41.3976	21.4421	22.165	1
sp|P28072|PSB6_HUMAN	PSMB6	PSB6_HUMAN Proteasome subunit beta type-6	1	R	R.TTTGSYIANR.V	9.63566	18.3701	18.888	16.7304	15.1575	26.3349	10.7144	18.2862	9.62686	1
sp|Q9H1C7|CYTM1_HUMAN	CYSTM1	CYTM1_HUMAN Cysteine-rich and transmembrane domain-containing protein 1	0	U	K.TTVYVVEDQR.R	53.6394	103.015	51.4045	144.843	175.459	74.8645	62.798	113.408	47.9823	0.910557
sp|Q9H1C7|CYTM1_HUMAN	CYSTM1	CYTM1_HUMAN Cysteine-rich and transmembrane domain-containing protein 1	0	U	K.TTVYVVEDQRR.D	25.7008	46.2419	18.8764	52.6543	44.0904	34.3733	19.6401	42.3196	24.0049	0.726458
sp|P63000-2|RAC1_HUMAN	RAC1	RAC1_HUMAN Isoform B of Ras-related C3 botulinum toxin substrate 1	7	R	K.TVFDEAIR.A	33.3956	53.682	32.184	90.5343	92.7075	62.6306	39.9712	45.3612	34.5694	0.828779
sp|P63000-2|RAC1_HUMAN	RAC1	RAC1_HUMAN Isoform B of Ras-related C3 botulinum toxin substrate 1	7	R	K.TVFDEAIR.A	19.5884	36.8159	20.654	64.9644	74.2753	45.4732	27.9626	32.6652	26.1585	1
sp|P12273|PIP_HUMAN	PIP	PIP_HUMAN Prolactin-inducible protein	0	U	R.TVQIAAVVDVIR.E	33.8934	27.6692	19.711	88.0385	23.4357	41.0162	23.1705	24.6259	24.9001	0.832109
sp|P12273|PIP_HUMAN	PIP	PIP_HUMAN Prolactin-inducible protein	0	U	K.TYLISSIPLQGAFNYK.Y	42.8327	75.3216	25.349	118.471	69.9753	87.8005	34.7559	48.8541	58.0505	1
sp|P01834|IGKC_HUMAN	IGKC	IGKC_HUMAN Ig kappa chain C region	0	U	K.VDNALQSGNSQESVTEQDSK.D	10.9117	31.3097	48.3616	69.5008	74.8274	41.0077	57.3824	67.1822	35.5046	0.844568
sp|P01834|IGKC_HUMAN	IGKC	IGKC_HUMAN Ig kappa chain C region	0	U	K.VYACEVTHQGLSSPVTK.S	28.1876	94.4134	67.4458	54.1157	125.784	65.5169	67.4244	48.4642	167.232	1
sp|P35579|MYH9_HUMAN	MYH9	MYH9_HUMAN Myosin-9	0	U	R.VEEEAAQK.N	16.8204	26.9341	72.53	45.7472	41.5337	28.0849	49.1895	76.7908	19.2189	0.687893
sp|P01703|LV105_HUMAN		LV105_HUMAN Ig lambda chain V-I region NEWM	0	U	R.VFGGGTK.L	85.4644	19.1999	20.1484	1735.25	41.4485	22.7335	79.351	27.667	74.1616	0.902417
sp|P35030|TRY3_HUMAN	PRSS3	TRY3_HUMAN Trypsin-3	5	R	K.VLEGNEQFINAAK.I	36.5607	57.7978	111.34	117.231	108.826	43.3906	130.166	122.883	32.393	0.984897
sp|Q96DA0|ZG16B_HUMAN	ZG16B	ZG16B_HUMAN Zymogen granule protein 16 homolog B	2	R	R.VSVGLLLVK.S	5.26515	10.0601	20.8822	20.3792	14.0543	22.1793	8.07125	19.5816	7.29452	0.67378
sp|P00918|CAH2_HUMAN	CA2	CAH2_HUMAN Carbonic anhydrase 2	0	U	K.VVDVLDSIK.T	8.33534	20.1726	19.7539	36.6712	43.9659	19.708	18.1246	36.5216	10.9453	0.86451
sp|P00918|CAH2_HUMAN	CA2	CAH2_HUMAN Carbonic anhydrase 2	2	R	K.YDPSLKPLSVSYDQATSLR.I	20.1157	37.3208	26.5386	64.8262	54.073	31.4954	24.1848	28.6374	16.779	1
sp|P00918|CAH2_HUMAN	CA2	CAH2_HUMAN Carbonic anhydrase 2	2	R	K.YDPSLKPLSVSYDQATSLR.I	22.0293	49.6309	30.7766	82.8818	74.4073	51.3871	35.8521	39.8787	35.0668	0.997198
sp|P02748|CO9_HUMAN	C9	CO9_HUMAN Complement component C9	0	U	R.VVEESELAR.T	10.8103	29.1039	15.2037	30.822	27.9462	20.3475	20.7016	12.382	28.7922	0.811369
sp|P29972|AQP1_HUMAN	AQP1	AQP1_HUMAN Aquaporin-1	5	R	K.VWTSGQVEEYDLDADDINSR.V	18.2437	41.1725	21.3233	38.2881	38.4829	25.445	22.4046	31.1665	16.9801	1
sp|P29972|AQP1_HUMAN	AQP1	AQP1_HUMAN Aquaporin-1	5	R	K.VWTSGQVEEYDLDADDINSR.V	18.6747	35.2649	14.6076	35.75	34.4479	21.6706	16.1156	25.1241	15.1039	1
sp|P29972|AQP1_HUMAN	AQP1	AQP1_HUMAN Aquaporin-1	2	R	K.YPVGNNQTAVQDNVK.V	20.873	45.552	29.7024	50.8611	90.6978	39.0612	35.7622	65.8523	28.0437	0.982027
